# Supplementary material for: CDK9 activity switch associated with AFF1 and HEXIM1 controls differentiation initiation from epidermal progenitors
Source: Nat Commun. 2022 Jul 29;13:4408. doi: 10.1038/s41467-022-32098-2 (PMC9338292; doi:10.1038/s41467-022-32098-2)
Supplement: Supplementary file 4 — Supplementary Data 1 [file 41467_2022_32098_MOESM4_ESM.xlsx]

## Sheet: Sheet1
Supplementary Data1. Clusters of genes differentially expressed during epidermal differentiation.
Cluster I Genes	Cluster II Genes	Cluster III Genes
AHNAK2	AATBC	AAAS
ALS2CL	AATK	AADAT
ARL15	ABCA10	AASS
ARRDC3	ABCA12	ABCA1
AVPI1	ABCA2	ABCB9
BTG1	ABCA3	ABCC4
C6orf226	ABCA4	ABCF2
C8orf82	ABCA5	ABCG2
CBX4	ABCA6	ABHD11
CD24	ABCA9	ACD
CEBPA	ABCB6	ACIN1
CEBPD	ABHD12	ACOT9
CITED2	ABHD17A	ACP2
CLDN1	ABI1	ACSL4
CSNK1A1	ABI3BP	ACTA2
CSRNP2	ABLIM1	ACTB
CYB5R1	ABLIM2	ACTG1
DDIT3	ABTB2	ACTN1
DENND2C	ACAA1	ACTRT3
DMKN	ACAA2	ADAM19
DSC3	ACAP3	ADAM8
DUSP1	ACE2	ADAMTS12
DUSP2	ACER1	ADAMTS4
EGR2	ACOX1	ADAMTS6
EGR3	ACOX3	ADAMTS9
ELOB	ACP5	ADCY3
EPPK1	ACSBG1	ADD2
FLRT3	ACSL1	ADGRA3
GALK1	ACTBL2	ADGRF1
GAS5	ACTR3C	AFAP1
GJB2	ACVR1C	AFAP1L2
GLTP	ADA2	AGMAT
H1-2	ADAMTS17	AGO2
H2BC12	ADAMTS3	AGPAT4
H2BC21	ADAP1	AGPAT4-IT1
H3C4	ADGRL1	AIFM1
HCFC1R1	ADH7	AKNA
HES2	ADPRHL1	AKT1
ID3	ADTRP	AKT3
IFFO2	AFDN-DT	ALDH18A1
INTS6	AGA	ALG3
ITPRIP	AGR2	ALG8
JUP	AK1	ALKBH8
KDM7A	AK6	ALYREF
KLF4	AK8	AMIGO2
KRBA2	AK9	ANAPC1
KRT10	AKR1C2	ANAPC15
KRT16	AKTIP	ANGPTL2
KRT17	ALAD	ANKRD18A
KRT6A	ALDH1A1	ANKRD36B
KRT6B	ALDH3A1	ANKRD40
LAD1	ALDH3B2	ANKRD52
LINC00673	ALDH4A1	ANKS6
LINC01137	ALDH8A1	ANP32A
LRRC24	ALDOC	ANP32C
LYPD3	ALOX12B	ANP32E
MAFB	ALOXE3	ANPEP
MIR22HG	AMACR	ANTXR2
MKNK2	AMN1	ANXA2
NACA	ANAPC10	ANXA2P1
NAMPT	ANK3	ANXA5
NDRG1	ANKMY1	ANXA6
NFE2L2	ANKRA2	AP4B1
NFKBIA	ANKRD1	APBB1
NRARP	ANKRD22	APBB2
NUPR1	ANKRD29	APLN
ODF3B	ANKRD31	ARAP3
PARTICL	ANKRD46	AREL1
PERP	ANKRD9	ARHGAP18
PGAM2	ANO10	ARHGAP19
PHLDA3	ANO8	ARHGAP21
PTGS2	AP5B1	ARHGAP29
RCC2	APBB3	ARHGAP4
RND3	APOB	ARHGDIA
RPL23	APOL4	ARHGDIB
RPL26	APTR	ARHGEF2
RPL30	AQP3	ARHGEF3
RPL35	ARAP2	ARHGEF39
RPL37	ARHGAP27P1	ARL4C
RPL7	ARHGAP30	ARMC4
RPL9	ARHGAP32	ARSB
RPS10	ARHGAP6	ARSJ
RPS23	ARIH2OS	ARVCF
RPS25	ARL5A	ASAP1
SERTAD1	ARRB1	ASF1B
SIAH2	ARSI	ASPH
SLC2A1	ASAH1	ASPM
SLC38A2	ASAP3	ATAD2
SLPI	ASB2	ATP6V0A4
SNHG1	ASCL2	ATR
SNHG19	ASGR1	AUNIP
SNHG7	ASGR2	AURKA
SPRR2D	ASNS	AURKAP1
SPSB3	ASPN	AURKB
ST6GALNAC2	ASPRV1	B3GALNT1
STC2	ASTL	B3GAT1
TACSTD2	ASTN1	B4GALNT1
TALAM1	ASTN2	B4GALT5
TEAD3	ATAD1	B4GALT6
TENT5B	ATAD2B	BAIAP2L2
TLCD1	ATG14	BARD1
TMEM40	ATG9B	BAZ1B
TNNT2	ATL2	BCAR1
TPT1	ATP10B	BCAR3
TRIM29	ATP13A4	BCAT1
TSC22D3	ATP5MD	BCAT2
TUBB2A	ATP5ME	BCL10
TYMP	ATP5MPL	BCL2
UBC	ATP6V1D	BCL9L
VPS9D1	ATP6V1E1	BCOR
ZNF513	ATP8A1	BEND3
ZNF750	ATP8B3	BEND7
ABHD5	ATP8B4	BIN1
ADM	ATXN1	BMP4
ANXA1	ATXN3	BNC1
ARF6	AVIL	BNC2
ARL4D	AZGP1	BOLA3
ATF3	AZI2	BOP1
ATF4	B3GNT8	BRCA1
ATP6AP1L	B4GALT4	BRD8
B2M	BAG1	BRD9
BTG2	BBC3	BRIP1
C11orf54	BCAS1	BUB1
C17orf107	BCHE	BUD13
C19orf33	BCL2L10	BVES
CD68	BCL6	C10orf55
CDKN1A	BCL7C	C11orf24
CDKN2AIP	BDH1	C11orf45
CEBPA-DT	BDH2	C11orf95
CEBPB	BDNF	C12orf43
CEBPG	BEX2	C1orf174
CES2	BFSP1	C1QTNF6
CHAC1	BICD2	C20orf27
CHMP1B	BICDL2	C21orf58
CLDN4	BLACAT1	C2CD2
CPEB2	BLNK	C2CD3
CSTA	BLOC1S2	C4orf46
DAPP1	BLVRB	C5orf34
DDIT4	BMF	C7orf31
DSG3	BMP7	C9orf116
DSP	BMP8B	C9orf129
DUSP14	BMT2	C9orf64
DYNLL1	BNIP3	CA10
EGR1	BORCS6	CADM1
EPGN	BPIFC	CADPS2
ETS2	BPNT1	CALHM2
FABP5	BRWD1	CAMK1
FEM1B	BSDC1	CAMK2B
FOSL2	BST2	CAMK2N1
FOXQ1	BTBD9	CAMK2N2
FXYD3	BTC	CAPN8
GADD45B	BTG3	CAPRIN2
GLI4	BTK	CARD10
GNL3	C10orf143	CARD11
H1-0	C10orf67	CAVIN1
H2AC6	C10orf95	CAVIN3
H2AC8	C11orf71	CBX1
H2BC5	C12orf56	CBX5
HES1	C12orf73	CBX6
HMGCR	C12orf76	CCBE1
HSPB1	C16orf87	CCDC14
ID1	C19orf18	CCDC34
ID2	C19orf25	CCDC57
IFRD1	C19orf57	CCDC68
ITPKC	C19orf73	CCDC8
JMJD7	C1D	CCDC88A
JUNB	C1orf198	CCN2
KCTD11	C1orf210	CCNA2
KDM7A-DT	C1QTNF12	CCND3
KIAA1522	C1R	CCNJL
KLF3	C21orf91	CD163L1
KLF5	C22orf39	CD320
LGALSL	C2CD4B	CDAN1
LINC01578	C2CD4D	CDC25A
LOC101928617	C2orf66	CDC42EP3
LOC101929710	C2orf68	CDCA3
LRSAM1	C2orf76	CDCA5
MALAT1	C3orf62	CDCA7L
MAPK15	C4orf3	CDCP1
MAPK6	C5orf46	CDH11
MFSD11	C6orf132	CDH2
MIR200CHG	C6orf15	CDK11B
MIRLET7BHG	C6orf52	CDK2AP1
MT1X	C8orf89	CDK2AP2
NAB2	C9orf72	CDK5RAP1
NCOA7	CA11	CDK6
NEAT1	CA12	CDKL2
PCK2	CAB39L	CDR2
PIM1	CACNA1F	CDYL2
PKP1	CACNA2D2	CEACAM1
PMAIP1	CACNB4	CELF1
PNRC1	CADM4	CEMIP2
PPP1R15A	CALB1	CENPJ
RAB11A	CALCOCO1	CENPM
RAB26	CALCRL	CENPV
RGS2	CALML5	CEP112
RHOD	CALN1	CEP128
RNF225	CAMK2A	CEP131
RPL13A	CAMK2D	CEP152
RPL21	CAMKK1	CEP170
RPL27	CAPG	CEP290
RPL36A	CAPN12	CEP41
RPL41	CAPN14	CERS2
RPS12	CAPS2	CFL1
RPS21	CARD17	CGAS
RPS27	CARD18	CHD4
RPS3A	CASC9	CHEK2
RPS7	CASKIN1	CHERP
RPS9	CASP1	CHKA
SAT1	CASP1P2	CHPF
SERPINB2	CASP4	CHST10
SERPINB5	CASTOR1	CHST15
SESN2	CASZ1	CHST6
SLC25A25	CATSPER2P1	CHSY1
SNHG8	CATSPERB	CIP2A
SNHG9	CBARP	CIT
SNX32	CBFA2T3	CITED4
SOWAHC	CBX3P2	CKAP2L
SPRR1B	CBX7	CKAP5
TAS1R3	CCDC110	CLCC1
TM7SF2	CCDC115	CLCF1
TMEM99	CCDC121	CLMN
TUFT1	CCDC13	CLMP
UCA1	CCDC153	CLN6
UGCG	CCDC186	CLPB
USP53	CCDC3	CLSPN
VEGFA	CCDC69	CLSTN1
ZFAS1	CCEPR	CLTCL1
ZFP36	CCL24	CMBL
ZSWIM4	CCL5	CNN3
	CCPG1	CNTNAP3
	CCT6B	COL11A1
	CD14	COL12A1
	CD164L2	COL22A1
	CD244	COL4A1
	CD248	COL4A4
	CD58	COL9A2
	CD70	COPRS
	CD72	CORO7
	CDC42BPG	COTL1
	CDH16	CPA6
	CDK19	CPSF1
	CDKL3	CPVL
	CDKN1C	CRACR2A
	CDKN2B	CREB3L2
	CDKN2D	CRYZL2P
	CDNF	CS
	CDSN	CSMD2
	CEP76	CSMD3
	CERNA2	CSRP1
	CERS3	CSTF3
	CERT1	CTBP2
	CETN3	CTNNAL1
	CETN4P	CTPS2
	CFAP43	CTRL
	CFAP45	CTSZ
	CFAP53	CUEDC1
	CFAP58-DT	CXCL2
	CFAP70	CXCL3
	CH25H	CXCL5
	CHFR	CYB5R3
	CHI3L1	CYBA
	CHIC2	CYGB
	CHRNA3	CYP1B1
	CHRNE	CYP24A1
	CIDEB	CYP27B1
	CIDECP1	CYP27C1
	CILP	DAB2
	CKB	DAP
	CLDN17	DBN1
	CLDN3	DCAF1
	CLDN8	DCBLD2
	CLDND1	DCTD
	CLEC18B	DCTN1
	CLEC1A	DCTPP1
	CLEC2A	DDAH1
	CLEC2B	DDHD1
	CLEC7A	DDIT4L
	CLHC1	DDN
	CLIC1	DDX12P
	CLIC2	DDX23
	CLIC3	DDX39A
	CLIC5	DDX51
	CLIP1	DDX54
	CLK1	DENND2A
	CLK4	DENND2B
	CLTB	DENND4B
	CLTRN	DENND5A
	CLU	DENND5B
	CMAHP	DEPDC1
	CMC2	DERL3
	CMTR2	DFFA
	CNFN	DGAT1
	CNGA1	DHFR
	CNKSR3	DHX33
	CNOT2-DT	DHX37
	CNTN3	DHX57
	COA5	DIAPH1
	COBL	DKK2
	COBLL1	DLC1
	COL21A1	DLGAP5
	COL23A1	DLL1
	COL25A1	DLSTP1
	COL5A2	DMC1
	COL5A3	DNA2
	COMMD6	DNAH5
	COMMD8	DNAJC11
	COPS2	DNAJC18
	COX17	DNAJC9
	COX19	DNMT1
	COX6C	DOCK10
	COX7A1	DOCK4
	COX7A2	DOCK7
	COX7A2L	DONSON
	CPAMD8	DPAGT1
	CPB2	DPF1
	CPEB3	DPF3
	CPLANE2	DPP9
	CPM	DPY19L1
	CPNE4	DPYD
	CPNE5	DPYSL3
	CPXM2	DROSHA
	CRABP2	DSCAM
	CRAT	DSCC1
	CRBN	DTYMK
	CREG1	DUSP4
	CREG2	DUSP6
	CRIM1-DT	DZIP1
	CRISP3	DZIP1L
	CRLF1	E2F7
	CRNDE	E2F8
	CRNN	EARS2
	CRYAB	EBNA1BP2
	CRYBG2	ECE1
	CRYL1	ECI2
	CRYZ	EEF2KMT
	CSAD	EFCAB12
	CSGALNACT1	EFTUD2
	CSNK1A1L	EHD4
	CSNK2A2	EID2B
	CSPG4	EIF2AK2
	CSPG5	EIF2B3
	CSRNP1	ELAC2
	CSRP2	ELAVL1
	CSTB	ELAVL2
	CT69	ELFN2
	CTAGE1	ELOVL5
	CTD-2201I18.1	EMC1
	CTNNA3	ENC1
	CTNNBIP1	ENG
	CTSD	ENO1
	CTSH	ENOX1
	CTSO	EOGT
	CTSV	EOMES
	CXCL14	EPB41L2
	CXCL17	EPB41L3
	CYB561	EPOP
	CYB5A	EPS8
	CYHR1	ERAP1
	CYP26B1	ERCC1
	CYP2J2	ERCC2
	CYP2R1	ERCC6
	CYP2T1P	ERCC6L
	CYP39A1	ERVMER34-1
	CYP3A4	ESM1
	CYP3A5	ETS1
	CYP4F2	ETV1
	CYP4F24P	ETV4
	CZ1P-ASNS	ETV5
	DACT2	EVA1A
	DACT3	EVC2
	DAPK2	EVI2B
	DBNDD1	EXOC3L2
	DBP	EXOSC10
	DCN	EXT1
	DCST2	EXTL2
	DCTN3	EZH2
	DCUN1D1	F3
	DCUN1D3	FADS1
	DCXR	FAM107B
	DDX59	FAM136A
	DEAF1	FAM161A
	DEFB1	FAM167A
	DEGS2	FAM171A1
	DENND1B	FAM180A
	DENND2D	FAM95C
	DENND6B	FANCA
	DGCR2	FANCB
	DHCR24	FANCC
	DHRS1	FANCG
	DHRS3	FAP
	DIO2	FARSB
	DIRAS2	FASN
	DIRC3	FAT1
	DLG2	FAXC
	DLX2	FBL
	DLX3	FBLN5
	DLX5	FBN1
	DMAC1	FBN2
	DMGDH	FBXL6
	DNAH3	FBXO16
	DNAJB14	FBXO17
	DNAJC1	FBXO43
	DNAJC28	FBXO5
	DNAL4	FCMR
	DNASE1L3	FDXACB1
	DNER	FERMT1
	DOK4	FEZ1
	DPM1	FGD1
	DPM3	FGD6
	DPP4	FGF1
	DPP7	FGFBP1
	DPY30	FGFR1
	DQX1	FHOD1
	DRAM2	FIBCD1
	DSC1	FIBP
	DSC2	FIGNL1
	DSCAML1	FKBP11
	DUOX2	FKBP1A
	DUOXA1	FKBP1AP1
	DUSP10	FLII
	DUSP13	FLNA
	DUSP15	FLOT2
	DYNLT3	FLVCR1-DT
	DYRK1B	FMNL3
	EAPP	FN1
	EBF3	FOSL1
	EBPL	FOXA2
	ECH1	FOXD1
	ECM2	FOXL2
	EDIL3	FOXM1
	EDN2	FOXP1
	EDRF1-DT	FRMD4A
	EEF1A2	FRMD5
	EFCAB1	FRS3
	EFCAB6	FSTL1
	EFHC2	FTSJ3
	EFNA5	FUBP1
	EFS	FUT10
	EGLN1	FZD4
	EGLN3	FZD8
	EIF3E	GALNT14
	EIF3J-DT	GALNT18
	ELF5	GANAB
	ELL3	GART
	ELOVL1	GAS6
	ELOVL4	GASK1B
	ELOVL7	GBGT1
	EMP2	GBX2
	EN1	GCLM
	ENDOU	GCN1
	ENSA	GCSH
	ENTPD2	GDNF
	EPB41L4A	GDPD5
	EPB41L4B	GEMIN4
	EPC1	GEMIN5
	EPHA1	GGA2
	EPHA4	GINS2
	EPHX3	GIT2
	ERGIC2	GJC1
	ERMP1	GLDC
	ERN1	GLI3
	ERP27	GLT8D2
	ERV3-1	GLUL
	ESCO1	GMDS
	ESPNP	GNA12
	ESRP2	GNB4
	ETNK2	GOLGA2P5
	ETV7	GOLGA8B
	EVPL	GOLIM4
	EXD3	GOLM1
	EXOC3L1	GOT2
	EXOC6B	GPAM
	EXPH5	GPAT2
	F8	GPATCH4
	FA2H	GPC4
	FABP3	GPR135
	FADS6	GPR161
	FAM102A	GPR176
	FAM126B	GPR19
	FAM131C	GPR63
	FAM13C	GPR85
	FAM153A	GPX1
	FAM178B	GPX2
	FAM181B	GRB10
	FAM214A	GSDME
	FAM214B	GYS1
	FAM219B	H2AX
	FAM220A	H2AZ2
	FAM229A	H3-2
	FAM3A	HAPLN3
	FAM3D	HAS2
	FAM49A	HAUS6
	FAM71E1	HAUS7
	FAM83C	HAUS8
	FAM83E	HCFC1
	FAM89A	HCLS1
	FAXDC2	HEATR1
	FBXL20	HEG1
	FBXL5	HELZ
	FBXO15	HELZ2
	FBXO2	HERC2
	FBXO27	HIP1
	FBXO3	HIVEP3
	FBXO32	HJURP
	FBXO8	HLCS
	FCGBP	HMGB1
	FCHSD1	HMGCS1
	FCN3	HNRNPA1P10
	FDXR	HNRNPA2B1
	FER1L4	HNRNPA3P1
	FHIT	HNRNPD
	FILIP1L	HNRNPH1
	FIS1	HNRNPR
	FKBP8	HNRNPU
	FLCN	HOXA1
	FLG	HOXA10
	FLG2	HOXA11
	FLJ37201	HOXA3
	FLJ37453	HOXA7
	FLOT1	HOXB2
	FMO5	HOXB7
	FNIP1	HS3ST1
	FOXN3	HS6ST2
	FOXO1	HSP90AB4P
	FOXP3	HSPA12A
	FRAT2	HSPA5
	FREM1	HSPA8
	FRMD3	HSPD1
	FRRS1	HSPG2
	FRZB	HSPH1
	FSTL4	HTATSF1P2
	FTX	HVCN1
	FUNDC1	HYI
	FUT3	HYOU1
	GAB2	ICAM2
	GABARAP	IFFO1
	GABPB1-IT1	IFRD2
	GABRE	IFT172
	GABRR2	IGF2BP2
	GAMT	IGFLR1
	GAREM1	IKBIP
	GARS-DT	IL15RA
	GATM	IL1A
	GBA	IL1B
	GBAP1	IL7
	GBP2	IMMT
	GBP3	IMPDH1
	GBP5	INHBA
	GCNT4	INPP4B
	GDPD3	INPP5E
	GFOD2	INSYN2B
	GGCT	INTS1
	GGH	INTS4
	GGT6	INTS9
	GGT7	IPO4
	GIN1	IQCA1
	GIPC1	IQGAP3
	GJA3	IQSEC1
	GJB6	IRF1
	GJC3	ISYNA1
	GLIS1	ITGA5
	GLRX	ITGB1
	GNRH1	ITGB2
	GNRHR	ITGB5
	GPC3	ITGB6
	GPLD1	ITPK1
	GPR1	ITPKB
	GPR108	JAG1
	GPR155	JMJD6
	GPR157	JPT1
	GPR87	KARS1
	GRID2IP	KATNAL1
	GRIK5	KBTBD6
	GRTP1	KCNAB3
	GSDMC	KCNE5
	GSTA4	KCNMB3
	GTF2B	KCNQ3
	GTPBP2	KCTD12
	GUCA1B	KHDC1
	GUSBP4	KHSRP
	H19	KIAA0040
	HACD2	KIAA0753
	HAGH	KIAA1549
	HAL	KIF14
	HAP1	KIF18B
	HAS1	KIF21B
	HCAR2	KIF24
	HCAR3	KIF3C
	HDAC5	KIF7
	HDHD3	KLHL13
	HEIH	KRT18P55
	HES4	KRT8
	HES5	KRTAP2-3
	HID1	L1CAM
	HIF1A-AS2	LAMA1
	HIF1A-AS3	LAMB1
	HIGD1A	LAMB3
	HINT1	LARGE1
	HMGCL	LAS1L
	HOMER2	LBHD1
	HOPX	LBR
	HOXC13-AS	LCAT
	HPGD	LCP1
	HPSE	LEF1
	HPX	LHFPL2
	HR	LHFPL6
	HRNR	LIFR
	HS3ST3A1	LIG1
	HS3ST6	LIMA1
	HSD17B14	LIMD2
	HSPA13	LINC00342
	HSPBAP1	LINC00880
	HTR4	LINC01116
	HYAL1	LINC01572
	ICOSLG	LINC01704
	IDH2	LINC02535
	IER3IP1	LINC02551
	IFI27L2	LINC02657
	IFI6	LINC02693
	IFITM10	LIPE
	IFNGR1	LMF2
	IFT20	LMNB2
	IGF2	LMO2
	IGFBP3	LOC100287387
	IGFBP5	LOC100310756
	IGFL3	LOC100420587
	IGSF22	LOC100507437
	IGSF3	LOC100507507
	IGSF8	LOC101928370
	IKZF2	LOC202181
	IL11	LOC283922
	IL18	LOC344967
	IL20RA	LOC646214
	IL22RA1	LOC646762
	IL36B	LOXL3
	ILDR1	LPAR1
	ILVBL	LPAR2
	INCA1	LPCAT1
	ING4	LPCAT3
	INSL3	LPGAT1
	INSYN1	LPIN2
	IP6K2	LPXN
	IPMK	LRFN1
	IPO5P1	LRIG1
	IPPK	LRP5L
	IQSEC2	LRP8
	IRX3	LRRC2
	ITGA7	LRRC34
	ITGB7	LRRC37A6P
	ITIH4	LRRC59
	ITSN2	LRRN4
	KANK3	LSG1
	KANK4	LTBP2
	KANSL1L	LUC7L
	KATNBL1	LUZP1
	KATNBL1P6	LYAR
	KBTBD3	LZTS1
	KCNC3	M1AP
	KCNE1	MAD1L1
	KCNG1	MAD2L1
	KCNIP4	MAD2L2
	KCNJ11	MAN1A1
	KCNK10	MANCR
	KCNK12	MAP6
	KCNK7	MAP7D2
	KCNQ1OT1	MAP7D3
	KCP	MAPK12
	KCTD21	MAPKAP1
	KCTD4	MARCHF4
	KCTD9	MARCKSL1
	KIAA0319	MATN3
	KIAA0319L	MBOAT1
	KIAA1257	MCAM
	KIF13B	MCF2
	KIF17	MCM3
	KIF21A	MCM6
	KLF9	MCM7
	KLHL28	MCMBP
	KLHL31	MCOLN2
	KLK1	MCOLN3
	KLK10	MCRIP1
	KLK11	MDM1
	KLK12	MDN1
	KLK13	MECOM
	KLK14	MED24
	KLK4	MEIS2
	KLK5	MELTF
	KLK6	METTL1
	KLK7	METTL21A
	KLK8	METTL27
	KLK9	MEX3A
	KLRG2	MFAP2
	KPNA7	MFNG
	KRCC1	MFSD10
	KRT1	MICAL1
	KRT13	MICAL3
	KRT15	MID1
	KRT16P2	MIG7
	KRT17P1	MIR100HG
	KRT2	MIR503HG
	KRT23	MIS18A
	KRT24	MIS18BP1
	KRT3	MKI67
	KRT33A	MLKL
	KRT37	MMP10
	KRT4	MMP19
	KRT40	MMS22L
	KRT42P	MNS1
	KRT6C	MOB3B
	KRT72	MOK
	KRT74	MOXD1
	KRT75	MPDZ
	KRT76	MPHOSPH9
	KRT77	MPP1
	KRT78	MPP3
	KRT79	MPP4
	KRT80	MROH6
	KRT81	MRPL16
	KRT84	MRPS27
	KRT9	MSANTD2
	KRTAP19-1	MST1R
	KRTDAP	MT1G
	KYAT3	MTFR2
	L2HGDH	MTMR2
	L3MBTL4	MTOR
	LAMB2	MYBBP1A
	LAMB2P1	MYBL1
	LAMB4	MYEF2
	LAMTOR3	MYH10
	LAPTM4A	MYH15
	LAPTM5	MYH9
	LCA5L	MYO10
	LCAL1	MYO1C
	LCE1C	MYOF
	LCE3D	NAA10
	LCE3E	NACAD
	LDHD	NANP
	LDLRAD1	NAP1L3
	LEMD1	NARS2
	LERFS	NBAS
	LGALS7	NCAPD3
	LINC00299	NCAPG2
	LINC00324	NCEH1
	LINC00330	NCKAP5L
	LINC00365	NCL
	LINC00476	NCOA5
	LINC00482	NCOR2
	LINC00504	NDC1
	LINC00520	NEDD9
	LINC00526	NEGR1
	LINC00662	NEK2
	LINC00663	NEK3
	LINC00696	NEK4
	LINC00842	NEMP1
	LINC00882	NEMP2
	LINC00887	NETO1
	LINC00900	NETO2
	LINC00910	NFIB
	LINC00938	NFKBID
	LINC01004	NFKBIE
	LINC01214	NHP2
	LINC01224	NID1
	LINC01315	NINL
	LINC01376	NKX3-1
	LINC01431	NLE1
	LINC01451	NMB
	LINC01473	NOL10
	LINC01530	NOL6
	LINC01550	NOL9
	LINC01559	NOP14
	LINC01588	NOP2
	LINC01599	NOS1
	LINC01619	NPAT
	LINC01621	NPDC1
	LINC01671	NPM3
	LINC01679	NPRL3
	LINC01695	NQO1
	LINC02009	NRCAM
	LINC02159	NRIP3
	LINC02178	NRP1
	LINC02246	NSL1
	LINC02247	NSUN2
	LINC02361	NSUN5
	LINC02482	NT5DC2
	LINC02518	NT5DC3
	LINC02527	NTHL1
	LINC02541	NUDT11
	LINC02542	NUFIP1
	LINC02593	NUP133
	LINC02608	NUP153
	LINC02610	NUP155
	LINC02709	NUP160
	LINGO2	NUP62
	LIPH	NUP98
	LIVAR	OCIAD2
	LKAAEAR1	ODC1
	LMBRD1	OGDHL
	LMBRD2	OLFML2B
	LMNTD2	OPCML
	LMTK3	ORC1
	LNX1	ORC2
	LOC100129148	OSBPL10
	LOC100130027	OSBPL7
	LOC100130449	OSGEP
	LOC100130691	P2RX5
	LOC100132249	P3H1
	LOC100287467	P4HA3
	LOC100288846	PA2G4P4
	LOC100505555	PABPC4
	LOC100505715	PADI2
	LOC100505851	PAFAH1B3
	LOC100506023	PARN
	LOC100506258	PARP1
	LOC100506606	PARP12
	LOC100506885	PARP4
	LOC100507144	PASK
	LOC100507472	PATZ1
	LOC100996842	PBK
	LOC101927143	PBX4
	LOC101927811	PC
	LOC101927972	PCBD1
	LOC101928069	PCDH20
	LOC101928304	PCGF2
	LOC101928673	PCNA
	LOC101928764	PCOLCE2
	LOC101929188	PCYT1B
	LOC101929709	PDAP1
	LOC102546294	PDE1C
	LOC102724153	PDE2A
	LOC102724532	PDGFA
	LOC105369212	PDGFB
	LOC105370203	PDIA4
	LOC105371267	PDIA6
	LOC105371730	PDLIM7
	LOC105372480	PECR
	LOC105373159	PELP1
	LOC105376398	PEMT
	LOC112268114	PES1
	LOC143666	PEX5L
	LOC152048	PFN1
	LOC154761	PGAP6
	LOC283299	PGM2L1
	LOC285074	PHC2
	LOC286437	PHF12
	LOC340090	PHF19
	LOC389834	PHF21B
	LOC400499	PHKA2
	LOC642484	PHLDA1
	LOC654780	PHLPP2
	LOC728975	PHTF1
	LOC729867	PIF1
	LOC729870	PIGM
	LOX	PIK3R4
	LPAR6	PIM2
	LRFN2	PINK1-AS
	LRIG3	PIP4K2A
	LRP11	PIP4K2B
	LRP1B	PIP4P2
	LRRC20	PIP5K1C
	LRRC26	PITPNM2
	LRRC29	PITRM1
	LRRC73	PKMYT1
	LRRN4CL	PKP2
	LY6D	PLAT
	LY6G6C	PLAUR
	LYG1	PLCB2
	LYNX1	PLCH1
	LYPD2	PLEC
	LYPD5	PLEK2
	LYRM9	PLOD3
	LYSMD1	PLSCR1
	LYST	PLSCR4
	LZTS3	PLXND1
	MAB21L4	PMEPA1
	MACROD1	PMP22
	MAF	PNKP
	MAGI1-IT1	PNPT1
	MAGI2	POC1A
	MALINC1	PODXL
	MALL	POFUT2
	MAML3	POGLUT2
	MAN1B1-DT	POGZ
	MANBA	POLD2
	MANEA-DT	POLE
	MANSC1	POLE2
	MAOB	POLE3
	MAP3K12	POLG2
	MAP4K5	POLQ
	MAPK10	POLR1A
	MAPK3	POLR2D
	MAPK6-DT	POLR2L
	MARCHF3	POLR3A
	MATN4	POM121C
	MB	POMGNT1
	MBD1	POPDC3
	MBIP	POU2F2
	MBLAC2	PPAT
	MBOAT2	PPIB
	MBTD1	PPID
	MCCC1	PPIL1
	MCEE	PPM1G
	MCTP1	PPP1R14A
	MCUR1	PPP2R1B
	MEF2C	PPP3CA
	MEGF6	PPP4R1L
	MEGF9	PPT1
	MEIOB	PRC1
	MEIS3	PRDM5
	MEOX1	PRDX3
	METTL18	PREP
	MFAP3L	PREX1
	MGAT4A	PRIM1
	MIF4GD	PRKAR1B
	MINCR	PRKCQ
	MINDY1	PRKD1
	MIR210HG	PRKD2
	MIR3150BHG	PRKD3
	MIR31HG	PRKDC
	MKX	PROB1
	MMADHC	PRPF19
	MMP28	PRPF8
	MMP3	PRSS12
	MMP7	PRTFDC1
	MOAP1	PRUNE2
	MOB2	PRXL2C
	MORN3	PSIP1
	MOSPD1	PSMB2
	MPLKIP	PSMC3IP
	MPP7	PSME4
	MPPE1	PSRC1
	MPZL2	PTAFR
	MPZL3	PTCH1
	MRPL36	PTHLH
	MRPS30-DT	PTOV1-AS2
	MRVI1	PTPN9
	MSRB1	PTPRB
	MST1	PTPRK
	MTHFR	PUDP
	MTIF3	PUS7
	MTMR11	PXDN
	MTRNR2L8	PXN
	MTSS1	PYCR2
	MTSS2	PYCR3
	MUC1	PYGO1
	MUC15	QDPR
	MUC16	QSOX2
	MXD4	RAB15
	MXRA5	RAB17
	MYCL	RAB20
	MYO5B	RAB34
	MYOM3	RAB3B
	MZF1	RAB3IL1
	N4BP2L2	RAB43
	NAAA	RABL2B
	NAPSA	RAC2
	NATD1	RACGAP1
	NBPF26	RAD18
	NCALD	RAD51D
	NCF2	RAD52
	NCK1-DT	RAD54B
	NCOA2	RAPGEF1
	NDRG2	RAPGEF3
	NDUFA4	RASA3
	NDUFA4L2	RASGRF1
	NDUFA5	RASIP1
	NDUFB1	RAVER1
	NEB	RBBP7
	NEBL	RBL1
	NECAB3	RBM12B
	NECTIN1	RBM19
	NECTIN4	RBM22
	NEK5	RBM26
	NELL2	RBM28
	NEURL2	RBMX
	NFATC2	RCBTB1
	NFIL3	RDM1
	NGEF	RECQL4
	NGF	RERE
	NHLH2	RFC1
	NIBAN2	RFC2
	NIFK	RFC4
	NINJ2	RFLNB
	NIPAL2	RFT1
	NKAIN1	RFTN1
	NKPD1	RFWD3
	NLRP10	RFX1
	NME3	RHEBL1
	NME5	RHOBTB1
	NMNAT3	RILPL2
	NMRK1	RNF130
	NMU	RNPS1
	NOSIP	ROBO4
	NOTCH2NLC	ROCK2
	NOTCH3	RPA2
	NOVA2	RPAP1
	NOXO1	RPGRIP1L
	NPAP1L	RPS6KL1
	NPEPPSP1	RPSAP52
	NPFFR1	RRBP1
	NPY1R	RRP12
	NR2F6	RTKN
	NR3C2	RTL5
	NREP	RTN4IP1
	NRG4	RTN4R
	NT5C3A	RUBCNL
	NTN4	RUNX1
	NTN5	RUVBL1
	NUDT12	S100A10
	NUDT14	S100A2
	NUDT18	S100A3
	NUDT8	SAAL1
	NUP50-DT	SACS
	NXF3	SAFB2
	OASL	SALL2
	OCLNP1	SAMD3
	OR10A6	SAMHD1
	OR10S1	SAP130
	ORC4	SAP25
	OSBPL1A	SARS2
	OSCP1	SART3
	OSER1	SASS6
	OSTM1	SCAF4
	OTUD7A	SCARB1
	OVCH2	SCFD2
	OVGP1	SCMH1
	OVOL2	SCML2
	OXLD1	SCN5A
	P2RY14	SCRN1
	P2RY4	SDC3
	P3H4	SEC16A
	P4HA1	SEC22C
	PAIP2B	SEC24D
	PAMR1	SEMA3A
	PANK1	SEMA3D
	PANK3	SEMA7A
	PAQR6	SEPHS1
	PAQR7	SEPTIN6
	PARD6G	SERPINB1
	PAX8	SERPINE2
	PBXIP1	SETSIP
	PCDH1	SF1
	PCED1A	SF3A1
	PCMTD1	SF3A3
	PCP2	SF3B4
	PCSK1N	SFMBT1
	PCSK4	SFMBT2
	PCSK6	SFPQ
	PDCD10	SFRP1
	PDZD4	SFTA1P
	PDZK1IP1	SFXN4
	PDZRN3	SGCB
	PELI1	SGO1
	PEPD	SGTB
	PEX11A	SH2D2A
	PEX11G	SH2D5
	PFN4	SH3RF1
	PGAP3	SHC4
	PGBD5	SHCBP1
	PGLYRP2	SHISA2
	PGLYRP3	SHISA5
	PGLYRP4	SHMT1
	PHETA1	SHQ1
	PHLDB3	SHROOM1
	PHYH	SHTN1
	PHYHIP	SIAH3
	PHYKPL	SIGIRR
	PIGF	SIGMAR1
	PIGN	SIN3A
	PIK3AP1	SIX4
	PIK3C2B	SKA3
	PIK3IP1	SLC10A2
	PIP4P1	SLC12A4
	PIP5KL1	SLC12A7
	PIR	SLC12A8
	PITPNM3	SLC15A3
	PITX1	SLC16A9
	PKD1L2	SLC18B1
	PLA2G3	SLC19A1
	PLA2G4D	SLC23A2
	PLA2G4E	SLC25A13
	PLA2G4F	SLC25A19
	PLA2G6	SLC25A22
	PLA2R1	SLC26A6
	PLAAT2	SLC2A6
	PLAG1	SLC35B2
	PLAGL1	SLC35B4
	PLBD1	SLC35D2
	PLCD1	SLC37A4
	PLD1	SLC38A5
	PLEKHA7	SLC41A2
	PLEKHH3	SLC43A1
	PLEKHM1P1	SLC43A2
	PLIN1	SLC43A3
	PLIN2	SLC45A3
	PLIN5	SLC46A1
	PLPP2	SLC4A11
	PLXDC1	SLC52A3
	PMFBP1	SLC5A6
	PMVK	SLC7A5
	PNCK	SLC8A1
	PNPLA5	SLC9B2
	PNPLA8	SLCO4C1
	PODNL1	SLFN11
	POF1B	SLFN12
	POLD4	SLFN13
	POLR2J4	SLIT3
	POMC	SLX4
	POSTN	SMARCA1
	POU3F1	SMARCC1
	PPARGC1A	SMC1A
	PPIL6	SMILR
	PPL	SMPD4
	PPM1H	SMURF2
	PPM1J	SNAI2
	PPP1R2	SNAPC4
	PPP1R3B	SNF8
	PPP1R3C	SNRNP200
	PPP1R3D	SNRNP40
	PPP1R3E	SNX8
	PPP2R2B	SOCS1
	PPP2R2C	SOCS3
	PRADC1	SOGA1
	PRAM1	SOX15
	PRCP	SPAG5
	PRKG2	SPARC
	PRKN	SPATC1L
	PRLR	SPC24
	PROCA1	SPC25
	PROS1	SPOCD1
	PRR15L	SPRED2
	PRR36	SPRY2
	PRRT3	SPRY4
	PRRT4	SPTB
	PRSS22	SPTBN5
	PRSS27	SRBD1
	PRSS36	SRGAP3
	PRSS8	SRI
	PRX	SRM
	PSAPL1	SRMS
	PSD	SRPRA
	PSG2	SRPX
	PSG5	SRSF1
	PSG6	SRSF12
	PSG7	SRSF2
	PTCHD4	SSH1
	PTENP1	SSR3
	PTGER3	SSRP1
	PTGES	ST3GAL1
	PTK6	ST3GAL2
	PTPN21	ST3GAL5
	PTPN22	ST8SIA4
	PUS10	STARD13
	PXDC1	STAT2
	PXMP4	STIL
	PYCARD	STING1
	PYDC1	STK10
	RAB11FIP1	STK33
	RAB24	STMN1
	RAB2B	STMN3
	RAB38	STX1A
	RAB3D	STX2
	RAB40A	STYK1
	RAB6A	SUGP2
	RABEP2	SULT1B1
	RAD51AP2	SUPT16H
	RAET1E	SUSD5
	RAET1G	SV2A
	RAET1L	SYN1
	RALGAPA2	SYNE3
	RALGDS	TAF1A
	RANBP9	TAF6
	RAP1GAP	TAMM41
	RAP2C	TARBP1
	RARG	TBX3
	RARRES1	TBXA2R
	RASA4	TCF3
	RASA4B	TCP1
	RASA4CP	TEAD2
	RASAL1	TENM4
	RASAL3	TEP1
	RASEF	TEX10
	RASGEF1B	TEX261
	RASGRP1	TFAP4
	RASSF9	TFB1M
	RB1CC1	TFPI2
	RBBP8NL	TFRC
	RBM34	TGFB1
	RBM47	TGFB3
	RCAN1	TGM2
	RCAN2	THAP10
	RCBTB2	THBS2
	RDH13	THEM4
	RDH16	THOC5
	REEP4	THY1
	RENBP	THYN1
	RERG	TIMELESS
	RERGL	TIPIN
	RETREG1	TK1
	RETSAT	TLN1
	RFPL1S	TMEM156
	RGMA	TMEM158
	RGS11	TMEM184B
	RGS17	TMEM200B
	RHBDL2	TMEM220
	RHCE	TMEM230
	RHCG	TMEM249
	RHOF	TMEM35B
	RHOV	TMEM44
	RIMS3	TMEM63A
	RIT1	TMEM74
	RNASEH2C	TMTC4
	RND1	TNC
	RNF103	TNFRSF10B
	RNF141	TNFSF15
	RNF152	TNIK
	RNF170	TNPO3
	RNF19A	TNRC18
	RNF208	TNS3
	RNF222	TNS4
	RNF223	TOMM34
	RNF227	TONSL
	RNF39	TOP1MT
	RNFT1	TOP2A
	RNH1	TOP3A
	ROBO1	TOPBP1
	RORA	TOX
	RORC	TP53
	RPL31P11	TPK1
	RPL32P3	TPM2
	RPL39	TPM3
	RPL3L	TRA2B
	RPS15A	TRABD2A
	RPS17	TRABD2B
	RPS27L	TRAIP
	RPS29	TRAM2
	RPS6KA2	TRANK1
	RPS6KA5	TRAP1
	RPTN	TRDMT1
	RRAD	TREML2
	RRAGD	TRIM14
	RSL24D1	TRIM36
	RSPH1	TRIM45
	RSPH14	TRIM47
	RSPH3	TRPC6
	S100A12	TSHZ3
	S100A4	TSR1
	S100A7	TTC7B
	S100A8	TTI1
	SAA2	TUBA1B
	SAMD10	TUBB4A
	SAMD9	TUBGCP2
	SAT2	TUBGCP3
	SATB1	TXNDC11
	SBNO2	TXNDC5
	SBSN	TXNRD2
	SCAND1	TYK2
	SCD5	UBAP2
	SCGB1B2P	UBE2O
	SCN2B	UBE2S
	SCN3B	UBE2T
	SCN4B	UBR1
	SCNN1A	UCN2
	SCYL3	UGT3A2
	SDAD1P1	URB1
	SDR16C5	USP22
	SDR42E1	USP24
	SDR9C7	USP28
	SELENBP1	USP40
	SELENOP	USP51
	SELPLG	USP7
	SEM1	VAV2
	SEMA4D	VDAC1
	SEMA5A	VDR
	SEMA5B	VEGFC
	SEMA6C	VEZF1
	SEPTIN1	VGF
	SEPTIN4	VNN1
	SERAC1	VOPP1
	SERINC1	VWA8
	SERINC5	WARS1
	SERPINA12	WBP11
	SERPINB3	WDCP
	SERPINB4	WDHD1
	SERPINB9	WDR1
	SESN3	WDR35
	SEZ6L2	WDR4
	SF3B6	WDR77
	SFTPD	WDR91
	SH2D3C	WIPF1
	SH3GL1	WNT7A
	SH3GLB2	WNT9A
	SH3KBP1	WT1
	SH3YL1	XPC
	SHANK1	XPO4
	SHC2	XRCC2
	SHE	XRCC3
	SHF	XRRA1
	SHISA8	ZBED2
	SHISAL1	ZBTB39
	SHOC1	ZC3H13
	SIAE	ZC3H4
	SIAH1	ZC3HAV1
	SIPA1L2	ZC3HC1
	SIRPB2	ZDHHC7
	SIRT7	ZDHHC8P1
	SLC10A3	ZFHX3
	SLC10A6	ZFP36L1
	SLC12A6	ZFP36L2
	SLC13A4	ZFP64
	SLC15A1	ZFP82
	SLC16A11	ZGLP1
	SLC16A4	ZGRF1
	SLC16A8	ZKSCAN2
	SLC17A5	ZMYM3
	SLC17A7	ZNF106
	SLC19A2	ZNF142
	SLC19A3	ZNF239
	SLC1A6	ZNF280B
	SLC22A17	ZNF280C
	SLC22A23	ZNF281
	SLC22A31	ZNF318
	SLC23A1	ZNF367
	SLC25A23	ZNF37BP
	SLC25A29	ZNF445
	SLC25A41	ZNF496
	SLC25A45	ZNF641
	SLC26A9	ZNF689
	SLC28A3	ZNF695
	SLC2A12	ZNF697
	SLC2A13	ZNF704
	SLC2A14	ZNF724
	SLC2A3	ZNF732
	SLC2A5	ZNF792
	SLC30A1	ZNF827
	SLC30A2	ZNF850
	SLC30A4	ZNHIT6
	SLC35F4	ZP4
	SLC35F5	ZWINT
	SLC38A11	AATF
	SLC39A11	ABCB8
	SLC39A6	ABCC10
	SLC40A1	ABCC3
	SLC44A5	ABCE1
	SLC46A2	ABHD14A
	SLC47A2	ABHD2
	SLC49A3	ABL1
	SLC4A5	ABRACL
	SLC52A1	ACER3
	SLC66A2	ACO1
	SLC6A20	ACOT4
	SLC6A4	ACOXL
	SLC6A9	ACTG1P20
	SLC7A11	ACTG1P4
	SLC7A4	ACTL6A
	SLC7A7	ACTR3B
	SLC8A2	ACVR2B
	SLC9A3	ADAMTS15
	SLC9A9	ADAMTSL1
	SLC9B1	ADCY1
	SLIT1	ADGRE5
	SLITRK6	ADM5
	SLURP1	ADORA1
	SMAGP	ADORA2B
	SMARCD3	ADRB1
	SMIM14	ADSL
	SMIM30	AEBP1
	SMIM34A	AFG3L1P
	SMPD3	AGO1
	SNHG28	AGPS
	SNTB1	AGRN
	SNX13	AHSA1
	SNX16	AJAP1
	SOD2-OT1	AKAP1
	SORBS1	AKAP12
	SORD2P	AKAP7
	SORT1	ALDH1B1
	SOWAHB	ALG10
	SOX21	ALMS1
	SP6	ALPL
	SPAG17	ANKEF1
	SPATA41	ANKLE1
	SPATA6L	ANKRD13B
	SPIN2B	ANKRD18B
	SPIN3	ANKRD36
	SPIN4	ANKRD6
	SPINK1	ANLN
	SPOCK1	ANO1
	SPON2	ANO4
	SPPL3	ANO6
	SPRR2A	ANO7
	SPRR2B	ANP32AP1
	SPRR2E	ANP32B
	SPRR2G	ANTXR1
	SPTBN2	ANXA2P2
	SPTSSB	ANXA2P3
	SPTY2D1	AOX1
	SREK1IP1	AP1M1
	SSBP2	AP2B1
	ST8SIA1	APAF1
	STAC2	APBA2
	STAP2	APEH
	STARD10	APEX1
	STARD5	API5
	STEAP4	APOBEC3B
	STN1	APOBEC3C
	STRC	APOBEC3F
	STRN	APOBEC3G
	STX19	APOL6
	STX7	AREG
	STXBP6	ARHGAP11A
	SUCLA2	ARHGAP11B
	SUCLG1	ARHGAP25
	SULT1E1	ARHGAP33
	SUMF1	ARHGEF1
	SVIP	ARHGEF10
	SYCE3	ARHGEF40
	SYCP2	ARID3B
	SYF2	ARID5A
	SYNC	ARMC9
	SYNDIG1L	ARMCX4
	SYNE1	ARNT2
	SYNE4	ARPC1B
	SYNPO2L	ARTN
	SYP	ASAP2
	SYT5	ASB1
	SYT7	ASIC1
	SYTL2	ASPHD1
	SYTL4	ASXL1
	TAF13	ATAD3A
	TAF7	ATAD3B
	TAFA2	ATAD5
	TBC1D10A	ATF7IP2
	TBX6	ATIC
	TCAF2P1	ATN1
	TCEA3	ATP11A
	TCF4	ATP8A2
	TCHH	ATP8B2
	TCHHL1	AXL
	TCN1	AZIN2
	TEC	BACE2
	TENT5A	BAG2
	TESK2	BAG3
	TFEB	BANF1
	TFR2	BASP1
	TGFBR3	BAX
	TGM1	BBS5
	TGM5	BCL2L12
	TH	BCL9
	THAP8	BCORL1
	THBD	BCS1L
	THBS3	BICC1
	THEM5	BIRC5
	THRB	BIVM
	TIAM1	BLM
	TIFA	BLVRA
	TIGD7	BMP6
	TIMM8B	BMS1
	TIMP2	BORA
	TINCR	BRCA2
	TLCD2	BRD3OS
	TLL2	BRI3BP
	TLR5	BSG
	TLR9	BSN
	TM2D1	BST1
	TMBIM4	BTN3A1
	TMC4	BTN3A2
	TMEM116	BUB1B
	TMEM120A	BUD23
	TMEM123	C12orf45
	TMEM129	C12orf54
	TMEM134	C12orf65
	TMEM155	C15orf39
	TMEM161B	C18orf54
	TMEM184A	C1orf112
	TMEM185A	C1orf115
	TMEM200C	C1QTNF1
	TMEM217	C20orf197
	TMEM221	C4orf48
	TMEM232	CABIN1
	TMEM238	CABLES1
	TMEM255A	CABYR
	TMEM256	CACHD1
	TMEM267	CACYBP
	TMEM271	CAD
	TMEM47	CALD1
	TMEM53	CALR
	TMEM54	CALU
	TMEM59	CAMK4
	TMEM74B	CAP1
	TMPRSS11A	CAPN15
	TMPRSS11D	CAPN2
	TMPRSS11F	CAPRIN1
	TMPRSS11GP	CARM1
	TMPRSS13	CARMIL2
	TMPRSS6	CASP2
	TMTC1	CASP7
	TNFAIP8L3	CAV1
	TNFRSF13C	CAVIN4
	TNFRSF18	CBR3
	TNFSF10	CBX2
	TNKS1BP1	CC2D2A
	TNNC1	CCDC134
	TNNC2	CCDC136
	TNNI3	CCDC15
	TOLLIP	CCDC150
	TOM1L2	CCDC152
	TOMM7	CCDC18
	TOX3	CCDC24
	TP53AIP1	CCDC77
	TP53I3	CCDC86
	TP53INP1	CCM2
	TP53TG1	CCN1
	TPD52	CCNB1
	TPPP	CCNB2
	TPPP3	CCND1
	TPRN	CCND2
	TPST2	CCNF
	TPTE2P5	CCNK
	TRADD	CCNYL1
	TRAM1L1	CCP110
	TRAPPC6A	CCT5
	TRAPPC6B	CD1D
	TREX2	CD274
	TRIAP1	CD276
	TRIL	CD3EAP
	TRIM17	CD83
	TRIM23	CDC123
	TRIM4	CDC20
	TRIM62	CDC25B
	TRIQK	CDC42EP2
	TRPV3	CDC45
	TRPV4	CDC6
	TRPV6	CDC7
	TSGA10	CDCA2
	TSKS	CDCA7
	TSPAN12	CDCA8
	TSSK6	CDH4
	TST	CDK18
	TSTD1	CDK2
	TTC22	CDKAL1
	TTC30B	CDT1
	TTC32	CELF2
	TTC39A	CENPA
	TTC39B	CENPF
	TTLL1	CENPH
	TTTY14	CENPI
	TTTY16	CENPO
	TUBE1	CENPW
	TUT7	CEP135
	TWF1	CEP250
	TXK	CEP55
	TYSND1	CEP57L1
	UBE2W	CEP72
	UBL3	CEP78
	UBXN6	CEP85
	UFSP1	CFAP54
	ULK3	CFAP58
	UNC119	CHAF1A
	UNC13D	CHAF1B
	UNC5CL	CHAMP1
	UQCR11	CHD3
	UQCRB	CHEK1
	URAHP	CHGB
	USH1G	CHPT1
	USP2	CHRNA5
	USP32P2	CHROMR
	USP54	CHST11
	UTY	CHST14
	VAMP2	CHST3
	VAMP4	CHSY3
	VAT1	CHTF18
	VAV3	CIC
	VGLL3	CKAP2
	VGLL4	CLCN6
	VN1R1	CLDN11
	VNN3	CLUAP1
	VPS29	CMSS1
	VPS36	CMTM3
	VPS4B	CMTM7
	VSIG10L	CNKSR1
	VSIG8	CNKSR2
	VWF	CNN2
	WAKMAR2	CNPY3
	WASL	CNTLN
	WDR26	CNTNAP1
	WDR31	CNTRL
	WDR78	COG1
	WFDC12	COL13A1
	WFDC21P	COL1A2
	WFDC5	COL4A2
	WIPI1	COL8A1
	WNT10B	COLGALT1
	WNT11	COMMD4
	WNT3	COPG1
	WNT4	COPS7B
	WWC2-AS2	CORO1A
	XCR1	CORO2B
	XKR6	CPA2
	XKRX	CPED1
	XPA	CPNE2
	YIPF2	CPSF3
	YOD1	CREB3
	YPEL3	CREB5
	YPEL4	CRISPLD1
	ZBED5	CSF1
	ZBTB20	CSF2
	ZBTB41	CSF3
	ZBTB5	CSTF2
	ZBTB7C	CTNNBL1
	ZBTB8OS	CTPS1
	ZDHHC11B	CTSE
	ZDHHC20	CXCL1
	ZDHHC21	CXCL6
	ZDHHC24	CYP2S1
	ZER1	CYP2U1
	ZFAND1	CYP4V2
	ZFAND2A	CYSTM1
	ZFP14	DAGLA
	ZFYVE1	DARS2
	ZFYVE28	DAW1
	ZHX1	DBF4
	ZMYM5	DBF4B
	ZMYND10	DCAF7
	ZMYND12	DCLRE1B
	ZNF117	DCPS
	ZNF12	DDHD2
	ZNF14	DDIAS
	ZNF16	DDX10
	ZNF184	DDX11
	ZNF204P	DDX20
	ZNF208	DDX43
	ZNF250	DDX46
	ZNF300P1	DENND3
	ZNF32	DFFB
	ZNF350	DGCR8
	ZNF354A	DGKD
	ZNF385B	DGKZ
	ZNF385C	DHODH
	ZNF396	DHRS2
	ZNF404	DHTKD1
	ZNF415	DHX30
	ZNF416	DHX34
	ZNF425	DHX35
	ZNF426	DHX38
	ZNF432	DHX9
	ZNF433	DIS3L
	ZNF436	DIS3L2
	ZNF44	DISP1
	ZNF461	DISP2
	ZNF467	DKC1
	ZNF497	DLL3
	ZNF563	DLX1
	ZNF565	DNAAF5
	ZNF571	DNAH14
	ZNF582	DNAH2
	ZNF585A	DNAJC10
	ZNF600	DNAJC13
	ZNF606	DNM1L
	ZNF626	DOCK1
	ZNF630	DOCK11
	ZNF658	DOCK2
	ZNF667	DOCK5
	ZNF674	DOK1
	ZNF675	DPP3
	ZNF676	DPY19L3
	ZNF681	DPYSL2
	ZNF682	DSG2
	ZNF688	DTL
	ZNF705G	DTX3L
	ZNF706	DUBR
	ZNF717	DUS2
	ZNF770	DUS4L-BCAP29
	ZNF784	DUSP5
	ZNF812P	DUSP9
	ZNF821	DYNC1H1
	ZNF83	DYNC2H1
	ZNF837	DYRK3
	ZNF841	DYSF
	ZNF843	E2F3
	ZNF846	ECT2
	ZNF883	EDARADD
	ZNF91	EDNRA
	ZNNT1	EEF1AKNMT
	ZSCAN18	EFHD2
	ZSCAN31	EGFLAM
	A2ML1	EIF2AK4
	AADAC	EIF3B
	AADACL2	EIF5B
	AADACP1	ELK3
	AARD	EME1
	ABCA13	EML4
	ABCD3	EMP3
	ABCG1	EMSLR
	ABCG4	EMSY
	ABHD12B	ENPP1
	ABHD13	ENPP4
	ABHD4	ENTPD6
	ABHD6	ENTPD7
	ABLIM3	EP400
	ACADSB	EPCAM
	ACADVL	EPHX4
	ACAP1	EPN3
	ACBD4	ERAL1
	ACER2	ERAP2
	ACKR2	ERFE
	ACKR3	ERI1
	ACKR4	ESCO2
	ACOT11	ESPL1
	ACP3	ESPNL
	ACP7	ESYT1
	ACSF2	EWSR1
	ACSM3	EXO1
	ACTL10	EXOG
	ACTR10	EXOSC2
	ACTR6	EXOSC9
	ACVR2A	EXTL3
	ACYP2	F2R
	ADAD2	F8A1
	ADAM11	FAAP24
	ADAM15	FADS2
	ADAMTS13	FAH
	ADAMTS14	FAM111B
	ADAMTSL3	FAM120A
	ADAMTSL4	FAM155B
	ADAP2	FAM160B1
	ADCK2	FAM20C
	ADCY10P1	FAM72B
	ADD3	FAM81A
	ADGRB1	FAM83A
	ADGRF2	FAM83D
	ADGRF4	FAM92A
	ADGRG1	FAM98B
	ADGRG7	FANCD2
	ADGRL2	FANCI
	ADGRL3	FANCM
	ADGRV1	FAR2
	ADHFE1	FARP1
	ADM2	FAS
	ADPRHL2	FAT4
	ADPRM	FBXL7
	ADSS1	FCRLA
	AGBL3	FEN1
	AHR	FGF2
	AIF1L	FGF5
	AIG1	FGFRL1
	AK7	FHL1
	AKR1B10	FHOD3
	AKR1B15	FJX1
	AKR1C1	FLI1
	AKR1C3	FLNB
	ALDH2	FLNC
	ALDH3A2	FLT3LG
	ALDH3B1	FLVCR1
	ALDH5A1	FMNL2
	ALKBH7	FNDC3A
	ALOX12	FNDC3B
	ALOX15B	FOSB
	ALPK1	FOXL2NB
	ALPK3	FOXP4
	AMDHD1	FOXRED1
	AMN	FPGS
	AMPD3	FRAS1
	AMY2B	FRMPD4
	AMZ1	FSCN1
	ANAPC16	FSD1
	ANG	FST
	ANGPTL4	FUS
	ANKFN1	FUT4
	ANKRD12	FUT8
	ANKRD13A	FXN
	ANKRD13D	FXYD5
	ANKRD24	FZD2
	ANKRD35	G0S2
	ANKRD36BP2	G6PC3
	ANKRD37	GAD1
	ANKRD49	GAL
	ANXA9	GALNT10
	AOPEP	GALNT2
	AP1AR	GALNT7
	APCDD1	GAS6-DT
	APCDD1L-DT	GCAT
	APLP1	GCDH
	APOE	GDAP1
	APOOL	GDF11
	AQP10	GEN1
	AQP5	GINS1
	AQP9	GINS3
	ARF5	GINS4
	ARFGEF3	GLCE
	ARG1	GLI1
	ARHGAP24	GLIPR1
	ARHGAP28	GLIS2
	ARHGAP40	GLYCTK
	ARHGAP5	GMPPA
	ARHGDIG	GMPS
	ARHGEF10L	GNB3
	ARHGEF37	GNG11
	ARHGEF4	GNG2
	ARL11	GNL3L
	ARL14	GPAT4
	ARL14EP	GPD2
	ARL4A	GPR27
	ARL5B	GPR3
	ARL8B	GPRASP1
	ARMC12	GRAMD1A
	ARMC5	GRAMD1B
	ARMH1	GREB1L
	ARSF	GRK3
	ARV1	GRK5
	ASNSD1	GRK6
	ASPG	GRK6P1
	ASS1	GRWD1
	ATG101	GSDMD
	ATG16L2	GSTCD
	ATG4A	GSTO1
	ATG4D	GTF2H2B
	ATL1	GTF3C6
	ATP11B	GTSE1
	ATP12A	GUF1
	ATP1B1	GVQW3
	ATP1B3	GXYLT2
	ATP2B4	HACD3
	ATP2C2	HAS3
	ATP5F1C	HASPIN
	ATP5IF1	HAUS5
	ATP6AP1	HDGFL2
	ATP6V0B	HELB
	ATP6V0E1	HELLS
	ATP6V0E2	HERC5
	ATP6V1A	HGH1
	ATP6V1B2	HGSNAT
	ATP6V1C2	HHIP
	ATP6V1F	HIC1
	ATP6V1G1	HMCES
	ATP7A	HMGA1
	AURKC	HMGA2
	AWAT1	HMGB3
	AZGP1P1	HMGN2
	B3GNT4	HMGXB3
	B4GALNT2	HNRNPA1
	B4GALNT3	HNRNPA3
	BACH1	HNRNPAB
	BAIAP3	HNRNPH3
	BAMBI	HNRNPM
	BANK1	HNRNPUL1
	BARX2	HOXA10-AS
	BBOX1	HOXC10
	BCAM	HOXC11
	BCKDHA	HOXC4
	BCL2L2	HOXC5
	BCO2	HOXC8
	BDNF-AS	HOXC9
	BEAN1	HPCAL1
	BEND6	HPDL
	BEST2	HPRT1
	BEX3	HRCT1
	BGN	HROB
	BICDL1	HS3ST2
	BLOC1S1	HSH2D
	BMP2	HSP90AB1
	BNIP3L	HSP90B1
	BNIPL	HSP90B2P
	BOLA1	IFI35
	BORCS7	IFIT3
	BRK1	IFNAR2
	BRSK2	IFT122
	BSPRY	IGFBP4
	BTBD16	IL12RB2
	BTF3L4	IL1R2
	C10orf99	IL1RAPL1
	C11orf80	IL23A
	C11orf96	IL24
	C12orf29	IL27RA
	C14orf132	IL31RA
	C15orf48	IL32
	C15orf61	IL4R
	C15orf62	IL7R
	C15orf65	ILF3
	C19orf38	INCENP
	C1orf167	INF2
	C1orf21	INPP5F
	C1orf53	INPPL1
	C1orf54	INVS
	C1orf68	IPO11
	C1S	IPO5
	C20orf204	IPO9
	C2CD2L	IPW
	C2orf15	IRAK3
	C3orf35	IRX1
	C3orf38	ITGA1
	C4orf19	ITGA10
	C4orf47	ITGA2
	C5AR1	ITGA3
	C5orf38	ITGA4
	C6orf223	ITGA6
	C6orf99	ITGB4
	C7orf57	ITM2C
	C8orf48	ITPRIPL1
	C9orf16	ITPRIPL2
	C9orf85	ITSN1
	CA2	IVD
	CA3	JADE2
	CA9	JAM3
	CABCOCO1	JPT2
	CACFD1	KCNIP3
	CACNA1I	KCNJ15
	CALB2	KCNK2
	CALCB	KCNQ5
	CALML3	KDELR3
	CAMK1D	KDM1A
	CAMLG	KDM4D
	CAMSAP3	KDM8
	CAPN3	KHDRBS1
	CAPNS2	KHDRBS3
	CAPS	KIAA0586
	CAPZA2	KIAA0754
	CARD14	KIAA1549L
	CARF	KIAA1841
	CARMIL3	KIF11
	CASC15	KIF15
	CASP14	KIF20A
	CAT	KIF20B
	CATSPERG	KIF22
	CBLC	KIF23
	CBR1	KIF2C
	CBWD2	KIF4A
	CCDC102B	KIF4B
	CCDC126	KIFBP
	CCDC146	KIFC1
	CCDC159	KIRREL1
	CCDC171	KLHL42
	CCDC183	KLHL5
	CCDC30	KMT2A
	CCDC74A	KNL1
	CCDC88B	KNSTRN
	CCL20	KNTC1
	CCL22	KPNA2
	CCN5	KRT18
	CCNA1	KRT7
	CCSER1	KRTCAP3
	CCT6P3	L1TD1
	CD177	L3MBTL3
	CD36	LAMA3
	CD55	LAMC1
	CDC37L1	LAMC2
	CDH26	LAP3
	CDHR1	LARGE2
	CDK7	LARS2
	CDKN1B	LASP1
	CDS1	LDLR
	CEACAM19	LGALS1
	CECR2	LIG3
	CEL	LIMK1
	CELSR2	LINC00265
	CEPT1	LINC00452
	CERCAM	LINC00888
	CERS4	LINC00941
	CES3	LINC00997
	CES4A	LINC01127
	CFAP206	LINC01204
	CFAP300	LINC01521
	CFAP69	LINC01963
	CFD	LINC02381
	CFLAR	LINP1
	CFTR	LIPG
	CGN	LIX1L
	CGNL1	LMCD1
	CHCHD7	LMNB1
	CHI3L2	LNCOG
	CHL1	LNP1
	CHMP4C	LOC100129034
	CHMP5	LOC100287042
	CHN2	LOC100288637
	CHODL	LOC100505501
	CHP1	LOC100507002
	CHP2	LOC101927278
	CHST12	LOC101927550
	CHST8	LOC101928100
	CHURC1	LOC105274304
	CIART	LOC105373311
	CIDEA	LOC105374952
	CIPC	LOC112694756
	CLBA1	LOC150051
	CLCA1	LOC399815
	CLCA2	LOC642846
	CLCA4	LOC729683
	CLCN3	LPIN1
	CLCN4	LRCH3
	CLCN5	LRFN3
	CLDN16	LRFN4
	CLDN23	LRP5
	CLEC11A	LRRC3
	CLIP4	LRRC49
	CLN8	LRRC8C
	CLYBL	LRRK1
	CMYA5	LRTOMT
	CNIH4	LRWD1
[truncated: 1,365 more rows]
