# Supplementary material for: CDK9 activity switch associated with AFF1 and HEXIM1 controls differentiation initiation from epidermal progenitors
Source: Nat Commun. 2022 Jul 29;13:4408. doi: 10.1038/s41467-022-32098-2 (PMC9338292; doi:10.1038/s41467-022-32098-2)
Supplement: Supplementary file 5 — Supplementary Data 2 [file 41467_2022_32098_MOESM5_ESM.xlsx]

## Sheet: 3-hour KL Up
Supplementary Data2. Genes differentially expressed with 3-hour KL treatment.
Gene	KL1 Log2(FoldChange)	KL2 Log2(FoldChange)
ABL2	1.26572	1.76692
ADAMTS1	1.33452	2.14166
ADM	2.81022	3.43026
ALOX12P2	1.29706	1.48084
ANKRD37	3.22259	2.76839
ARL5B	1.05062	1.10906
ASNS	1.55953	1.97844
ATF3	5.94457	7.87757
BAMBI	1.71558	2.22782
BBC3	2.0377	3.02194
BHLHE40	2.5194	2.81836
BMP2	1.84891	2.60902
BTG1	2.28852	2.41448
BTG2	3.39798	5.04686
C11orf68	1.0137	1.0557
C3orf52	1.48316	1.50322
CCL20	2.7884	4.00263
CD55	1.09975	2.38366
CDKN1A	1.07324	2.19996
CEBPB	1.54164	2.38987
CEBPD	1.20246	1.9813
CHAC1	3.36908	3.20653
CITED2	1.59897	3.23302
CLDN1	1.43822	1.45435
CLDN4	1.43108	2.03247
CLK1	1.00222	1.93165
CLU	1.12367	1.72121
CREBRF	2.07067	2.41961
CSF2	3.31639	2.86941
CSRNP1	1.2246	2.40386
CXCL1	1.28431	3.65593
CXCL2	2.99844	6.95502
CXCL3	2.75554	5.58578
CXCL5	1.83844	2.73026
CXCL8	5.38513	8.03955
DDIT3	3.69792	4.38174
DDIT4	4.09609	3.99742
DENND2C	1.40103	1.68333
DNAJB9	2.11719	2.37009
DUSP1	4.15234	6.41074
DUSP10	3.21988	3.52356
DUSP5	1.29978	1.93907
DUSP8	2.22129	2.75701
EDN1	1.9588	1.63224
EFNA1	2.57779	3.22042
EGR1	1.95891	5.30186
ELF3	2.281	2.19474
EPHA2	1.06495	1.37071
ERRFI1	1.39929	1.20105
ETS2	1.29903	1.62116
FOS	1.51412	6.25776
FOSB	2.0187	6.01678
FOSL1	1.42749	1.73676
FOSL2	1.13934	1.17139
FZD10	1.49189	2.34871
GABARAPL1	1.17825	1.28551
GADD45A	1.99373	2.28741
GADD45B	1.43418	3.40645
H1-2	1.31947	2.39793
H2AC6	1.90445	2.76627
H2BC21	1.47041	3.0715
HBEGF	2.31561	3.48505
HCAR2	1.81287	1.09477
HCAR3	2.70616	2.37231
HERPUD1	1.32774	2.22574
HES1	1.52159	3.61572
HMOX1	4.36787	4.57142
HS3ST1	1.89053	1.58154
IGFBP3	2.82455	3.3985
IL1A	1.92427	2.39621
IL1B	1.13909	1.88761
IL1RN	1.37211	2.20847
IL20	1.83377	2.94977
IL23A	1.24912	1.6237
IL24	1.48449	2.73986
IL36G	2.8903	2.78184
INHBA	2.21857	1.83281
INSIG1	2.07621	2.92009
IRF1	1.08004	1.45881
IRF6	1.17763	1.37888
JUN	2.86303	4.88925
JUNB	1.26496	2.9748
JUND	1.94193	3.25652
KCNQ1OT1	1.45267	2.84714
KCTD11	1.27656	1.30682
KLF6	1.8102	2.40551
KLF9	1.73542	1.71265
KLHL24	1.36333	1.64691
KRT34	1.2204	1.17435
KRTAP2-3	1.29444	1.62869
LINC00673	1.24196	1.20684
LOC105374952	1.02127	1.13187
LOC284454	1.37593	2.45209
LRAT	1.61327	1.98958
LURAP1L	2.69065	2.35485
MAFB	1.43395	4.17802
MAFF	1.95161	2.79975
MAFG	1.05613	1.10299
MAP3K8	2.42371	3.28621
MCL1	1.56495	2.25915
MNT	1.32746	1.39886
MT1B	2.86529	2.49037
MT1E	2.75189	2.85827
MT1F	5.1629	4.60794
MT1G	6.49843	6.60209
MT1L	2.81702	2.56686
MT1X	4.69859	4.59842
MXD1	2.61948	3.02341
NCOA7	1.11826	1.18623
NDRG1	1.56053	1.72976
NEAT1	2.45249	1.70143
NEDD9	2.38386	3.3432
NFIL3	1.373	1.59287
NFKBIA	2.76401	3.82383
NFKBIZ	2.10262	3.80507
NMRAL2P	1.42541	2.09159
NOCT	1.18951	1.36019
NR1D1	1.02255	1.78816
NR4A1	1.81282	5.84345
NR4A2	1.60983	6.19829
NUAK2	1.76596	1.8027
OSER1	1.21351	1.5384
OTUD1	1.26501	1.80477
OVOL1	2.62072	3.86702
PARD6B	1.26084	1.63219
PELI1	1.09323	1.89146
PER1	1.6158	2.27775
PFKFB3	1.15446	1.10039
PHLDA1	1.03483	1.5156
PIGA	1.13154	1.32021
PIK3IP1	2.45677	1.07924
PIM1	1.35516	1.01838
PIM3	1.17648	2.26392
PLAUR	1.79179	2.18468
PLK3	1.15751	1.95084
PMAIP1	1.83074	2.5612
PNRC1	3.15908	4.20648
PPP1R15A	2.74538	3.7678
PRDM1	1.86138	2.56443
PTGS2	3.29094	3.79134
PVT1	1.02464	1.07618
RASGEF1B	3.49363	3.96224
RASSF9	1.38488	1.02039
RELT	1.04901	1.80152
RGS16	4.70533	4.81995
RND3	2.22403	2.41677
RNF165	1.84712	1.5592
RNF227	1.24282	1.99707
RORA	1.07104	2.00304
RRAD	1.63757	4.22504
RSRP1	1.09514	1.75578
SERPINB2	2.44259	2.89968
SESN2	2.90076	3.00356
SLC25A25	1.23067	1.80251
SLC2A3	2.24726	2.47411
SLC30A1	3.9259	3.99677
SMG1P1	2.2089	2.06741
SNORD139	1.58172	2.08203
SOCS3	2.50221	4.23512
SQSTM1	1.3147	2.37623
ST7-AS1	2.21404	1.68462
STC2	2.2434	1.95854
TNFAIP3	3.9974	3.88517
TRIB1	1.5897	1.4938
TSC22D3	1.8118	2.73639
UBC	1.18464	1.34546
VEGFA	2.51094	2.37471
ZBTB2	1.48884	1.57911
ZBTB43	1.12271	1.28475
ZC3H12A	1.79514	2.67422
ZFP36	3.4046	4.84674
ZFP36L1	1.55305	2.10957
ZNF165	1.59909	2.52583
ZNF460	2.0624	2.39346
ZNF483	1.5875	1.30013
ZNF750	1.02333	2.20506

## Sheet: 3-hour KL Down
Supplementary Data2. Genes differentially expressed with 3-hour KL treatment.
Gene	KL1 Log2(FoldChange)	KL2 Log2(FoldChange)
AHRR	-1.25645	-1.41344
BCDIN3D	-1.91441	-1.19142
COL1A2	-1.52487	-2.1861
CXCR1	-1.06107	-1.35488
DGAT2	-2.25485	-1.64209
FDXACB1	-1.03097	-1.62207
GSPT2	-1.0079	-1.39005
HOXA1	-1.28356	-1.99199
HOXC11	-1.00817	-1.21672
HTR1B	-1.86917	-1.85203
KBTBD7	-1.63858	-1.23749
KRT17P1	-3.98291	-3.33032
MARS2	-1.52369	-1.31373
MAT2A	-1.2358	-1.01833
MEGF8	-1.01329	-1.75344
OTX1	-1.54245	-1.06712
RBM12B	-1.3686	-1.35066
RNASEL	-1.02238	-1.37316
RPUSD2	-1.43642	-1.4457
S1PR5	-1.28083	-1.58739
SLFN12	-1.05036	-1.12289
TXNIP	-1.27727	-1.06454
ZBTB45	-1.28948	-1.14196

## Sheet: GO 3-hour KL Up
Supplementary Data2. Genes differentially expressed with 3-hour KL treatment.
Category	Term	Count	%	PValue	minusLog10	Genes
GOTERM_MF_DIRECT	GO:0003700~transcription factor activity, sequence-specific DNA binding	35	20.3488	8.63e-12	11.1	CSRNP1, CEBPB, CEBPD, CITED2, RORA, PRDM1, ETS2, ZFP36L1, MNT, NFIL3, NOCT, HES1, ZNF165, EGR1, JUN, ZNF483, JUND, TSC22D3, NR1D1, FOS, OVOL1, FOSL2, FOSL1, ELF3, MAFG, IRF1, DDIT3, MAFF, BHLHE40, KLF9, CREBRF, FOSB, IRF6, MXD1, ATF3
GOTERM_MF_DIRECT	GO:0000978~RNA polymerase II core promoter proximal region sequence-specific DNA binding	21	12.2093	1.05e-10	9.98	JUN, CEBPB, ZNF460, JUND, CEBPD, NR1D1, FOS, PRDM1, OVOL1, ETS2, FOSL2, FOSL1, PER1, MAFB, ELF3, IRF1, DDIT3, FOSB, MXD1, JUNB, ATF3
GOTERM_MF_DIRECT	GO:0043565~sequence-specific DNA binding	22	12.7907	1.3e-08	7.88	ZNF165, EGR1, CSRNP1, JUN, CEBPB, JUND, RORA, FOS, ETS2, FOSL2, NR4A2, NR4A1, NFIL3, ELF3, MAFG, IRF1, DDIT3, MAFF, CREBRF, FOSB, HES1, ATF3
GOTERM_MF_DIRECT	GO:0001077~transcriptional activator activity, RNA polymerase II core promoter proximal region sequence-specific binding	15	8.72093	4.07e-08	7.39	EGR1, JUN, CEBPB, CEBPD, FOS, NR4A2, FOSL1, NR4A1, MAFB, ELF3, IRF1, DDIT3, FOSB, JUNB, ZNF750
GOTERM_MF_DIRECT	GO:0005515~protein binding	115	66.8605	5.46e-08	7.26	ERRFI1, IL1RN, CSF2, MT1X, RORA, PRDM1, FZD10, CLDN1, CLU, ETS2, ZFP36, ZC3H12A, SESN2, PIM1, MAP3K8, PIM3, CHAC1, PHLDA1, JUNB, C11ORF68, ZNF165, GABARAPL1, IGFBP3, SLC30A1, IL23A, DDIT3, MT1F, MT1G, TRIB1, SQSTM1, ATF3, EPHA2, RRAD, INSIG1, NDRG1, ZBTB2, ZFP36L1, SOCS3, NUAK2, UBC, ABL2, HMOX1, PMAIP1, MCL1, EGR1, PLK3, JUN, JUND, GADD45B, GADD45A, ASNS, RASSF9, INHBA, NR1D1, FOSL2, NR4A2, FOSL…
GOTERM_MF_DIRECT	GO:0005125~cytokine activity	12	6.97674	7.29e-07	6.14	IL1A, EDN1, IL1RN, BMP2, IL20, CSF2, IL23A, IL1B, IL24, IL36G, INHBA, VEGFA
GOTERM_MF_DIRECT	GO:0001078~transcriptional repressor activity, RNA polymerase II core promoter proximal region sequence-specific binding	10	5.81395	8.83e-07	6.05	BTG2, NFIL3, BHLHE40, HES1, NR1D1, PRDM1, MXD1, OVOL1, ETS2, ATF3
GOTERM_MF_DIRECT	GO:0000982~transcription factor activity, RNA polymerase II core promoter proximal region sequence-specific binding	6	3.48837	1.86e-06	5.73	FOSL1, JUN, FOSB, FOS, ATF3, FOSL2
GOTERM_MF_DIRECT	GO:0008134~transcription factor binding	14	8.13953	2.4e-06	5.62	JUN, CEBPB, JUND, RORA, FOS, NFKBIA, PER1, MAFB, DDIT3, PIM1, FOSB, HES1, TRIB1, JUNB
GOTERM_MF_DIRECT	GO:0045236~CXCR chemokine receptor binding	4	2.32558	6.24e-05	4.2	CXCL1, CXCL3, CXCL2, CXCL5
GOTERM_MF_DIRECT	GO:0008009~chemokine activity	6	3.48837	8.68e-05	4.06	CXCL8, CCL20, CXCL1, CXCL3, CXCL2, CXCL5
GOTERM_MF_DIRECT	GO:0017017~MAP kinase tyrosine/serine/threonine phosphatase activity	4	2.32558	0.000207	3.68	DUSP5, DUSP10, DUSP1, DUSP8
GOTERM_MF_DIRECT	GO:0005149~interleukin-1 receptor binding	4	2.32558	0.000207	3.68	IL1A, IL1RN, IL1B, IL36G
GOTERM_MF_DIRECT	GO:0046982~protein heterodimerization activity	14	8.13953	0.000388	3.41	JUN, CEBPB, CEBPD, INHBA, FOS, VEGFA, NR4A2, NR4A1, BMP2, MAFG, DDIT3, BHLHE40, ATF3, MCL1
GOTERM_MF_DIRECT	GO:0003714~transcription corepressor activity	9	5.23256	0.000604	3.22	MNT, NFIL3, CITED2, DDIT3, BHLHE40, NR1D1, MXD1, JUNB, ATF3
GOTERM_MF_DIRECT	GO:0035259~glucocorticoid receptor binding	3	1.74419	0.00441846	2.35	NR4A2, CEBPB, ETS2
GOTERM_MF_DIRECT	GO:0035925~mRNA 3'-UTR AU-rich region binding	3	1.74419	0.00441846	2.35	ZFP36, ZC3H12A, ZFP36L1
GOTERM_MF_DIRECT	GO:0004879~RNA polymerase II transcription factor activity, ligand-activated sequence-specific DNA binding	4	2.32558	0.0044202	2.35	NR4A2, NR4A1, RORA, NR1D1
GOTERM_MF_DIRECT	GO:0042803~protein homodimerization activity	15	8.72093	0.0078057	2.11	JUN, CEBPB, CEBPD, ASNS, PTGS2, VEGFA, NR4A2, STC2, DDIT3, BHLHE40, HMOX1, HES1, SQSTM1, ATF3, MCL1
GOTERM_MF_DIRECT	GO:0001228~transcriptional activator activity, RNA polymerase II transcription regulatory region sequence-specific binding	5	2.90698	0.0116638	1.93	CSRNP1, MAFB, MAFG, MAFF, ATF3
GOTERM_MF_DIRECT	GO:0019899~enzyme binding	9	5.23256	0.0123324	1.91	NFKBIA, ZFP36, JUN, BTG1, JUND, STC2, PLAUR, HMOX1, PTGS2
GOTERM_MF_DIRECT	GO:0000977~RNA polymerase II regulatory region sequence-specific DNA binding	7	4.06977	0.012883	1.89	EGR1, CEBPB, MNT, NFIL3, RORA, NR1D1, ATF3
GOTERM_MF_DIRECT	GO:0003707~steroid hormone receptor activity	4	2.32558	0.0150092	1.82	NR4A2, NR4A1, RORA, NR1D1
GOTERM_MF_DIRECT	GO:0000979~RNA polymerase II core promoter sequence-specific DNA binding	4	2.32558	0.0157378	1.8	NR4A2, CEBPB, NFIL3, FOS
GOTERM_MF_DIRECT	GO:0008083~growth factor activity	6	3.48837	0.0173621	1.76	BMP2, CSF2, CXCL1, INHBA, VEGFA, HBEGF
GOTERM_MF_DIRECT	GO:0003677~DNA binding	25	14.5349	0.0198167	1.7	CEBPB, ZBTB43, TNFAIP3, RORA, ETS2, ZBTB2, ZFP36L1, ZFP36, NFIL3, ZC3H12A, HES1, JUNB, EGR1, JUN, ZNF483, FOS, NR4A2, FOSL1, NR4A1, KLF6, IRF1, DDIT3, KLF9, FOSB, IRF6
GOTERM_MF_DIRECT	GO:0071889~14-3-3 protein binding	3	1.74419	0.0204998	1.69	ZFP36, DDIT4, ZFP36L1
GOTERM_MF_DIRECT	GO:0000981~RNA polymerase II transcription factor activity, sequence-specific DNA binding	6	3.48837	0.021261	1.67	JUN, JUND, ELF3, BHLHE40, OVOL1, JUNB
GOTERM_MF_DIRECT	GO:0035035~histone acetyltransferase binding	3	1.74419	0.0274104	1.56	EGR1, CEBPB, CITED2
GOTERM_MF_DIRECT	GO:0019900~kinase binding	4	2.32558	0.0322296	1.49	PER1, CEBPB, BTG1, TNFAIP3
GOTERM_MF_DIRECT	GO:0043426~MRF binding	2	1.16279	0.0453649	1.34	TSC22D3, BHLHE40
GOTERM_MF_DIRECT	GO:0044212~transcription regulatory region DNA binding	6	3.48837	0.0478887	1.32	JUN, JUND, DDIT3, FOS, NR1D1, ATF3
GOTERM_MF_DIRECT	GO:0031625~ubiquitin protein ligase binding	7	4.06977	0.0505883	1.3	NFKBIA, PER1, CDKN1A, GABARAPL1, TRIB1, CLU, SQSTM1
GOTERM_MF_DIRECT	GO:0016791~phosphatase activity	3	1.74419	0.0526579	1.28	DUSP5, DUSP10, DUSP8
GOTERM_MF_DIRECT	GO:0005179~hormone activity	4	2.32558	0.0564631	1.25	EDN1, STC2, ADM, INHBA
GOTERM_MF_DIRECT	GO:0001046~core promoter sequence-specific DNA binding	3	1.74419	0.0598877	1.22	RORA, NR1D1, ZNF750
GOTERM_MF_DIRECT	GO:0001222~transcription corepressor binding	2	1.16279	0.062933	1.2	RORA, NR1D1
GOTERM_MF_DIRECT	GO:0004725~protein tyrosine phosphatase activity	4	2.32558	0.065493	1.18	DUSP5, DUSP10, DUSP1, DUSP8
GOTERM_MF_DIRECT	GO:0003730~mRNA 3'-UTR binding	3	1.74419	0.0752792	1.12	ZFP36, ZC3H12A, ZFP36L1
GOTERM_MF_DIRECT	GO:0003713~transcription coactivator activity	6	3.48837	0.0804002	1.09	JUN, MNT, JUND, ELF3, CITED2, JUNB

## Sheet: GO 3-hour KL Down
Supplementary Data2. Genes differentially expressed with 3-hour KL treatment.
Category	Term	Count	%	PValue	minusLog10	Genes
GOTERM_MF_FAT	GO:1901363~heterocyclic compound binding	14	60.8696	0.0257351	1.58947	RNASEL, MARS2, HTR1B, ZBTB45, HOXC11, GSPT2, SLFN12, MAT2A, RPUSD2, RBM12B, AHRR, HOXA1, OTX1, FDXACB1
GOTERM_MF_FAT	GO:0097159~organic cyclic compound binding	14	60.8696	0.0289237	1.53875	RNASEL, MARS2, HTR1B, ZBTB45, HOXC11, GSPT2, SLFN12, MAT2A, RPUSD2, RBM12B, AHRR, HOXA1, OTX1, FDXACB1
GOTERM_MF_FAT	GO:0016875~ligase activity, forming carbon-oxygen bonds	2	8.69565	0.0593488	1.22659	MARS2, FDXACB1
GOTERM_MF_FAT	GO:0016876~ligase activity, forming aminoacyl-tRNA and related compounds	2	8.69565	0.0593488	1.22659	MARS2, FDXACB1
GOTERM_MF_FAT	GO:0004812~aminoacyl-tRNA ligase activity	2	8.69565	0.0593488	1.22659	MARS2, FDXACB1
GOTERM_MF_FAT	GO:0008173~RNA methyltransferase activity	2	8.69565	0.0733375	1.13467	BCDIN3D, FDXACB1
GOTERM_MF_FAT	GO:0003676~nucleic acid binding	10	43.4783	0.0770776	1.11307	RNASEL, RPUSD2, RBM12B, AHRR, HOXA1, ZBTB45, OTX1, HOXC11, GSPT2, FDXACB1
GOTERM_MF_FAT	GO:0000166~nucleotide binding	7	30.4348	0.0923031	1.03478	SLFN12, RNASEL, MAT2A, MARS2, RBM12B, GSPT2, FDXACB1
GOTERM_MF_FAT	GO:1901265~nucleoside phosphate binding	7	30.4348	0.0924522	1.03408	SLFN12, RNASEL, MAT2A, MARS2, RBM12B, GSPT2, FDXACB1
GOTERM_MF_FAT	GO:0035639~purine ribonucleoside triphosphate binding	6	26.087	0.0953103	1.02086	SLFN12, RNASEL, MAT2A, MARS2, GSPT2, FDXACB1
GOTERM_MF_FAT	GO:0032550~purine ribonucleoside binding	6	26.087	0.0968783	1.01377	SLFN12, RNASEL, MAT2A, MARS2, GSPT2, FDXACB1
GOTERM_MF_FAT	GO:0032549~ribonucleoside binding	6	26.087	0.0974041	1.01142	SLFN12, RNASEL, MAT2A, MARS2, GSPT2, FDXACB1
GOTERM_MF_FAT	GO:0001883~purine nucleoside binding	6	26.087	0.0974041	1.01142	SLFN12, RNASEL, MAT2A, MARS2, GSPT2, FDXACB1
GOTERM_MF_FAT	GO:0001882~nucleoside binding	6	26.087	0.0986369	1.00596	SLFN12, RNASEL, MAT2A, MARS2, GSPT2, FDXACB1
