# Supplementary material for: CDK9 activity switch associated with AFF1 and HEXIM1 controls differentiation initiation from epidermal progenitors
Source: Nat Commun. 2022 Jul 29;13:4408. doi: 10.1038/s41467-022-32098-2 (PMC9338292; doi:10.1038/s41467-022-32098-2)
Supplement: Supplementary file 6 — Supplementary Data 3 [file 41467_2022_32098_MOESM6_ESM.xlsx]

## Sheet: 24-hour KL Up
Supplementary Data3. Genes differentially expressed with 24-hour KL treatment
Gene	KL1 Log2(FoldChange)	KL2 Log2(FoldChange)
A2ML1	3.30407	3.99474
AAK1	1.16958	1.32566
AARS1	1.06361	1.05267
ABCA12	2.87414	3.23935
ABCA3	3.6821	5.25554
ABCA7	1.37626	1.72721
ABCD1	1.53382	1.86084
ABCG1	1.44911	1.89899
ABHD14B	1.03097	1.25691
ABHD4	1.88138	1.91016
ABI3BP	2.42292	2.85553
ABL2	1.31484	2.63288
ABLIM2	4.01065	5.82384
ABLIM3	1.77145	2.55153
ABTB1	1.06026	1.55667
ABTB2	2.00495	1.94197
ACCS	1.12947	1.83617
ACP7	2.1621	4.03564
ACTA2	1.71249	2.15753
ACYP2	1.22648	1.70236
ADAMTS13	2.38376	2.85931
ADAMTS14	7.78338	9.45158
ADAMTS7	1.94766	2.58943
ADAMTSL4	1.30598	1.69944
ADCY4	2.95234	3.91483
ADCY7	1.34278	1.42277
ADGRG1	1.90745	1.8315
ADHFE1	3.3304	3.97926
ADM2	5.19962	5.13114
AGAP11	3.86328	4.46474
AGO4	1.09979	1.47835
AHNAK2	1.77997	2.02597
AIFM2	1.74049	2.18952
AKR1C1	4.40128	4.16474
AKR1C2	3.00587	2.20453
AKTIP	1.42283	1.43984
ALDH1A3	1.92782	3.86434
ALDH1L2	2.69166	2.67309
ALOX12B	2.52444	2.81937
ALOX15B	2.09868	1.56251
ALOXE3	2.75164	3.25622
ALS2CL	1.13696	1.24565
AMN	2.17077	2.25133
AMN1	1.65994	1.94158
AMPD3	1.96926	2.62347
AOC2	1.88599	2.26222
AP5Z1	1.23184	1.34544
APH1B	1.24035	1.93805
APOBEC3B	1.44894	1.88873
ARC	2.9517	4.90668
ARFGEF3	2.42779	3.3127
ARHGAP27	2.0786	2.44659
ARHGAP27P1	1.52908	1.93982
ARHGAP31	1.008	1.70092
ARHGEF2	2.08183	2.22758
ARHGEF37	2.08196	2.89427
ARL8B	1.02247	1.3713
ARSD	1.83328	1.91553
ASNS	3.69486	3.22146
ASS1	3.72319	2.91723
ATF3	3.70771	4.39258
ATP12A	2.51119	4.26282
ATP2B4	1.03795	1.70516
ATP2C2	2.41689	4.44882
ATP9A	2.11986	2.76127
ATXN1	1.20587	1.30033
AVPI1	2.0187	2.5043
B3GNT3	1.22967	2.47606
B4GALNT2	4.10676	4.99366
BAMBI	4.44054	4.29453
BBC3	1.39596	1.67954
BBS12	1.3684	1.5003
BCAS3	1.00595	1.68178
BCL2L1	1.1958	1.45227
BCL2L2	1.10647	1.48487
BCLAF3	1.00002	1.30857
BEX2	2.8721	2.53134
BEX4	1.00331	1.04887
BHLHE40	1.5359	2.11247
BHLHE41	2.34377	3.67957
BICDL2	4.28817	4.73657
BIRC3	2.58459	4.03906
BLACAT1	1.99038	3.76981
BLVRB	1.08817	1.20252
BMF	2.87786	4.14102
BMP2	1.13829	1.49392
BMP6	4.95471	6.32386
BNIP3L	2.04345	2.63054
BRI3	1.03338	1.27229
BTBD19	2.16566	2.66847
BTG1	2.82302	3.4502
BTG2	1.49793	1.27385
C10orf95	1.1543	1.74909
C11orf54	1.31536	1.72913
C15orf62	3.3912	3.74055
C1orf116	1.18067	1.81915
C1orf210	1.22119	1.22193
C1orf54	4.09646	5.98404
C1orf74	2.38177	4.10582
C1QTNF1	1.66238	2.7243
C1RL	1.12555	1.49321
C3	4.05637	4.84002
C3orf67	1.56614	2.36776
C6orf132	1.01423	1.47585
C6orf223	2.45778	2.08648
C7orf57	2.28554	3.36795
C9orf72	1.43683	1.206
CACFD1	1.78607	1.68473
CALCOCO1	1.4589	2.17278
CAPS	1.83549	2.36467
CARD6	1.54533	2.01442
CARS1	1.21689	1.28451
CASP4	1.4285	1.43921
CASP9	1.5245	1.50672
CASZ1	1.58553	2.2939
CBLB	1.65478	1.69537
CBX4	2.27692	1.77017
CBX7	1.3908	2.03003
CCDC122	1.18231	1.19021
CCDC149	1.20854	1.80519
CCDC18-AS1	2.28646	2.99793
CCDC80	1.06363	1.15464
CCDC92	1.27427	1.53995
CCL20	2.56824	3.172
CCL5	7.24514	9.95844
CCNA1	4.41076	4.13711
CCNG2	1.06836	1.27105
CCPG1	1.69453	1.46013
CD55	2.58155	2.83805
CD68	1.73039	2.22773
CDKL2	1.62492	2.07391
CDKL5	1.18524	2.05789
CDKN1A	2.24408	2.47996
CDKN1C	2.10656	3.02893
CDKN2B	1.58066	1.30545
CDRT1	2.51389	3.04314
CDYL2	1.13553	1.81718
CEACAM1	2.14873	2.91898
CEACAM19	1.85765	1.79191
CEBPB	1.9064	1.68896
CEBPG	1.3644	1.13858
CELSR3	2.06995	2.24879
CERCAM	1.14643	1.36707
CFLAR	1.18811	1.96627
CGN	1.19158	3.17701
CHAC1	4.40549	4.82196
CHD2	1.70559	2.01928
CHMP4C	1.33052	1.50376
CHST2	1.05099	2.97363
CIART	2.14738	3.27527
CLCF1	1.16749	2.24519
CLCN7	1.00106	1.06233
CLDN1	3.39459	4.36945
CLDN15	1.84255	2.19978
CLDN4	2.67378	4.97641
CLDN7	3.23949	3.78377
CLHC1	1.1831	1.50195
CLIC4	1.135	1.48527
CLIP2	1.40226	2.19281
CLIP4	1.35274	1.62774
CLMN	1.72357	2.16658
CMYA5	2.46788	3.45988
CNTD2	2.39522	2.96768
COBL	1.32867	2.96583
COL22A1	1.36682	1.88911
COL4A4	2.58412	3.37658
COL8A2	1.59583	2.3275
CORO2B	1.38799	2.50095
COX6B2	3.01125	4.25562
CPA6	1.33652	2.44778
CPAMD8	3.80081	5.73092
CPEB2	1.35803	2.11082
CPEB3	1.54869	2.02914
CPEB4	1.56953	2.05632
CRAT	1.68845	1.99064
CRB3	1.51523	1.99493
CRCT1	2.24343	3.76487
CREBRF	3.36735	4.50791
CRY2	1.1188	1.07403
CRYBG2	2.05057	2.35171
CSF2	3.43875	5.41294
CSTB	1.03975	1.3516
CTF1	1.49145	2.16077
CTH	3.26843	2.5095
CTSD	1.13952	1.17984
CTSO	1.91706	2.21211
CTSS	2.22802	3.16521
CUTALP	1.01481	1.28425
CWH43	2.28369	2.17732
CXCL16	2.07115	2.7799
CXCL2	2.49977	2.98689
CXCL3	2.96672	2.98788
CXCL5	3.03934	2.61229
CXCL8	3.89029	6.22321
CYB5D2	1.13663	1.10359
CYHR1	1.08475	1.14665
CYLD	1.37047	1.6935
CYP1A1	2.17799	4.21181
CYP1B1	2.17577	2.09955
CYP2S1	1.0402	1.85748
CYP4F11	4.05252	5.22668
CYP4V2	1.14103	1.57922
CYSTM1	1.78806	1.93547
DAB2	1.76268	2.02916
DACT2	2.00965	2.5243
DAPK1	1.72562	2.30874
DBNDD1	1.52509	2.54538
DBP	2.25767	3.36311
DCUN1D3	1.00594	1.8058
DDIT3	4.21292	4.26199
DDIT4	2.36558	2.23851
DENND2C	1.20426	2.33917
DHDH	3.33684	4.67342
DHRS3	1.08656	1.44933
DIRC3	2.69782	4.1397
DIXDC1	1.11012	1.07924
DMPK	1.41308	1.36439
DMTN	1.37664	1.95048
DNAJB2	1.73247	2.11494
DNAJB9	1.94761	2.55591
DNASE1	1.1312	1.88725
DNHD1	1.68425	1.44378
DOCK9	1.24254	2.37777
DOK4	1.09724	1.15263
DOP1B	1.0659	1.88575
DQX1	1.38681	1.73467
DSC2	1.10563	1.68946
DSCAM	1.54114	2.35558
DSG3	2.06922	2.75318
DUOXA1	1.40488	1.07872
DUSP10	2.36495	3.6366
DUSP8	1.22377	1.11655
DYNLT3	1.0289	1.3997
DYRK1B	1.54244	1.20359
DYSF	2.35034	2.72412
ECI1	1.16655	1.16347
ECM2	3.80291	2.41346
EDA2R	2.09009	2.13738
EFCAB13	1.8566	2.72052
EHF	1.28255	2.13194
EIF4E3	1.18464	1.5695
ELF3	4.73608	8.4677
ELOVL7	2.22931	2.62236
ENDOV	1.18668	1.66552
ENO2	1.10608	1.94042
ENTPD2	1.81428	2.01998
EPB41L4A	2.17102	3.10821
EPHB3	1.60926	3.01363
EPPK1	1.68004	1.62744
EPS8L1	1.06677	1.32534
ERBB3	1.3873	1.74715
EREG	1.62526	1.5811
ERICH2	1.98412	2.15003
ERN1	2.04497	2.23563
ESM1	2.69984	3.94132
ESRP1	1.31629	1.28584
ESYT3	1.90091	2.02705
EZH1	1.11202	1.9817
FA2H	7.37428	9.45779
FADS3	1.80845	2.89683
FAHD2CP	2.32701	2.55402
FAM102A	1.93317	1.993
FAM110C	2.40063	2.67003
FAM131A	1.24067	1.56323
FAM161B	1.31541	1.3467
FAM180A	1.61457	2.65278
FAM214A	1.75686	1.93814
FAM214B	1.36614	1.74571
FAM50A	1.24342	1.21456
FAM83E	4.85808	6.30985
FAM83H-AS1	1.11555	1.25352
FBXL16	1.62086	2.31994
FBXL20	1.19654	1.93327
FBXO10	1.02542	1.06914
FBXO25	1.44427	1.84892
FBXO32	2.85718	3.72818
FERMT1	1.54335	1.95175
FGF2	3.16497	3.27783
FHL1	1.25387	1.39113
FIBIN	4.1208	3.36704
FICD	1.692	2.58124
FKBP9P1	1.19303	1.31979
FLCN	1.39444	1.47302
FLJ42627	2.23801	3.30635
FLJ46906	3.03608	2.6477
FLNB	1.67162	1.7436
FLNC	1.44663	1.44007
FMNL1	1.84333	3.41913
FN3K	2.86411	3.7018
FNBP1	1.12158	1.22349
FNDC4	1.32993	2.27057
FNIP1	1.13633	1.65402
FOLR3	3.51003	3.60388
FOXL2	2.62782	2.69406
FOXL2NB	4.39286	5.31087
FOXQ1	2.94271	3.35629
FRAS1	1.78712	1.6109
FTH1	2.11927	2.32729
FTL	2.30686	2.71552
FUT2	1.43997	3.10675
FUT3	5.25772	5.66356
FXYD3	1.18519	1.26074
FYN	1.55001	1.69985
G0S2	3.20237	2.665
GAA	1.70658	1.77469
GAB2	2.99282	4.21539
GABARAPL1	2.32037	3.07011
GADD45A	1.40908	1.63398
GARS1	1.4682	1.30824
GAS5	1.39865	1.18987
GCLC	1.96698	1.58382
GCNT2	1.86471	2.30681
GDF15	5.93856	6.07912
GFPT1	2.21721	2.19796
GGT1	1.42871	2.50383
GIPR	1.97431	3.66272
GJB4	1.75662	2.6845
GK	2.53303	2.32073
GLI4	1.18667	1.37187
GLIPR2	2.03682	1.71337
GLRX	2.07598	3.15632
GMIP	1.06127	1.25511
GOLT1A	2.7706	3.60356
GPAT3	2.12246	3.39882
GPR37	1.51246	2.05262
GPRC5A	1.56769	2.90319
GPRC5C	1.76043	2.04685
GPSM1	1.99163	2.52413
GPT2	1.4314	1.05938
GRB10	1.66355	1.59708
GREM1	3.20216	3.77497
GRHL1	1.39082	1.90271
GRHL3	2.49624	4.17404
GRIN3B	2.48181	3.23185
GSAP	1.93344	2.25282
GSE1	1.60973	1.76135
GSTM4	1.38198	1.08583
GSTO1	1.11389	1.27792
GTPBP2	1.82551	1.76426
GULP1	1.80139	2.53558
H1-0	1.58435	1.45675
H1-2	2.29901	2.89173
H2AC6	2.80709	2.68622
H2AC8	3.15069	4.08066
H2AW	1.77777	1.8283
H2BC12	1.03088	1.67498
H2BC21	1.98008	1.67115
H2BC5	2.60767	3.13552
H2BC8	2.9272	3.2301
H4C8	2.78081	3.70979
HAP1	2.97616	3.62697
HBEGF	2.6121	2.92729
HBP1	1.13993	1.75373
HCAR3	1.59268	3.01633
HDAC11	1.23354	1.5485
HDAC5	1.60356	2.20046
HDAC9	2.30699	2.94279
HECW2	3.72632	2.91414
HEIH	1.02945	1.15045
HEPHL1	4.10376	4.80105
HES2	1.04691	1.80682
HGSNAT	1.19996	1.41344
HHIPL1	2.59233	2.02784
HID1	5.16225	7.24892
HINT3	1.11515	1.61135
HIPK2	1.00264	1.6286
HIVEP1	1.46224	1.53196
HKDC1	3.87376	3.1968
HMGCL	1.93878	2.00323
HMOX1	2.21152	3.6209
HS1BP3	1.42176	1.49577
HSD17B14	1.69871	2.27654
HSD17B2	3.02887	3.99721
HSPA13	1.62738	1.62607
HSPBAP1	1.17831	1.05912
ICA1	1.90486	2.13596
ICAM1	2.87161	5.88674
IDUA	1.68852	2.23153
IFRD1	1.48917	1.56001
IGF2R	1.42486	1.6818
IGFBP3	5.46823	8.72349
IGFL1	4.68489	4.20113
IGSF22	2.78631	3.23329
IL13RA2	6.29687	6.85429
IL1A	1.43318	1.82738
IL1B	2.09939	3.04701
IL1R2	2.92684	4.22676
IL1RL1	6.04595	5.65247
IL1RN	3.29294	5.94707
IL32	4.48135	5.53565
IL36B	6.91984	8.79458
IL36G	2.86599	6.96512
IL36RN	1.30122	3.82186
INA	2.07005	1.95148
INAFM1	1.08074	1.14222
INAVA	1.20232	1.18305
INHBA	1.67378	2.79923
INPP5D	1.28746	1.22082
INSR	1.11435	1.23507
IRAK2	2.15361	3.42478
IRF5	2.08594	2.19845
IRF6	1.43586	2.56385
IRS2	1.47225	1.6625
ISG20	2.76921	3.45037
ITGA5	1.06614	1.31
ITGB2	1.18137	1.48894
ITPKC	1.38032	2.39615
JARID2	1.02559	1.03509
JHY	1.20171	1.35798
JMY	1.61559	2.01292
JUP	1.01233	1.38667
KANSL1	1.02129	1.25554
KANSL1L	1.42625	1.37653
KCNAB2	1.20205	1.56669
KCNG1	2.70617	2.27552
KCNJ5	3.06697	2.9992
KCNK1	1.13815	1.67132
KCTD11	1.71929	1.68049
KCTD13	1.30639	1.30507
KDM6B	1.18953	1.66603
KDM7A	2.52543	2.89676
KHNYN	1.12273	1.31341
KIAA1107	1.01258	1.72812
KIAA1614	1.56287	1.93035
KIF13B	1.50501	2.23451
KIF21B	2.81673	2.23358
KIF26B	2.56319	1.68972
KLF12	1.02208	1.41906
KLF3	1.16787	1.27986
KLF5	1.3202	1.54558
KLF9	1.84187	2.23656
KLHDC7B	8.33624	7.817
KLHL24	2.50828	3.58007
KLHL28	1.1762	1.51777
KLK10	1.18323	1.86944
KLK11	2.00751	2.49103
KLK7	1.0306	1.57214
KPNA7	6.99942	7.98393
KRT13	2.12155	1.56717
KRT15	2.82825	5.03755
KRT19	1.7241	3.1471
KRT33B	5.06027	5.36533
KRT34	2.57341	5.65645
KRT6B	1.40994	1.08069
KRT80	1.88257	3.06099
KYNU	2.45071	4.22109
L1CAM	1.61642	3.03066
L3MBTL4	2.59363	2.67943
LACC1	1.96065	1.99046
LAMA1	1.16753	2.21998
LAMA3	1.54687	1.99215
LAMB2	1.33715	1.66468
LAMB3	1.68367	1.83493
LAMC2	1.32834	1.51781
LAMP3	2.3075	2.60644
LARP6	2.08671	1.99639
LBH	1.92955	2.12669
LBX2	2.34051	3.05231
LCN2	3.78143	4.27517
LCP1	1.49355	2.83096
LGI2	3.70887	3.41603
LHFPL2	1.79821	2.46088
LHX5	3.0985	3.25665
LINC-PINT	1.2384	1.98336
LINC00174	1.43981	2.49588
LINC00513	3.15846	2.33621
LINC00520	5.22028	4.45208
LINC00707	1.75698	2.65288
LINC00899	2.53048	2.91885
LINC00900	1.99565	2.08753
LINC00963	1.81283	1.41173
LINC00999	1.3414	1.84265
LINC01133	2.40232	1.67494
LINC01451	3.02129	3.27432
LINC01569	2.88773	3.55198
LINC02035	1.97957	1.95803
LINC02154	6.47486	8.58002
LINC02323	1.90085	2.07346
LLGL2	1.1168	1.71595
LMF1	2.00845	1.83795
LMO4	1.36503	1.47119
LMO7	1.65536	3.68694
LNCTAM34A	1.46841	1.72711
LOC100130027	1.53303	2.22814
LOC100287467	1.80451	1.92014
LOC100996437	2.04986	2.34787
LOC101927245	3.46227	3.16153
LOC101928069	2.10185	2.17788
LOC101929709	2.54707	2.30775
LOC105369201	2.53687	4.1397
LOC107985246	1.97504	1.81118
LOC285074	1.02777	1.29731
LOC728392	1.67991	1.97539
LOC728975	1.72947	2.92826
LRAT	3.35069	2.66996
LRP1	1.90337	2.60412
LRP10	1.08931	1.23179
LRP11	1.0904	1.37245
LRRC49	1.19818	1.81745
LRRC56	2.66193	3.10163
LRRC75B	1.37639	1.37725
LRRC8B	1.19005	1.4035
LRRN1	5.44776	5.63247
LURAP1L	4.38181	4.62863
LURAP1L-AS1	3.08258	3.03413
LY96	4.51775	4.01365
LYRM1	1.19927	1.68082
LYST	1.40688	2.43764
LZTS3	1.87631	2.0429
MAB21L4	3.31448	3.87137
MAF	2.68575	2.94339
MAFB	3.86517	3.20154
MAFF	1.23205	1.95993
MAGI2	2.43189	2.79834
MAOA	1.53017	2.33608
MAP1B	2.68331	2.70334
MAP1LC3A	1.79192	1.66986
MAP1LC3B	1.81499	1.73596
MAP1LC3B2	1.59207	1.56062
MAP2	1.8045	2.90126
MAP3K14-AS1	1.57827	2.38301
MAP3K7CL	1.55634	1.53614
MAPK8IP2	2.31697	3.07133
MARCO	4.88979	5.66035
MARF1	1.0619	1.42183
MAST3	1.16855	1.25287
MAST4	1.44697	2.14546
MCTP1	2.84154	2.67429
MDM2	1.03364	1.25006
MEGF6	2.67545	3.74871
MEIS3	2.82838	3.30335
METRNL	2.78854	3.75457
MGAT4A	2.81478	3.30468
MIA2	2.03509	2.21481
MID2	1.19079	1.06248
MIF4GD	1.05494	1.09302
MINDY2	1.31802	1.56306
MIR22HG	2.10109	2.69186
MKNK2	1.51325	1.24506
MME	1.51912	4.17175
MMP1	5.00553	5.20365
MMP10	5.16564	5.81417
MMP19	1.33832	1.99963
MMP25	1.73597	2.52129
MMP28	2.46879	2.49352
MMP9	5.00321	4.49194
MOAP1	1.10646	1.61874
MORN4	1.16964	1.50876
MPZL3	1.03353	1.36087
MR1	1.68247	2.0516
MRAS	1.09368	1.81378
MT1F	2.66693	2.4957
MT1G	1.56437	1.95099
MTHFR	1.60413	2.04295
MTMR3	1.0733	1.16809
MTSS1	1.7238	1.38883
MUC1	2.34853	3.54502
MUC20	3.72686	4.97884
MXD1	2.89547	3
MXD4	1.3395	1.16729
MXI1	1.21936	1.13182
MYCL	1.08506	1.09499
MYH16	1.62055	2.47703
MYO15B	2.77013	3.59427
MYO5B	2.26682	3.71503
MYO5C	1.72932	2.99227
NATD1	2.74041	3.4595
NBR2	2.409	2.31158
NCF2	4.36795	4.50986
NCOA1	1.00899	1.15674
NCOA7	1.35694	1.23254
NDRG1	3.12679	3.23636
NDRG4	3.55901	5.24502
NECTIN4	3.29935	4.61138
NEDD9	1.58164	1.78918
NEURL1	2.56392	2.64462
NFATC2	3.53577	5.07772
NFE2L1	1.21458	1.15273
NFKB2	1.08188	1.62968
NFKBIZ	1.93294	3.05185
NIBAN1	1.93724	1.85322
NIPA1	1.13138	1.90827
NLRP1	1.70383	1.72081
NLRP10	2.23525	2.80449
NMRAL2P	3.16626	3.2995
NOD2	2.29008	2.46096
NOL4L	1.56254	2.55916
NOTCH3	2.30063	1.43303
NPAS1	2.4473	2.36254
NPAS2	1.03584	1.47125
NPC1	1.19882	1.69098
NPDC1	1.27245	1.73631
NPR2	1.73123	2.17136
NR1D1	2.51843	4.22134
NR1D2	1.8772	2.81596
NR4A1	1.16349	2.35783
NRBF2	1.31353	1.61818
NRCAM	3.01886	4.72402
NRIP3	1.33073	1.53524
NRP1	1.34234	1.12422
NRSN2-AS1	2.00395	1.93561
NSUN7	3.10988	3.19495
NTN4	1.85878	1.47086
NUPR1	4.36282	4.23829
OCLN	3.41898	4.90249
ODF3B	1.17075	2.43668
OPLAH	1.83535	1.61318
OPTN	1.51897	2.09886
ORAI3	1.92595	1.73281
OSBP2	1.95027	2.92632
OSCAR	2.94005	2.89528
OSER1-DT	1.57422	2.08108
OSGIN1	2.57849	2.47087
OSMR	1.58271	2.18376
OSTM1	1.00697	1.4516
OVOL1	1.84685	3.64785
P2RX4	1.33487	1.68278
P4HA2	1.41606	1.79852
P4HTM	1.46345	1.7558
PADI2	3.63435	3.6129
PAMR1	3.05999	4.51039
PANX2	2.56559	3.3297
PAOX	2.43614	2.91129
PAPPA2	5.35039	5.24991
PARD3B	1.40357	2.25776
PAX8	1.67337	2.70025
PBLD	1.53464	2.51658
PBX4	1.92331	2.8414
PBXIP1	1.58321	1.72132
PCAT6	2.47163	2.53971
PCDH1	3.02579	3.42276
PCDHAC2	1.22448	1.14544
PCDHGA12	1.29834	1.705
PCDHGB7	1.95251	2.15941
PCK2	2.76818	2.18698
PCLO	1.10635	1.41572
PCMTD1	1.05471	1.44922
PCNX2	1.12175	1.39849
PDCD4	1.18769	1.12551
PDE2A	1.37739	1.44274
PELI2	5.10685	5.06942
PER2	1.27701	1.03511
PER3	1.03019	1.28069
PFKFB2	1.18074	1.22375
PGPEP1	2.65306	3.20986
PHF24	3.61158	4.56311
PHLDA1	1.86922	1.84042
PHLDA3	1.41215	1.6176
PHYKPL	1.30828	1.46633
PIK3AP1	3.27671	3.62646
PIK3IP1	1.90439	3.92761
PITPNM3	1.88528	1.29579
PKD1	1.45198	1.37421
PKD1P3-NPIPA1	1.67859	1.956
PKD1P5-LOC105376752	1.63751	1.56065
PKIB	1.67624	2.57332
PKN1	1.37478	1.76733
PLA2G4C	3.19839	4.80234
PLA2G4F	1.81238	1.41334
PLAAT3	3.50084	3.70764
PLAUR	1.04151	2.5837
PLCD1	1.68213	2.32475
PLCG2	1.41033	1.2879
PLCXD2	1.73794	1.52549
PLEKHA7	2.03975	2.7055
PLEKHF1	1.20741	1.09355
PLEKHG1	2.65938	3.06208
PLEKHM1	2.44906	2.60876
PLEKHM1P1	1.87165	2.48714
PLEKHN1	1.71854	2.44155
PLPP1	1.40546	1.33154
PLXNA3	1.01479	1.63178
PNLIPRP3	2.11469	2.61735
PNPLA8	1.19062	1.59002
PNRC1	2.1513	2.45333
PODXL	1.33444	2.13575
POLD4	1.52648	1.68031
POU2F2	1.07617	1.3893
PPARA	1.15408	1.49848
PPL	1.43229	2.1674
PPP1R15A	2.86848	3.38065
PPP1R3B	1.36444	1.66368
PPP2R2C	1.81128	2.27238
PPP2R5B	1.42012	2.18013
PPP3CB-AS1	1.02301	1.39543
PPP4R4	1.0285	1.68969
PRDM1	2.24946	3.72827
PRKAB2	1.03994	1.2872
PRR15	1.96021	1.5394
PRSS22	1.89874	4.86161
PRSS8	1.91871	2.58313
PRX	1.46656	1.61425
PSAT1	2.02462	1.33606
PTGS2	2.71784	3.21928
PTK6	1.44149	2.07215
PTP4A3	2.35376	2.75717
PTPRH	3.82747	4.44788
PTPRM	1.03558	1.45161
PTPRR	2.21702	2.6438
QPCT	2.02293	2.46504
RAB11FIP4	1.17639	1.01219
RAB3IL1	1.23718	1.7036
RAB6A	1.06723	1.08063
RAB6D	1.37675	1.4981
RAB9A	1.0251	1.06329
RAET1G	2.32166	2.1942
RAET1L	2.79918	3.95713
RALGPS1	1.32165	3.46757
RAP1GAP	2.00353	2.95905
RASGEF1B	2.21763	3.20408
RASSF5	1.80087	1.83332
RASSF6	1.37317	1.25246
RBCK1	1.90586	1.67978
RELB	1.21643	1.49074
RESF1	2.11903	2.73337
RGS3	1.66683	1.77523
RHBDL1	2.26667	2.35911
RHBDL2	1.48103	1.74505
RHCG	2.18161	3.14684
RHOF	1.2541	1.70952
RHPN2	1.00622	1.19943
RIOK3	1.31424	1.73061
RIT1	1.04625	1.35798
RNASE7	3.74169	4.30468
RND1	3.77958	2.98258
RND3	1.85812	2.54955
RNF103	1.03814	1.50821
RNF112	5.62885	5.63247
RNF208	1.80202	2.26657
RNF223	2.65214	4.03507
RNF227	1.04235	1.74223
RNPEPL1	1.01211	1.01387
ROBO4	1.82289	1.89045
RPLP0P2	3.30667	3.15741
RPS6KA2	2.5333	2.66109
RRAD	3.91861	4.02604
RRAGC	1.39403	1.74809
RRAGD	3.15797	3.59027
RRNAD1	1.02372	1.14871
RSPH3	1.46747	1.55699
RUBCNL	4.9272	5.4616
RUNDC3A	1.98504	2.54832
RUSC2	1.02572	1.20972
RWDD2A	1.18635	1.81383
SAA1	2.21064	2.73418
SAMD12	1.05418	1.38629
SARS1	1.31163	1.20581
SAT1	2.02949	1.74983
SATB1	1.10409	1.41645
SATB2	1.10495	1.35048
SCEL	1.8371	1.682
SCN3B	4.46076	5.32603
SCN9A	4.06622	4.97638
SCNN1D	3.80993	5.77921
SDCBP2-AS1	1.87087	1.93521
SDR16C5	1.00985	1.50784
SDSL	1.96589	2.6819
SEL1L3	1.82813	1.98935
SELPLG	1.89566	2.9824
SEMA3B	2.18656	2.93911
SERPINB1	2.93282	3.90272
SERPINB2	2.33084	4.16486
SERPINB9	3.57005	5.85514
SERPING1	1.62589	1.06643
SESN2	3.21726	2.69503
SEZ6L2	1.19225	1.24109
SGPP2	4.37938	6.1142
SGTB	1.11006	1.3876
SH3BP2	1.24456	2.00097
SH3KBP1	1.63793	1.7748
SH3PXD2A	1.06092	1.09237
SHC2	3.52067	4.73773
SHISA4	1.97517	1.96624
SIGIRR	1.55917	1.94834
SLAMF7	2.84437	3.68645
SLC12A6	1.04034	1.91205
SLC16A1-AS1	1.03757	1.47625
SLC16A3	1.27313	1.29523
SLC17A5	1.16208	1.94586
SLC1A4	2.07624	1.7177
SLC22A15	2.07339	2.21573
SLC22A18	2.66332	2.94857
SLC28A3	2.769	4.58227
SLC29A4	3.52519	2.73112
SLC2A12	1.32202	2.97059
SLC2A3	1.93302	2.34908
SLC35D2	1.12812	1.5546
SLC35F4	4.84846	6.60702
SLC41A2	1.69165	3.04233
SLC49A4	1.02838	1.17692
SLC4A5	4.87514	4.23155
SLC4A8	1.35343	1.90831
SLC5A1	3.75195	7.12602
SLC66A1	1.23646	1.3817
SLC6A20	1.92123	3.02766
SLC6A9	2.66488	2.13224
SLC7A11	2.75036	2.38049
SLC9A2	3.26885	6.47387
SLFN5	2.48243	2.60959
SLPI	1.41424	1.06489
SMCO2	2.27544	2.73107
SMIM14	1.90462	2.45352
SMOX	2.16265	1.37432
SMPD1	1.37348	1.67207
SNX24	1.11811	1.14042
SOCS1	1.16854	1.0327
SOCS2-AS1	2.50283	3.0554
SORT1	1.92509	2.1916
SOS2	1.09143	1.34702
SPATA18	1.08076	1.2592
SPIRE1	1.16125	1.29285
SPOCD1	1.20167	3.30229
SPPL2A	1.18166	1.20521
SPRR1B	1.45494	1.89705
SPRR2A	5.44865	7.70645
SPRR2D	5.37968	6.94686
SPRR2F	5.83473	9.25361
SQSTM1	3.4153	3.6319
ST6GALNAC2	1.8887	2.61907
STARD7-AS1	1.61589	1.43061
STAT5A	2.83737	4.11329
STC2	3.95711	3.58805
STEAP4	3.40376	5.50622
SULT2B1	2.123	2.73084
SYN1	1.71612	1.55343
SYNE1	2.31	1.36817
SYNE3	1.83788	1.34548
SYNE4	2.84732	3.87229
SYNGR3	1.55864	2.81715
SYNPO	1.30738	1.77942
SYT14	1.49604	2.76554
SYT7	3.73464	4.29337
SYTL3	2.02781	2.31674
TADA2B	1.03434	1.03076
TCP11L2	2.24766	3.23662
TEC	2.45525	3.66919
TEF	1.50939	2.15727
TENT5A	1.03626	1.26782
TFRC	1.51001	1.06828
THAP8	1.67882	1.87989
THNSL2	1.88096	1.47586
TIMP2	1.37179	2.70637
TINCR	1.78326	2.28851
TINF2	1.11498	1.4875
TLCD2	2.87427	3.07708
TM4SF19	4.11422	4.73684
TMC4	3.19863	3.93419
TMC6	1.90458	2.33782
TMC7	1.30977	2.12703
TMEM125	2.60536	3.15373
TMEM132B	4.53016	5.54599
TMEM159	1.11857	2.13624
TMEM255B	1.87106	3.4031
TMEM265	1.60638	1.84316
TMEM38A	1.50335	2.10058
TMEM45B	2.76119	2.68961
TMEM51-AS1	1.59134	2.93672
TMEM61	2.34261	3.28786
TMEM80	1.34367	1.4799
TMEM8B	1.20506	1.77658
TMEM92	1.21733	1.61163
TMEM9B-AS1	2.27634	3.18998
TMPRSS11B	3.46853	3.72117
TMPRSS4	2.84193	2.71226
TMTC1	1.83867	2.15229
TNFAIP2	2.57831	4.80567
TNFAIP3	1.76484	3.31731
TNFRSF10C	3.28063	3.08387
TNFRSF14	1.42979	1.80272
TNFSF15	2.57365	3.23259
TNIP1	1.24016	2.01733
TNRC6C-AS1	4.36361	5.41751
TOM1	1.17062	1.18065
TOX3	5.04385	6.45139
TP53INP1	3.01173	2.82028
TP53INP2	3.34363	3.68499
TPP1	1.5018	1.54598
TPPP	2.667	3.35286
TPT1-AS1	1.51561	2.33007
TRAF1	3.27579	5.01547
TRANK1	1.79195	2.13412
TRIB1	1.27953	1.47318
TRIB3	2.11281	1.60766
TRIM16L	1.36969	1.37895
TRIM8	1.12356	1.04808
TRNP1	1.21216	1.58926
TRPM4	1.13689	1.55427
TRPV3	1.60489	3.1529
TSC22D3	2.84019	2.75048
TSGA10	1.42781	1.46981
TSLP	3.63848	3.25105
TSPAN1	1.22454	1.74218
TSPYL2	1.41808	1.31554
TTC39A	2.41735	2.0316
TTC9	1.9555	3.43621
TTLL1	2.55324	2.8574
TULP4	1.0695	1.40879
TXNRD1	1.47006	1.97455
TYMP	1.28738	1.69542
UBE2H	1.15337	1.90764
UBL3	1.17374	1.31157
UCA1	2.20364	2.85114
UHRF1BP1	1.40747	1.70799
ULBP1	3.69514	3.85045
ULBP2	1.05147	1.63992
ULK1	1.63617	1.77775
UNC13D	3.33797	3.61678
UNC5B	5.56667	4.12891
UNC5B-AS1	7.33608	7.80911
UPP1	2.94696	2.63835
UST	1.3855	1.44117
VEGFA	1.88039	1.54807
VGF	2.69847	3.09337
VGLL3	2.15371	4.24016
VLDLR	3.22388	3.30048
VLDLR-AS1	6.701	5.97847
VPS9D1	1.72875	2.03756
VWA5A	1.80649	2.50829
WARS1	1.38393	1.01035
WASL	1.08568	1.41235
WDR45	1.8018	1.92536
WFDC2	5.5659	6.45794
WFDC5	1.99401	4.02595
WIPI1	1.9584	2.79212
WNK4	2.60808	3.32871
WNT9A	2.38132	3.89055
XBP1	1.182	1.14066
YPEL2	2.29043	4.11678
YPEL3	1.50647	1.79445
YPEL5	1.73105	1.93623
ZBTB20	2.1815	2.83168
ZBTB43	1.35698	2.02687
ZC3H6	2.0092	2.51353
ZCWPW1	1.71096	1.83636
ZDBF2	1.24492	1.64062
ZDHHC8P1	1.50367	2.01898
ZEB1	2.42254	2.9642
ZER1	1.06357	1.40995
ZFAND3	1.137	1.19975
ZFHX2	2.07642	2.98874
ZFP36	1.23553	1.17104
ZFYVE1	1.751	2.0158
ZMYND15	2.26176	4.3558
ZNF114	1.2667	1.79266
ZNF160	1.17708	1.44565
ZNF185	1.97808	1.86166
ZNF300P1	1.42211	1.72799
ZNF319	1.4164	1.31084
ZNF385C	5.7491	7.07242
ZNF419	1.56995	1.36551
ZNF425	1.53825	2.65878
ZNF461	1.34684	1.34109
ZNF501	1.48	1.38704
ZNF524	1.03818	1.09908
ZNF528	1.60129	1.50137
ZNF528-AS1	3.05235	3.0067
ZNF578	2.15784	2.39358
ZNF600	1.18453	1.5736
ZNF610	2.59691	2.80589
ZNF750	2.04416	3.17637
ZNF773	1.23543	1.50838
ZNF83	1.05604	2.24156
ZNF841	1.48428	1.72076
ZNF844	3.41543	3.9401
ZNF862	1.34782	1.85351
ZNNT1	1.96974	2.7839
ZP4	3.25244	4.40991
ZSCAN18	1.43713	1.22813
ZSWIM4	1.60184	1.8587
ZSWIM8	1.4789	1.6467
ZXDA	1.24898	1.29765
ZXDB	1.14966	1.37787

## Sheet: 24-hour KL Down
Supplementary Data3. Genes differentially expressed with 24-hour KL treatment
Gene	KL1 Log2(FoldChange)	KL2 Log2(FoldChange)
AAAS	-1.15129	-1.29749
AADAT	-1.01675	-1.29572
AASS	-1.02409	-1.07234
ACAD9	-1.03487	-1.46967
ACD	-1.11066	-1.35227
ADAT2	-1.03966	-1.80672
ADM5	-2.02099	-3.05857
ADORA2B	-1.1629	-1.66758
AGMAT	-1.28468	-2.4111
ALDH16A1	-1.49016	-1.8805
ALDH1B1	-1.50201	-1.94275
ALDH7A1	-1.38293	-1.79553
ALYREF	-1.62828	-2.02276
AMOT	-2.25922	-2.1568
ANKLE1	-1.63621	-2.74792
ANLN	-3.84702	-4.69113
ANP32E	-1.7007	-1.97193
APLN	-5.74	-7.66131
APOO	-1.11102	-1.5725
ARHGAP11A	-3.42575	-5.02982
ARHGAP11B	-2.55375	-3.38241
ARHGAP19	-1.66062	-1.76818
ARHGAP33	-2.20743	-2.97024
ARHGDIB	-2.1025	-2.5306
ARHGEF19	-1.52718	-1.28103
ARHGEF26	-1.12964	-1.36759
ARHGEF39	-3.35382	-4.17299
ARL4C	-1.52703	-1.85392
ARL6IP1	-1.29595	-1.16855
ARMC6	-1.346	-1.90235
ASF1B	-3.78714	-6.15648
ASPM	-3.67405	-5.00375
ATAD2	-2.28733	-2.45608
ATAD3A	-1.41193	-1.86181
ATAD3B	-1.74638	-2.37084
ATAD5	-3.42085	-4.43531
ATP23	-1.0232	-2.62976
ATP5MC1	-1.26406	-1.34607
ATP5MC3	-1.13219	-1.177
ATPSCKMT	-1.31396	-1.9574
AUNIP	-1.91567	-2.39006
AURKA	-3.17534	-4.12174
AURKAP1	-3.01067	-4.01066
AURKB	-4.62103	-5.59695
B4GALNT4	-1.17944	-1.3606
BANF1	-1.02305	-1.51129
BARD1	-2.17409	-2.4575
BBS5	-1.23866	-1.15453
BCCIP	-1.13942	-1.59211
BCL2L12	-1.80714	-2.00243
BDH1	-1.52156	-1.79588
BDKRB2	-1.08596	-1.83773
BEND3	-1.21915	-1.63333
BIRC5	-3.90072	-4.46905
BLM	-3.29265	-6.22793
BOP1	-1.63607	-2.28495
BORA	-2.08559	-2.52421
BRCA1	-2.80484	-4.43369
BRCA2	-2.23443	-3.58651
BRI3BP	-1.10376	-1.58977
BRIP1	-3.02697	-3.35212
BRIX1	-1.24134	-1.65858
BUB1	-3.7474	-4.59738
BUB1B	-3.58006	-5.29098
BUD13	-1.06614	-1.57367
C18orf54	-2.01563	-2.35461
C1orf112	-2.59387	-3.19304
C1QBP	-1.12062	-1.89418
C20orf27	-1.18655	-1.92486
C21orf58	-2.79407	-2.09377
C3orf14	-1.04832	-1.74106
C4orf46	-2.32766	-2.46517
C5orf34	-1.52589	-1.99715
CACYBP	-1.64536	-1.69869
CALML3	-2.80318	-2.65245
CAMK4	-1.3353	-2.60861
CAV1	-1.59047	-2.05315
CAVIN2	-1.35698	-3.95762
CBR1	-1.00992	-1.65557
CBR3	-2.70668	-2.72628
CBX2	-1.47148	-2.09236
CBX3	-1.12587	-1.38094
CBX5	-1.18606	-1.16914
CCBE1	-1.34733	-1.28567
CCDC103	-1.00037	-1.99246
CCDC134	-1.40104	-2.17638
CCDC138	-2.27517	-3.33212
CCDC150	-3.86829	-3.83274
CCDC18	-2.64417	-2.86094
CCDC189	-1.80302	-2.28566
CCDC34	-2.17239	-2.74347
CCDC58	-1.07952	-1.38236
CCDC74A	-1.23046	-1.37779
CCDC77	-1.83277	-2.29021
CCN1	-1.03589	-1.45687
CCN2	-1.42954	-2.59345
CCNA2	-4.25666	-5.85336
CCNB1	-3.5137	-4.19091
CCNB2	-2.93439	-4.2458
CCND3	-1.35054	-1.08327
CCNE2	-3.55725	-6.51424
CCNF	-3.06279	-3.40377
CCT2	-1.12287	-1.44857
CD320	-1.6036	-2.10588
CD3EAP	-1.51023	-2.1983
CDC20	-3.81583	-5.12828
CDC25A	-2.64311	-4.22142
CDC25C	-3.48059	-4.33065
CDC45	-3.6414	-5.04205
CDC6	-3.13296	-5.27229
CDC7	-2.27081	-4.01404
CDCA2	-3.291	-5.02137
CDCA3	-4.03429	-5.38539
CDCA4	-1.49666	-2.12327
CDCA5	-4.05387	-5.42957
CDCA7	-2.83525	-4.18365
CDCA7L	-1.44889	-1.55066
CDCA8	-3.86817	-5.15155
CDH24	-1.70746	-1.81226
CDK1	-4.02034	-5.39035
CDK2	-1.66729	-1.74908
CDK4	-1.06808	-1.58609
CDKN2C	-2.95564	-3.72007
CDKN3	-2.55523	-3.52721
CDT1	-2.96877	-4.89095
CENPA	-3.46201	-4.77463
CENPE	-3.33043	-3.58865
CENPF	-3.81086	-4.58292
CENPH	-1.8879	-3.11086
CENPI	-3.58435	-4.31854
CENPJ	-2.73014	-3.80112
CENPK	-2.85682	-3.90994
CENPL	-2.06387	-2.76496
CENPM	-3.1026	-4.77614
CENPN	-2.20846	-2.74749
CENPO	-3.15634	-4.05245
CENPP	-2.7053	-3.41166
CENPQ	-2.25753	-2.56102
CENPS	-1.74523	-2.06026
CENPU	-2.3693	-3.19243
CENPW	-2.90399	-3.05876
CENPX	-1.83585	-1.95742
CEP128	-2.24173	-2.43371
CEP152	-1.48002	-2.31577
CEP55	-3.484	-4.46539
CEP72	-1.55774	-1.38931
CEP78	-1.67306	-2.23844
CHAC2	-1.06247	-1.44586
CHAF1A	-2.64488	-3.17669
CHAF1B	-1.73871	-2.46569
CHEK1	-1.65671	-2.02774
CHEK2	-1.81326	-2.2347
CHRNA5	-2.54763	-3.39764
CHTF18	-2.80147	-2.66462
CIP2A	-2.63813	-2.87402
CIT	-2.9358	-3.43396
CKAP2	-1.90018	-2.67905
CKAP2L	-3.77325	-5.13566
CKS1B	-2.00709	-2.31127
CKS2	-2.57568	-3.16063
CLDN11	-3.04888	-2.90828
CLN6	-1.16501	-1.9925
CLSPN	-3.44944	-5.98293
CLUH	-1.00375	-1.27619
CNPY4	-1.08079	-1.29669
CNTN1	-1.46297	-1.898
CNTNAP2	-1.35186	-2.55722
COL18A1	-1.37219	-2.14536
COL1A2	-2.58927	-3.74069
COL4A1	-1.16109	-2.33944
COL4A2	-1.17132	-1.89278
COL5A2	-1.09647	-1.16976
COL8A1	-3.50534	-3.75478
COMMD4	-1.19632	-1.2783
COQ2	-1.07201	-2.12207
COQ3	-1.04665	-1.62071
CPA4	-3.45669	-3.59645
CSE1L	-1.75643	-1.98454
CTNNAL1	-2.07365	-2.5404
CTPS1	-1.2082	-2.03078
CTU2	-1.20527	-1.69718
CYP24A1	-3.29219	-4.70496
DBF4	-2.16537	-2.75035
DBF4B	-2.33323	-3.03064
DCLRE1B	-1.60081	-1.79718
DCT	-1.69262	-6.0547
DCTPP1	-1.68908	-2.07103
DDAH1	-1.02371	-1.0134
DDIAS	-3.69841	-5.47839
DDN	-2.72099	-4.68481
DDX11	-1.43756	-2.19844
DDX12P	-2.05623	-2.30739
DDX39A	-1.82517	-2.18267
DDX58	-2.27198	-1.92479
DDX60	-1.53509	-1.0267
DEK	-1.44502	-1.65777
DENND2A	-3.24208	-3.51206
DEPDC1	-3.00998	-4.90899
DEPDC1B	-2.7119	-3.80413
DEPDC7	-1.01429	-1.7835
DHCR24	-1.23596	-1.5843
DHFR	-3.11763	-3.81202
DHX15	-1.02068	-1.03805
DHX37	-1.25937	-1.85682
DHX9	-1.53943	-1.56548
DIAPH3	-3.19931	-3.87639
DLEU1	-1.26425	-2.26713
DLEU2	-4.1162	-2.75089
DLGAP5	-4.05262	-5.73267
DLL1	-1.53542	-2.1265
DMC1	-3.8488	-5.34875
DNA2	-2.98559	-3.57916
DNAAF3	-1.66098	-2.43711
DNAJA1	-1.17047	-1.01235
DNAJC17	-1.23145	-1.24246
DNAJC9	-1.12729	-1.59311
DNMT1	-1.90789	-2.5581
DOCK10	-1.2919	-1.25894
DOCK4	-1.28416	-1.58218
DONSON	-1.36347	-1.54636
DPF1	-2.25026	-2.97083
DPYSL3	-2.63509	-2.35237
DSCC1	-3.52293	-5.66761
DSN1	-2.00091	-1.75503
DTL	-3.61508	-6.9675
DTYMK	-2.0204	-2.41919
DUS4L-BCAP29	-2.26643	-3.07906
DUSP9	-1.22196	-2.10424
DUT	-1.80374	-2.3823
DZIP1	-1.24862	-2.03172
E2F1	-2.91079	-5.08297
E2F2	-3.34821	-5.38687
E2F8	-4.66428	-4.41545
EARS2	-1.24153	-1.48022
EBNA1BP2	-1.09915	-1.88204
EBPL	-1.28623	-2.17341
ECT2	-1.91569	-1.78022
EDRF1	-1.02411	-1.09407
EED	-1.12682	-1.22837
EFCAB11	-1.38472	-2.01844
EFEMP1	-1.91709	-2.23006
EFR3B	-1.3512	-5.01871
EIF5A	-1.08704	-1.42798
ELAVL2	-2.5343	-1.95911
EMC9	-1.28695	-1.19513
EME1	-3.487	-5.56161
EMSLR	-1.03192	-2.1116
ENC1	-1.29889	-1.84136
ENOSF1	-1.02489	-1.50238
EOMES	-1.82329	-3.16955
ERCC6L	-4.42793	-5.95928
ERVMER34-1	-1.26857	-1.98064
ESCO2	-3.80632	-5.78888
ESPL1	-3.18341	-3.57056
ESR1	-1.79612	-3.94567
ETV1	-1.53488	-2.63912
EVL	-1.00428	-1.74196
EXO1	-3.83901	-6.58389
EXOSC2	-1.52509	-2.23883
EXOSC3	-1.09562	-1.47389
EXOSC5	-1.12075	-1.50545
EXOSC9	-1.70339	-1.81176
EXTL2	-1.13055	-1.12979
EZH2	-1.13663	-1.61015
F12	-1.21584	-1.53416
FAAP24	-1.63141	-1.94731
FAM111B	-4.03693	-8.25889
FAM122B	-1.30596	-1.55975
FAM13A	-1.23026	-1.82372
FAM161A	-1.57022	-2.3521
FAM171A2	-1.77048	-1.70739
FAM216A	-1.21094	-2.15401
FAM72B	-3.74347	-4.31606
FAM83D	-4.21455	-4.80343
FANCA	-2.92571	-4.22809
FANCB	-3.80695	-3.21983
FANCC	-1.19609	-1.62263
FANCD2	-3.27025	-4.02039
FANCG	-2.36916	-2.74865
FANCI	-2.66907	-3.69743
FANCM	-1.63759	-2.26811
FASN	-1.47873	-2.25979
FASTKD3	-1.26481	-1.67462
FAXC	-1.36706	-1.5433
FBL	-1.01297	-1.50418
FBXO5	-3.02138	-3.63683
FDXACB1	-1.18308	-1.42488
FEN1	-2.89565	-3.86416
FGF1	-2.74705	-3.98924
FGFBP1	-1.9093	-2.35254
FGFR3	-1.61917	-2.22457
FGFR4	-1.18661	-3.51392
FH	-1.03239	-1.2653
FHOD1	-1.48603	-2.55029
FHOD3	-1.10851	-1.31461
FIGNL1	-1.42233	-1.73151
FJX1	-1.69371	-2.09627
FLVCR1	-1.17034	-1.04155
FOXM1	-3.5802	-5.11125
FST	-2.19995	-1.60699
FXN	-1.00357	-1.62803
FZD2	-2.11868	-1.97671
G2E3	-1.24653	-1.20417
GALNT14	-1.01938	-1.93698
GBP1	-1.53512	-2.03667
GCAT	-1.12922	-1.2514
GCSH	-1.35774	-2.02642
GDF11	-1.2893	-1.74078
GEMIN4	-1.39534	-2.28878
GEMIN5	-1.37419	-1.94312
GEMIN6	-1.15341	-1.31126
GEN1	-2.06386	-2.73154
GGCT	-1.00617	-1.14323
GGH	-1.17363	-1.00001
GINS1	-3.3279	-4.40917
GINS2	-3.55645	-4.89711
GINS3	-1.58029	-1.54461
GINS4	-2.65963	-3.80612
GJA5	-1.76945	-2.06318
GJB2	-1.21923	-1.0864
GLB1L2	-1.134	-2.29608
GLUL	-1.36381	-1.72592
GMNN	-2.66705	-3.61888
GNB1L	-1.30629	-1.50413
GNG2	-1.75044	-3.07009
GPAT2	-1.50901	-3.13103
GPR63	-1.00355	-1.4681
GPRIN1	-1.09754	-1.10998
GPSM2	-1.64389	-2.26932
GRK6	-1.08158	-1.24016
GRWD1	-1.21184	-1.59568
GSTCD	-1.55601	-1.48457
GTSE1	-4.36302	-5.48744
H2AX	-2.70206	-3.45875
H2AZ1	-1.87589	-2.82889
H2AZ2	-1.24395	-1.86662
HADH	-1.5073	-1.3887
HAS3	-3.36529	-4.05874
HASPIN	-3.4195	-5.92552
HAT1	-1.57947	-1.52054
HAUS1	-1.68358	-1.8589
HAUS5	-1.37593	-1.65817
HAUS6	-1.22298	-1.25941
HAUS7	-1.27095	-1.918
HAUS8	-2.84808	-3.54563
HELLS	-2.93028	-3.92297
HJURP	-4.10873	-6.30633
HMBS	-1.16387	-2.00478
HMG20B	-1.14444	-1.12224
HMGB1	-1.93059	-2.28631
HMGB2	-2.18195	-2.26187
HMGCS1	-1.1205	-1.19974
HMGN2	-1.62031	-1.93947
HMGN3	-1.25726	-1.73516
HMGN5	-1.24438	-2.08659
HMMR	-3.83279	-4.25958
HNRNPA2B1	-1.44708	-1.45312
HNRNPAB	-1.27431	-1.90751
HNRNPC	-1.42655	-1.34927
HNRNPD	-1.21297	-1.44518
HNRNPDL	-1.2262	-1.19057
HNRNPL	-1.20249	-1.61
HNRNPM	-1.1094	-1.79303
HNRNPR	-1.20092	-1.96046
HPDL	-2.7921	-4.41021
HROB	-2.98042	-3.73269
HSP90AA1	-1.63559	-1.34916
HSP90AB1	-1.03761	-1.24612
HSPA2	-1.3285	-1.92551
HSPA8	-1.87953	-1.6258
HSPE1	-1.91684	-2.20328
HYLS1	-1.74768	-2.69849
ID3	-2.33714	-3.09297
IFI44	-2.62314	-1.89154
IFI44L	-3.43876	-2.76027
IFIT1	-4.10176	-4.01971
IFIT3	-2.14454	-1.68161
IFIT5	-1.15469	-1.01767
IFITM1	-1.96816	-1.45129
IFRD2	-1.26278	-2.00405
IGFBP2	-1.42171	-2.05114
IKBIP	-1.28245	-1.63166
IL7R	-3.32301	-2.91443
INCENP	-2.60571	-2.85003
IPO4	-1.60635	-2.56632
IPO9	-1.04983	-1.17314
IQGAP3	-3.29134	-3.75877
IRS1	-1.51757	-1.70923
ISG15	-2.4946	-1.82148
ISM1	-2.75621	-3.7717
ISOC2	-1.11495	-1.43614
ITGA4	-2.37339	-2.8648
ITGB3BP	-1.93558	-3.07175
ITGB6	-1.08333	-1.96229
ITM2A	-1.65355	-2.17503
IVNS1ABP	-1.55382	-1.62761
JADE1	-1.03726	-1.16918
JAG2	-1.79757	-2.53805
JMJD8	-1.24766	-1.48938
KAT2A	-1.12139	-1.50664
KCNJ15	-1.28811	-2.0882
KCNQ5	-1.17756	-1.56116
KHSRP	-1.00028	-1.29826
KIF11	-3.58898	-4.51016
KIF14	-3.53091	-5.37486
KIF15	-3.38798	-5.59023
KIF18A	-3.13315	-5.29992
KIF18B	-4.36793	-6.44328
KIF20A	-4.33206	-6.0488
KIF20B	-3.04105	-3.58901
KIF22	-2.5172	-3.12322
KIF23	-3.36993	-4.35078
KIF24	-3.16772	-5.49236
KIF26A	-2.2551	-1.78167
KIF2C	-3.60849	-4.92599
KIF4A	-3.17662	-4.51988
KIF4B	-4.61432	-3.35159
KLHDC4	-1.43149	-1.21496
KLHL13	-2.31957	-3.45803
KLK9	-1.74267	-2.60131
KNL1	-3.71051	-5.09021
KNSTRN	-1.69686	-1.98371
KNTC1	-2.35789	-2.64095
KPNA2	-2.64977	-3.11055
KREMEN2	-1.1736	-1.92075
KRT17P1	-4.99854	-4.46756
KRT222	-1.45246	-2.38317
KRT4	-1.60996	-5.99275
KRT5	-1.30815	-1.77019
LAP3	-1.51464	-1.74134
LAPTM4B	-1.01643	-1.72544
LARGE2	-1.19136	-2.80026
LAS1L	-1.07783	-1.52624
LBR	-1.17098	-1.43816
LDHB	-1.10824	-1.64777
LFNG	-3.40383	-6.10484
LIG1	-2.75896	-3.06887
LIN9	-1.75177	-2.29136
LINC01963	-1.20232	-1.20116
LMNB1	-4.13721	-5.85627
LMNB2	-2.14516	-2.48253
LOC100288637	-2.62305	-3.72077
LOC100420587	-4.66351	-4.55452
LOC728554	-1.38921	-1.45983
LPCAT3	-1.24014	-1.63103
LRFN1	-2.98891	-5.67288
LRIG3	-1.14589	-1.64628
LRP3	-1.09052	-1.04011
LRP4	-1.25119	-2.18371
LRR1	-1.81964	-2.22481
LRRC20	-1.0104	-1.29714
LRRC34	-1.33216	-2.27139
LRRC45	-1.84974	-2.15149
LRRCC1	-1.47967	-1.83543
LRRN4	-2.99539	-2.3658
LSM3	-1.33636	-1.2735
LSM5	-1.52573	-1.89827
LSM6	-1.10253	-1.37122
LSM7	-1.01359	-1.38741
LTB4R2	-1.27549	-1.38282
LTBP1	-1.09836	-2.33069
LYAR	-1.33101	-2.04723
LYPD6	-1.19462	-1.01667
LYRM7	-1.08083	-1.75042
LZTS1	-1.68524	-4.39801
MAD2L1	-3.84228	-4.9987
MAGOHB	-1.36191	-1.66967
MAP3K14	-1.30452	-1.31268
MASTL	-2.47593	-2.42235
MCM10	-4.24599	-7.5492
MCM2	-2.47611	-2.91715
MCM3	-2.54098	-3.91229
MCM4	-2.53686	-3.3774
MCM5	-2.63184	-3.56421
MCM6	-2.05572	-2.77713
MCM7	-3.10129	-3.58628
MCM8	-1.98927	-2.64893
MCMBP	-1.0759	-1.23419
MED30	-1.10339	-1.19706
MELK	-2.27125	-3.00108
MEST	-2.95383	-3.36004
METTL1	-1.11505	-1.88521
METTL7A	-4.16705	-5.19463
MEX3A	-1.14597	-1.01552
MIG7	-1.00156	-1.24975
MIR924HG	-3.45407	-3.67721
MIS18A	-2.02034	-2.41574
MIS18BP1	-2.0055	-2.06996
MKI67	-4.15623	-5.56376
MMACHC	-1.14125	-1.49736
MMS22L	-2.08227	-2.57784
MND1	-3.17572	-4.66508
MNS1	-4.31987	-5.80244
MOB3B	-1.51879	-2.43012
MPHOSPH9	-1.53822	-1.93683
MPP1	-1.23359	-1.6668
MPP4	-6.17681	-4.64552
MRE11	-1.69531	-1.45875
MRPL1	-1.17044	-1.42068
MRPL11	-1.04274	-1.27161
MRPL12	-1.15605	-1.82102
MRPL16	-1.09911	-1.36442
MRPL17	-1.18246	-1.53426
MRPL20	-1.20233	-1.31217
MRPS28	-1.0365	-1.22127
MRTO4	-1.54059	-2.17308
MSH2	-1.95143	-2.18212
MSH6	-1.36109	-1.59947
MT1E	-1.75347	-1.94085
MT1X	-1.10541	-1.91552
MT2A	-1.99745	-2.383
MTARC1	-1.3378	-2.34913
MTBP	-2.47227	-2.56288
MTFR2	-3.68923	-4.99197
MTHFD1	-1.8272	-2.12142
MTHFD2L	-1.08911	-1.56659
MX1	-2.33308	-1.72015
MX2	-3.44624	-3.27603
MXD3	-2.52571	-1.83955
MXRA5	-1.28514	-1.41882
MYBBP1A	-1.05955	-1.55241
MYBL1	-2.73318	-3.61329
MYBL2	-3.8296	-6.01069
MYH10	-1.16867	-1.22338
MYH15	-2.79352	-3.86886
MYO19	-1.01383	-1.40649
NASP	-2.44642	-3.4722
NAT10	-1.00627	-1.56896
NCAPD2	-2.07619	-2.29709
NCAPD3	-2.59578	-2.95866
NCAPG	-4.1221	-5.22771
NCAPG2	-3.0509	-3.39924
NCAPH	-4.24871	-5.3536
NCAPH2	-1.44431	-1.63392
NCL	-1.34839	-1.96385
NDC1	-2.2212	-2.90157
NDC80	-3.55659	-5.09804
NDUFAF4	-1.21215	-1.67658
NEIL3	-4.1656	-6.47436
NEK2	-3.23116	-4.84952
NEMP1	-1.26089	-1.00363
NEMP2	-1.55862	-1.77402
NETO2	-1.5184	-2.2719
NEXN	-1.76828	-2.21064
NID2	-1.33356	-2.42595
NIPBL-DT	-1.13575	-1.63164
NME1	-1.3961	-2.10776
NME2	-2.9047	-3.3829
NMU	-2.44478	-3.28539
NOC3L	-1.05343	-1.39975
NOG	-1.28745	-1.65451
NOL11	-1.10099	-1.35897
NOL6	-1.64496	-2.2448
NOP16	-1.32469	-1.85517
NOP56	-1.07206	-2.18674
NPM1	-1.09099	-1.62015
NPM3	-1.36544	-1.6378
NREP	-1.66067	-3.68418
NRG1	-1.20166	-2.70114
NRGN	-4.66605	-3.32497
NRK	-2.12614	-2.63618
NSD2	-1.58292	-1.64301
NSMCE4A	-1.07744	-1.09741
NTHL1	-1.26446	-1.40717
NUCKS1	-1.20007	-1.39854
NUDT1	-1.42857	-1.72851
NUDT15	-1.69335	-2.23757
NUF2	-4.38519	-5.35577
NUP107	-1.74488	-2.03935
NUP205	-1.03506	-1.07599
NUP35	-1.49016	-2.31532
NUP37	-1.26557	-1.66584
NUP62	-1.03416	-1.23981
NUP85	-1.43958	-1.71752
NUP93	-1.31355	-1.69034
NUSAP1	-3.07104	-3.51041
OAS1	-2.13395	-1.92353
OAS2	-2.35243	-1.52743
OAS3	-1.88529	-1.40646
ODF2	-1.01934	-1.53005
OIP5	-3.61942	-4.94495
OLFML3	-1.72284	-2.36562
ORC1	-3.64009	-5.81129
ORC6	-2.96036	-4.12222
OSGEP	-1.5998	-1.61723
OXCT1	-1.0419	-1.04235
P3H3	-1.41542	-1.67794
PA2G4	-1.2899	-1.76044
PA2G4P4	-1.20129	-1.56417
PABPC4L	-1.24854	-2.05181
PAGR1	-1.15687	-1.70168
PAICS	-1.45798	-2.49854
PARP1	-1.82787	-2.00122
PARP2	-1.08878	-1.15321
PARP9	-1.64424	-1.61823
PARPBP	-3.05058	-2.74954
PASK	-1.94588	-2.28188
PAXIP1	-1.2567	-1.3637
PBK	-3.93368	-5.51658
PCLAF	-3.27561	-4.32242
PCNA	-2.17026	-2.88889
PDSS1	-1.64009	-2.94464
PDXP	-1.27956	-1.4495
PEG10	-1.62275	-2.03409
PFAS	-1.81287	-2.91633
PFKFB3	-1.04689	-1.02164
PFKM	-1.01302	-1.79849
PGAM5	-1.01688	-1.43951
PGP	-1.44564	-1.8822
PHB	-1.20184	-1.30249
PHF19	-1.76057	-1.82571
PHLDB1	-1.32943	-1.98994
PIF1	-4.12778	-4.70506
PIK3C2G	-1.25427	-4.04206
PIMREG	-3.95884	-4.72212
PKIA	-1.05332	-1.97046
PKMYT1	-3.6646	-5.45942
PKN3	-1.26536	-1.25207
PLAC1	-2.3058	-2.65282
PLCD4	-1.51512	-2.74219
PLEKHA4	-1.24278	-1.8159
PLK1	-3.94239	-5.18233
PLK2	-1.03904	-1.21963
PLK4	-3.51424	-4.55525
PLS1	-1.11173	-1.31856
PNKD	-1.10096	-1.40621
PNPT1	-1.31834	-1.73139
POC1A	-2.17038	-2.52697
PODXL2	-1.08936	-2.52937
POLA1	-1.82667	-2.5044
POLA2	-2.39157	-2.85013
POLD1	-2.36489	-2.91449
POLD2	-1.06667	-1.91684
POLD3	-1.44393	-1.79189
POLE	-1.93999	-2.32058
POLE2	-3.59455	-4.71456
POLE3	-1.25858	-1.61757
POLQ	-3.13711	-5.10275
POLR2H	-1.14587	-1.05089
POLR3G	-1.49855	-2.19639
POLR3H	-1.10445	-2.00284
POLR3K	-1.68945	-2.0595
POP1	-1.57012	-1.8667
POP7	-1.02663	-1.04965
PPIH	-2.17988	-2.13509
PPP1R14A	-1.73003	-2.34235
PPP5C	-1.00655	-1.22163
PRADC1	-1.33879	-1.81821
PRC1	-3.53192	-4.10658
PRICKLE1	-1.93849	-2.25766
PRIM1	-2.58905	-3.73627
PRIM2	-1.48215	-1.77027
PRKDC	-1.01028	-1.25231
PRMT1	-1.18155	-1.52925
PRMT7	-1.64389	-1.87407
PROB1	-1.91774	-2.39775
PRPF31	-1.09602	-1.42071
PRPS1	-1.47384	-2.04442
PRPS2	-1.02444	-1.56585
PRR11	-2.27721	-2.98301
PRSS21	-1.20398	-1.91829
PRTFDC1	-1.46816	-1.82364
PRUNE2	-1.90339	-2.85627
PSIP1	-1.01118	-1.23048
PSMC3IP	-2.68409	-3.77956
PSRC1	-3.89904	-5.03725
PTGER4	-1.58372	-2.08587
PTHLH	-1.64213	-2.55611
PTMA	-1.97779	-2.48635
PTPRG-AS1	-2.56034	-3.4494
PTTG1	-2.13125	-2.52359
PUM3	-1.07786	-1.45349
PYCR3	-1.38129	-2.59444
QTRT1	-1.16944	-1.62288
RACGAP1	-2.69169	-3.0139
RAD18	-1.803	-2.1212
RAD51	-3.19108	-4.15901
RAD51AP1	-3.58797	-5.52151
RAD51C	-1.02945	-1.3509
RAD54B	-3.00263	-2.71763
RAD54L	-3.96763	-7.28226
RANBP1	-2.092	-2.87252
RBBP7	-1.11985	-1.08964
RBL1	-2.18258	-3.16322
RBM14	-1.32946	-1.27272
RCC1	-1.64068	-2.31111
RECQL4	-3.46543	-4.05354
REXO5	-1.24566	-1.75261
RFC2	-2.12305	-2.55627
RFC3	-2.88914	-3.07962
RFC4	-1.69556	-2.08227
RFC5	-2.82484	-3.43267
RFWD3	-1.13322	-1.25711
RGS4	-2.55047	-5.03543
RIDA	-1.45388	-1.82282
RMI1	-1.67121	-1.61667
RMI2	-1.67532	-2.31607
RNASEH2A	-1.87923	-2.90092
RNASEH2C	-1.26732	-1.39528
RNF26	-1.2569	-1.50381
ROR1	-1.66711	-3.29929
RPA1	-1.02929	-1.27124
RPA2	-1.3251	-1.33302
RPA3	-1.95947	-1.91794
RPGRIP1L	-1.18348	-1.76757
RPL22L1	-2.18377	-3.25533
RPL39L	-1.04238	-1.67516
RRM1	-2.1672	-2.40796
RRM2	-4.32559	-7.34779
RRP7BP	-1.00955	-1.09545
RTN4RL1	-1.60256	-2.92227
RUVBL1	-1.32542	-2.3254
RUVBL2	-1.25413	-1.70609
S100A2	-1.0158	-1.17796
S1PR3	-1.51262	-1.66599
S1PR5	-1.14188	-2.07366
SAAL1	-1.01799	-1.49223
SAE1	-1.19683	-1.32849
SAMD1	-1.30083	-1.87437
SAMHD1	-1.79713	-1.25479
SAP30	-1.50302	-1.91986
SAPCD2	-3.43536	-3.41677
SASS6	-2.05668	-2.89388
SCARA3	-2.09582	-3.06712
SCARB1	-1.15077	-2.01245
SCFD2	-1.76189	-2.34378
SCLT1	-1.17048	-1.29198
SDF2L1	-1.65263	-1.67645
SDK1	-2.73144	-2.36408
SEMA3D	-1.88487	-2.42182
SEPHS1	-1.05362	-1.74928
SERBP1	-1.03719	-1.47739
SERTAD4	-2.88388	-3.15284
SETMAR	-1.46711	-1.45335
SFXN2	-2.84117	-3.55689
SGO1	-3.20836	-5.78013
SGO2	-3.28189	-4.47861
SH3BP1	-1.13888	-1.14318
SHCBP1	-3.85165	-5.25976
SHMT1	-1.54374	-1.93712
SHPK	-1.09162	-1.17527
SIVA1	-1.32246	-1.87869
SKA1	-3.44059	-4.93449
SKA3	-3.75453	-5.25731
SKP2	-2.58061	-3.20377
SLC10A2	-3.47331	-4.99647
SLC16A7	-3.26014	-4.11993
SLC16A9	-1.01591	-1.51871
SLC19A1	-1.94162	-2.90964
SLC1A3	-1.63958	-3.77244
SLC25A10	-2.42218	-3.51587
SLC25A19	-1.19168	-1.67095
SLC27A5	-1.16909	-1.78226
SLC29A1	-2.18824	-3.54129
SLC39A8	-1.31335	-2.03571
SLC43A3	-1.15721	-1.02209
SLC45A3	-1.2581	-1.81764
SLC5A6	-1.02221	-1.49216
SLF1	-1.94341	-3.0872
SLFN13	-2.56857	-3.45098
SLIRP	-1.27698	-1.32668
SMC1A	-1.23586	-1.50527
SMC2	-2.35728	-2.70185
SMC4	-2.71228	-3.03089
SMPD4	-1.06376	-1.22561
SNHG1	-1.03356	-1.47479
SNHG10	-1.67859	-1.94394
SNHG3	-1.14202	-1.65056
SNHG30	-2.04018	-1.81174
SNHG4	-2.1792	-2.28381
SNORD104	-1.14122	-1.81693
SNORD22	-2.06708	-2.92592
SNORD44	-1.57108	-3.41822
SNRNP25	-2.36966	-3.18447
SNRNP70	-1.54057	-2.00161
SNRPA1	-1.1545	-1.2715
SNRPB	-1.0543	-1.23078
SNRPD1	-1.45339	-1.72795
SNRPE	-1.06919	-1.60448
SNRPF	-1.32925	-1.88794
SNRPG	-1.51669	-1.76102
SORD	-1.18763	-2.43207
SORD2P	-1.52343	-2.36282
SOX2	-1.31075	-3.81844
SP110	-1.6267	-2.06532
SPA17	-1.19434	-1.28556
SPAG5	-3.43236	-4.8419
SPARC	-2.07759	-2.52168
SPATA33	-1.85586	-2.32345
SPC24	-4.13703	-4.76707
SPC25	-5.13367	-6.29583
SPDL1	-1.8885	-2.7003
SRM	-1.21646	-2.16975
SRRT	-1.2967	-2.16351
SRSF1	-1.08171	-1.5534
SRSF2	-1.86566	-2.29671
SRSF3	-1.66282	-2.06327
SRSF6	-1.26774	-1.66464
SRSF7	-1.56866	-1.9097
SSRP1	-1.01357	-1.37427
ST3GAL5	-1.76753	-2.17864
STAC	-1.37191	-1.66476
STAMBPL1	-1.1748	-1.54939
STARD13	-1.10813	-1.42066
STAT1	-1.52906	-1.32475
STIL	-3.14077	-3.56755
STMN1	-2.37286	-2.43961
STMN3	-1.50441	-1.71416
STXBP6	-2.01229	-3.92294
SUPT16H	-1.1599	-1.30496
SUV39H1	-2.65674	-3.72139
SUV39H2	-1.6129	-2.56542
SYNE2	-1.17711	-1.21644
SYT16	-4.03466	-4.95698
SYT8	-1.70992	-3.36034
TACC3	-3.45096	-4.76179
TAF5	-1.15847	-1.6715
TBCD	-1.35213	-1.50556
TCOF1	-2.47505	-3.11798
TDP1	-1.58724	-1.99507
TEAD2	-1.09061	-1.40895
TEDC1	-2.47985	-3.03934
TEDC2	-3.03842	-4.63109
TELO2	-1.57384	-1.91815
TENM2	-1.3175	-2.54776
TEX30	-1.12892	-1.20256
TFAM	-1.19372	-1.31938
TFAP4	-1.32597	-1.8237
TFDP1	-1.26789	-1.7301
THBS1	-2.58786	-2.99824
THBS2	-2.11092	-2.69886
THEM4	-1.05537	-1.19535
THOC1	-1.14139	-1.20202
THOC3	-1.27213	-1.48532
THOC6	-1.14343	-1.28151
THOP1	-1.40533	-2.27483
TICRR	-1.96668	-2.89777
TIMELESS	-2.38256	-3.32206
TIMM10	-1.18552	-1.603
TIMM21	-1.10893	-1.53366
TIPIN	-1.44631	-2.49017
TK1	-3.02009	-4.0168
TMEM109	-1.04817	-1.10811
TMEM14A	-1.06831	-1.38078
TMEM160	-1.32248	-1.94572
TMEM171	-1.40123	-2.11725
TMEM177	-1.08852	-1.62121
TMEM201	-1.3908	-1.75095
TMEM237	-1.60939	-2.02686
TMEM45A	-1.39825	-1.39285
TMEM97	-2.16761	-2.98025
TMPO	-2.32002	-2.90694
TMPO-AS1	-3.88267	-5.45484
TNFAIP8L1	-1.73781	-1.36093
TNNI2	-2.82846	-6.05617
TOE1	-1.24614	-2.19234
TOMM40	-1.69049	-2.6042
TOMM5	-1.25641	-1.41407
TOMM6	-1.16876	-1.46676
TONSL	-2.58436	-3.14407
TOP2A	-3.97957	-5.80611
TOPBP1	-1.61349	-1.98257
TP53AIP1	-1.49079	-2.59393
TPM2	-1.53429	-1.27175
TPX2	-3.11036	-3.99825
TRA2B	-1.55964	-1.61871
TRAIP	-3.06188	-3.36933
TRDMT1	-1.27969	-1.46551
TRIB2	-1.9682	-2.92244
TRIM14	-1.22066	-1.52091
TRIM59	-1.16576	-1.50835
TRIP13	-3.5439	-4.33734
TRMT10C	-1.00482	-1.31831
TRMT61A	-1.01801	-1.39064
TROAP	-2.86494	-3.32225
TSEN2	-1.08653	-2.0695
TSEN34	-1.01303	-1.24736
TTF2	-1.57252	-1.98627
TTI1	-1.05801	-1.06413
TTK	-3.95603	-5.96514
TUB	-1.82946	-2.87259
TUBA1B	-2.56353	-3.46007
TUBA1C	-1.51375	-2.24322
TUBB	-1.32511	-2.30926
TUBB4B	-1.82875	-2.33952
TUBG1	-1.1469	-1.44588
TUBGCP4	-1.13589	-1.11302
TUBGCP5	-1.16136	-1.37419
TYMS	-2.71264	-3.45183
TYR	-2.13718	-6.37791
UBE2C	-3.8782	-4.42853
UBE2S	-2.31508	-2.70237
UBE2T	-3.25148	-3.51497
UBL7-AS1	-1.61015	-1.84798
UBR7	-1.63692	-1.77968
UBXN11	-1.08497	-1.13287
UBXN8	-1.66095	-1.86645
UCHL5	-1.14177	-1.19178
UHRF1	-3.21747	-4.82039
UMPS	-1.00628	-1.33096
UNG	-1.59262	-1.76886
URB2	-1.18263	-2.11872
UROS	-1.04037	-1.19993
USP1	-1.29622	-1.54052
USP13	-1.0203	-1.41151
USP18	-2.47589	-1.78131
UTP20	-1.67389	-1.95384
VPS9D1-AS1	-1.28753	-3.13571
VRK1	-2.77178	-3.50691
VSNL1	-1.85189	-3.23957
WDCP	-1.30269	-1.37042
WDHD1	-1.92075	-2.39925
WDR34	-2.04026	-2.61773
WDR4	-1.86208	-2.35925
WDR61	-1.0214	-1.44544
WDR62	-3.40844	-4.3814
WDR76	-2.72073	-4.77854
WDR77	-1.0517	-1.88808
WDR90	-1.83782	-2.11476
WEE1	-1.76234	-1.72519
WNT10B	-3.1167	-3.45611
WRAP53	-1.62782	-2.31317
XRCC2	-2.93057	-4.47492
XRCC3	-2.20277	-3.306
XRCC4	-1.41144	-1.64681
XYLB	-1.04936	-1.47131
YEATS4	-1.34288	-1.63284
ZC4H2	-1.09037	-2.23269
ZGRF1	-3.42524	-4.53269
ZNF100	-1.28276	-1.42529
ZNF257	-2.21119	-3.27119
ZNF273	-1.97996	-2.26581
ZNF367	-3.0611	-5.47094
ZNF43	-1.17782	-1.50391
ZNF488	-1.77665	-3.54026
ZNF492	-3.91329	-4.46814
ZNF511	-1.04326	-1.43935
ZNF530	-1.38807	-1.61107
ZNF680	-1.65485	-1.47567
ZNF724	-2.92266	-3.4532
ZNF732	-3.06908	-2.76055
ZNF85	-1.77092	-1.34313
ZNF90	-1.52473	-2.10682
ZWILCH	-1.85691	-2.39084
ZWINT	-3.46829	-4.03566

## Sheet: 24-hour KL DF overlap
Supplementary Data3. Genes differentially expressed with 24-hour KL treatment
Gene	KL1 Log2(FoldChange)	KL2 Log2(FoldChange)
AAAS	-1.15129	-1.29749
AADAT	-1.01675	-1.29572
AASS	-1.02409	-1.07234
ACAD9	-1.03487	-1.46967
ACD	-1.11066	-1.35227
ADAT2	-1.03966	-1.80672
ADM5	-2.02099	-3.05857
ADORA2B	-1.1629	-1.66758
AGMAT	-1.28468	-2.4111
ALDH16A1	-1.49016	-1.8805
ALDH1B1	-1.50201	-1.94275
ALDH7A1	-1.38293	-1.79553
ALYREF	-1.62828	-2.02276
AMOT	-2.25922	-2.1568
ANKLE1	-1.63621	-2.74792
ANLN	-3.84702	-4.69113
ANP32E	-1.7007	-1.97193
APLN	-5.74	-7.66131
APOO	-1.11102	-1.5725
ARHGAP11A	-3.42575	-5.02982
ARHGAP11B	-2.55375	-3.38241
ARHGAP19	-1.66062	-1.76818
ARHGAP33	-2.20743	-2.97024
ARHGDIB	-2.1025	-2.5306
ARHGEF19	-1.52718	-1.28103
ARHGEF26	-1.12964	-1.36759
ARHGEF39	-3.35382	-4.17299
ARL4C	-1.52703	-1.85392
ARL6IP1	-1.29595	-1.16855
ARMC6	-1.346	-1.90235
ASF1B	-3.78714	-6.15648
ASPM	-3.67405	-5.00375
ATAD2	-2.28733	-2.45608
ATAD3A	-1.41193	-1.86181
ATAD3B	-1.74638	-2.37084
ATAD5	-3.42085	-4.43531
ATP23	-1.0232	-2.62976
ATP5MC1	-1.26406	-1.34607
ATP5MC3	-1.13219	-1.177
ATPSCKMT	-1.31396	-1.9574
AUNIP	-1.91567	-2.39006
AURKA	-3.17534	-4.12174
AURKAP1	-3.01067	-4.01066
AURKB	-4.62103	-5.59695
B4GALNT4	-1.17944	-1.3606
BANF1	-1.02305	-1.51129
BARD1	-2.17409	-2.4575
BBS5	-1.23866	-1.15453
BCCIP	-1.13942	-1.59211
BCL2L12	-1.80714	-2.00243
BDH1	-1.52156	-1.79588
BDKRB2	-1.08596	-1.83773
BEND3	-1.21915	-1.63333
BIRC5	-3.90072	-4.46905
BLM	-3.29265	-6.22793
BOP1	-1.63607	-2.28495
BORA	-2.08559	-2.52421
BRCA1	-2.80484	-4.43369
BRCA2	-2.23443	-3.58651
BRI3BP	-1.10376	-1.58977
BRIP1	-3.02697	-3.35212
BRIX1	-1.24134	-1.65858
BUB1	-3.7474	-4.59738
BUB1B	-3.58006	-5.29098
BUD13	-1.06614	-1.57367
C18orf54	-2.01563	-2.35461
C1orf112	-2.59387	-3.19304
C1QBP	-1.12062	-1.89418
C20orf27	-1.18655	-1.92486
C21orf58	-2.79407	-2.09377
C3orf14	-1.04832	-1.74106
C4orf46	-2.32766	-2.46517
C5orf34	-1.52589	-1.99715
CACYBP	-1.64536	-1.69869
CALML3	-2.80318	-2.65245
CAMK4	-1.3353	-2.60861
CAV1	-1.59047	-2.05315
CAVIN2	-1.35698	-3.95762
CBR1	-1.00992	-1.65557
CBR3	-2.70668	-2.72628
CBX2	-1.47148	-2.09236
CBX3	-1.12587	-1.38094
CBX5	-1.18606	-1.16914
CCBE1	-1.34733	-1.28567
CCDC103	-1.00037	-1.99246
CCDC134	-1.40104	-2.17638
CCDC138	-2.27517	-3.33212
CCDC150	-3.86829	-3.83274
CCDC18	-2.64417	-2.86094
CCDC189	-1.80302	-2.28566
CCDC34	-2.17239	-2.74347
CCDC58	-1.07952	-1.38236
CCDC74A	-1.23046	-1.37779
CCDC77	-1.83277	-2.29021
CCN1	-1.03589	-1.45687
CCN2	-1.42954	-2.59345
CCNA2	-4.25666	-5.85336
CCNB1	-3.5137	-4.19091
CCNB2	-2.93439	-4.2458
CCND3	-1.35054	-1.08327
CCNE2	-3.55725	-6.51424
CCNF	-3.06279	-3.40377
CCT2	-1.12287	-1.44857
CD320	-1.6036	-2.10588
CD3EAP	-1.51023	-2.1983
CDC20	-3.81583	-5.12828
CDC25A	-2.64311	-4.22142
CDC25C	-3.48059	-4.33065
CDC45	-3.6414	-5.04205
CDC6	-3.13296	-5.27229
CDC7	-2.27081	-4.01404
CDCA2	-3.291	-5.02137
CDCA3	-4.03429	-5.38539
CDCA4	-1.49666	-2.12327
CDCA5	-4.05387	-5.42957
CDCA7	-2.83525	-4.18365
CDCA7L	-1.44889	-1.55066
CDCA8	-3.86817	-5.15155
CDH24	-1.70746	-1.81226
CDK1	-4.02034	-5.39035
CDK2	-1.66729	-1.74908
CDK4	-1.06808	-1.58609
CDKN2C	-2.95564	-3.72007
CDKN3	-2.55523	-3.52721
CDT1	-2.96877	-4.89095
CENPA	-3.46201	-4.77463
CENPE	-3.33043	-3.58865
CENPF	-3.81086	-4.58292
CENPH	-1.8879	-3.11086
CENPI	-3.58435	-4.31854
CENPJ	-2.73014	-3.80112
CENPK	-2.85682	-3.90994
CENPL	-2.06387	-2.76496
CENPM	-3.1026	-4.77614
CENPN	-2.20846	-2.74749
CENPO	-3.15634	-4.05245
CENPP	-2.7053	-3.41166
CENPQ	-2.25753	-2.56102
CENPS	-1.74523	-2.06026
CENPU	-2.3693	-3.19243
CENPW	-2.90399	-3.05876
CENPX	-1.83585	-1.95742
CEP128	-2.24173	-2.43371
CEP152	-1.48002	-2.31577
CEP55	-3.484	-4.46539
CEP72	-1.55774	-1.38931
CEP78	-1.67306	-2.23844
CHAC2	-1.06247	-1.44586
CHAF1A	-2.64488	-3.17669
CHAF1B	-1.73871	-2.46569
CHEK1	-1.65671	-2.02774
CHEK2	-1.81326	-2.2347
CHRNA5	-2.54763	-3.39764
CHTF18	-2.80147	-2.66462
CIP2A	-2.63813	-2.87402
CIT	-2.9358	-3.43396
CKAP2	-1.90018	-2.67905
CKAP2L	-3.77325	-5.13566
CKS1B	-2.00709	-2.31127
CKS2	-2.57568	-3.16063
CLDN11	-3.04888	-2.90828
CLN6	-1.16501	-1.9925
CLSPN	-3.44944	-5.98293
CLUH	-1.00375	-1.27619
CNPY4	-1.08079	-1.29669
CNTN1	-1.46297	-1.898
CNTNAP2	-1.35186	-2.55722
COL18A1	-1.37219	-2.14536
COL1A2	-2.58927	-3.74069
COL4A1	-1.16109	-2.33944
COL4A2	-1.17132	-1.89278
COL5A2	-1.09647	-1.16976
COL8A1	-3.50534	-3.75478
COMMD4	-1.19632	-1.2783
COQ2	-1.07201	-2.12207
COQ3	-1.04665	-1.62071
CPA4	-3.45669	-3.59645
CSE1L	-1.75643	-1.98454
CTNNAL1	-2.07365	-2.5404
CTPS1	-1.2082	-2.03078
CTU2	-1.20527	-1.69718
CYP24A1	-3.29219	-4.70496
DBF4	-2.16537	-2.75035
DBF4B	-2.33323	-3.03064
DCLRE1B	-1.60081	-1.79718
DCT	-1.69262	-6.0547
DCTPP1	-1.68908	-2.07103
DDAH1	-1.02371	-1.0134
DDIAS	-3.69841	-5.47839
DDN	-2.72099	-4.68481
DDX11	-1.43756	-2.19844
DDX12P	-2.05623	-2.30739
DDX39A	-1.82517	-2.18267
DDX58	-2.27198	-1.92479
DDX60	-1.53509	-1.0267
DEK	-1.44502	-1.65777
DENND2A	-3.24208	-3.51206
DEPDC1	-3.00998	-4.90899
DEPDC1B	-2.7119	-3.80413
DEPDC7	-1.01429	-1.7835
DHCR24	-1.23596	-1.5843
DHFR	-3.11763	-3.81202
DHX15	-1.02068	-1.03805
DHX37	-1.25937	-1.85682
DHX9	-1.53943	-1.56548
DIAPH3	-3.19931	-3.87639
DLEU1	-1.26425	-2.26713
DLEU2	-4.1162	-2.75089
DLGAP5	-4.05262	-5.73267
DLL1	-1.53542	-2.1265
DMC1	-3.8488	-5.34875
DNA2	-2.98559	-3.57916
DNAAF3	-1.66098	-2.43711
DNAJA1	-1.17047	-1.01235
DNAJC17	-1.23145	-1.24246
DNAJC9	-1.12729	-1.59311
DNMT1	-1.90789	-2.5581
DOCK10	-1.2919	-1.25894
DOCK4	-1.28416	-1.58218
DONSON	-1.36347	-1.54636
DPF1	-2.25026	-2.97083
DPYSL3	-2.63509	-2.35237
DSCC1	-3.52293	-5.66761
DSN1	-2.00091	-1.75503
DTL	-3.61508	-6.9675
DTYMK	-2.0204	-2.41919
DUS4L-BCAP29	-2.26643	-3.07906
DUSP9	-1.22196	-2.10424
DUT	-1.80374	-2.3823
DZIP1	-1.24862	-2.03172
E2F1	-2.91079	-5.08297
E2F2	-3.34821	-5.38687
E2F8	-4.66428	-4.41545
EARS2	-1.24153	-1.48022
EBNA1BP2	-1.09915	-1.88204
EBPL	-1.28623	-2.17341
ECT2	-1.91569	-1.78022
EDRF1	-1.02411	-1.09407
EED	-1.12682	-1.22837
EFCAB11	-1.38472	-2.01844
EFEMP1	-1.91709	-2.23006
EFR3B	-1.3512	-5.01871
EIF5A	-1.08704	-1.42798
ELAVL2	-2.5343	-1.95911
EMC9	-1.28695	-1.19513
EME1	-3.487	-5.56161
EMSLR	-1.03192	-2.1116
ENC1	-1.29889	-1.84136
ENOSF1	-1.02489	-1.50238
EOMES	-1.82329	-3.16955
ERCC6L	-4.42793	-5.95928
ERVMER34-1	-1.26857	-1.98064
ESCO2	-3.80632	-5.78888
ESPL1	-3.18341	-3.57056
ESR1	-1.79612	-3.94567
ETV1	-1.53488	-2.63912
EVL	-1.00428	-1.74196
EXO1	-3.83901	-6.58389
EXOSC2	-1.52509	-2.23883
EXOSC3	-1.09562	-1.47389
EXOSC5	-1.12075	-1.50545
EXOSC9	-1.70339	-1.81176
EXTL2	-1.13055	-1.12979
EZH2	-1.13663	-1.61015
F12	-1.21584	-1.53416
FAAP24	-1.63141	-1.94731
FAM111B	-4.03693	-8.25889
FAM122B	-1.30596	-1.55975
FAM13A	-1.23026	-1.82372
FAM161A	-1.57022	-2.3521
FAM171A2	-1.77048	-1.70739
FAM216A	-1.21094	-2.15401
FAM72B	-3.74347	-4.31606
FAM83D	-4.21455	-4.80343
FANCA	-2.92571	-4.22809
FANCB	-3.80695	-3.21983
FANCC	-1.19609	-1.62263
FANCD2	-3.27025	-4.02039
FANCG	-2.36916	-2.74865
FANCI	-2.66907	-3.69743
FANCM	-1.63759	-2.26811
FASN	-1.47873	-2.25979
FASTKD3	-1.26481	-1.67462
FAXC	-1.36706	-1.5433
FBL	-1.01297	-1.50418
FBXO5	-3.02138	-3.63683
FDXACB1	-1.18308	-1.42488
FEN1	-2.89565	-3.86416
FGF1	-2.74705	-3.98924
FGFBP1	-1.9093	-2.35254
FGFR3	-1.61917	-2.22457
FGFR4	-1.18661	-3.51392
FH	-1.03239	-1.2653
FHOD1	-1.48603	-2.55029
FHOD3	-1.10851	-1.31461
FIGNL1	-1.42233	-1.73151
FJX1	-1.69371	-2.09627
FLVCR1	-1.17034	-1.04155
FOXM1	-3.5802	-5.11125
FST	-2.19995	-1.60699
FXN	-1.00357	-1.62803
FZD2	-2.11868	-1.97671
G2E3	-1.24653	-1.20417
GALNT14	-1.01938	-1.93698
GBP1	-1.53512	-2.03667
GCAT	-1.12922	-1.2514
GCSH	-1.35774	-2.02642
GDF11	-1.2893	-1.74078
GEMIN4	-1.39534	-2.28878
GEMIN5	-1.37419	-1.94312
GEMIN6	-1.15341	-1.31126
GEN1	-2.06386	-2.73154
GGCT	-1.00617	-1.14323
GGH	-1.17363	-1.00001
GINS1	-3.3279	-4.40917
GINS2	-3.55645	-4.89711
GINS3	-1.58029	-1.54461
GINS4	-2.65963	-3.80612
GJA5	-1.76945	-2.06318
GJB2	-1.21923	-1.0864
GLB1L2	-1.134	-2.29608
GLUL	-1.36381	-1.72592
GMNN	-2.66705	-3.61888
GNB1L	-1.30629	-1.50413
GNG2	-1.75044	-3.07009
GPAT2	-1.50901	-3.13103
GPR63	-1.00355	-1.4681
GPRIN1	-1.09754	-1.10998
GPSM2	-1.64389	-2.26932
GRK6	-1.08158	-1.24016
GRWD1	-1.21184	-1.59568
GSTCD	-1.55601	-1.48457
GTSE1	-4.36302	-5.48744
H2AX	-2.70206	-3.45875
H2AZ1	-1.87589	-2.82889
H2AZ2	-1.24395	-1.86662
HADH	-1.5073	-1.3887
HAS3	-3.36529	-4.05874
HASPIN	-3.4195	-5.92552
HAT1	-1.57947	-1.52054
HAUS1	-1.68358	-1.8589
HAUS5	-1.37593	-1.65817
HAUS6	-1.22298	-1.25941
HAUS7	-1.27095	-1.918
HAUS8	-2.84808	-3.54563
HELLS	-2.93028	-3.92297
HJURP	-4.10873	-6.30633
HMBS	-1.16387	-2.00478
HMG20B	-1.14444	-1.12224
HMGB1	-1.93059	-2.28631
HMGB2	-2.18195	-2.26187
HMGCS1	-1.1205	-1.19974
HMGN2	-1.62031	-1.93947
HMGN3	-1.25726	-1.73516
HMGN5	-1.24438	-2.08659
HMMR	-3.83279	-4.25958
HNRNPA2B1	-1.44708	-1.45312
HNRNPAB	-1.27431	-1.90751
HNRNPC	-1.42655	-1.34927
HNRNPD	-1.21297	-1.44518
HNRNPDL	-1.2262	-1.19057
HNRNPL	-1.20249	-1.61
HNRNPM	-1.1094	-1.79303
HNRNPR	-1.20092	-1.96046
HPDL	-2.7921	-4.41021
HROB	-2.98042	-3.73269
HSP90AA1	-1.63559	-1.34916
HSP90AB1	-1.03761	-1.24612
HSPA2	-1.3285	-1.92551
HSPA8	-1.87953	-1.6258
HSPE1	-1.91684	-2.20328
HYLS1	-1.74768	-2.69849
ID3	-2.33714	-3.09297
IFI44	-2.62314	-1.89154
IFI44L	-3.43876	-2.76027
IFIT1	-4.10176	-4.01971
IFIT3	-2.14454	-1.68161
IFIT5	-1.15469	-1.01767
IFITM1	-1.96816	-1.45129
IFRD2	-1.26278	-2.00405
IGFBP2	-1.42171	-2.05114
IKBIP	-1.28245	-1.63166
IL7R	-3.32301	-2.91443
INCENP	-2.60571	-2.85003
IPO4	-1.60635	-2.56632
IPO9	-1.04983	-1.17314
IQGAP3	-3.29134	-3.75877
IRS1	-1.51757	-1.70923
ISG15	-2.4946	-1.82148
ISM1	-2.75621	-3.7717
ISOC2	-1.11495	-1.43614
ITGA4	-2.37339	-2.8648
ITGB3BP	-1.93558	-3.07175
ITGB6	-1.08333	-1.96229
ITM2A	-1.65355	-2.17503
IVNS1ABP	-1.55382	-1.62761
JADE1	-1.03726	-1.16918
JAG2	-1.79757	-2.53805
JMJD8	-1.24766	-1.48938
KAT2A	-1.12139	-1.50664
KCNJ15	-1.28811	-2.0882
KCNQ5	-1.17756	-1.56116
KHSRP	-1.00028	-1.29826
KIF11	-3.58898	-4.51016
KIF14	-3.53091	-5.37486
KIF15	-3.38798	-5.59023
KIF18A	-3.13315	-5.29992
KIF18B	-4.36793	-6.44328
KIF20A	-4.33206	-6.0488
KIF20B	-3.04105	-3.58901
KIF22	-2.5172	-3.12322
KIF23	-3.36993	-4.35078
KIF24	-3.16772	-5.49236
KIF26A	-2.2551	-1.78167
KIF2C	-3.60849	-4.92599
KIF4A	-3.17662	-4.51988
KIF4B	-4.61432	-3.35159
KLHDC4	-1.43149	-1.21496
KLHL13	-2.31957	-3.45803
KLK9	-1.74267	-2.60131
KNL1	-3.71051	-5.09021
KNSTRN	-1.69686	-1.98371
KNTC1	-2.35789	-2.64095
KPNA2	-2.64977	-3.11055
KREMEN2	-1.1736	-1.92075
KRT17P1	-4.99854	-4.46756
KRT222	-1.45246	-2.38317
KRT4	-1.60996	-5.99275
KRT5	-1.30815	-1.77019
LAP3	-1.51464	-1.74134
LAPTM4B	-1.01643	-1.72544
LARGE2	-1.19136	-2.80026
LAS1L	-1.07783	-1.52624
LBR	-1.17098	-1.43816
LDHB	-1.10824	-1.64777
LFNG	-3.40383	-6.10484
LIG1	-2.75896	-3.06887
LIN9	-1.75177	-2.29136
LINC01963	-1.20232	-1.20116
LMNB1	-4.13721	-5.85627
LMNB2	-2.14516	-2.48253
LOC100288637	-2.62305	-3.72077
LOC100420587	-4.66351	-4.55452
LOC728554	-1.38921	-1.45983
LPCAT3	-1.24014	-1.63103
LRFN1	-2.98891	-5.67288
LRIG3	-1.14589	-1.64628
LRP3	-1.09052	-1.04011
LRP4	-1.25119	-2.18371
LRR1	-1.81964	-2.22481
LRRC20	-1.0104	-1.29714
LRRC34	-1.33216	-2.27139
LRRC45	-1.84974	-2.15149
LRRCC1	-1.47967	-1.83543
LRRN4	-2.99539	-2.3658
LSM3	-1.33636	-1.2735
LSM5	-1.52573	-1.89827
LSM6	-1.10253	-1.37122
LSM7	-1.01359	-1.38741
LTB4R2	-1.27549	-1.38282
LTBP1	-1.09836	-2.33069
LYAR	-1.33101	-2.04723
LYPD6	-1.19462	-1.01667
LYRM7	-1.08083	-1.75042
LZTS1	-1.68524	-4.39801
MAD2L1	-3.84228	-4.9987
MAGOHB	-1.36191	-1.66967
MAP3K14	-1.30452	-1.31268
MASTL	-2.47593	-2.42235
MCM10	-4.24599	-7.5492
MCM2	-2.47611	-2.91715
MCM3	-2.54098	-3.91229
MCM4	-2.53686	-3.3774
MCM5	-2.63184	-3.56421
MCM6	-2.05572	-2.77713
MCM7	-3.10129	-3.58628
MCM8	-1.98927	-2.64893
MCMBP	-1.0759	-1.23419
MED30	-1.10339	-1.19706
MELK	-2.27125	-3.00108
MEST	-2.95383	-3.36004
METTL1	-1.11505	-1.88521
METTL7A	-4.16705	-5.19463
MEX3A	-1.14597	-1.01552
MIG7	-1.00156	-1.24975
MIR924HG	-3.45407	-3.67721
MIS18A	-2.02034	-2.41574
MIS18BP1	-2.0055	-2.06996
MKI67	-4.15623	-5.56376
MMACHC	-1.14125	-1.49736
MMS22L	-2.08227	-2.57784
MND1	-3.17572	-4.66508
MNS1	-4.31987	-5.80244
MOB3B	-1.51879	-2.43012
MPHOSPH9	-1.53822	-1.93683
MPP1	-1.23359	-1.6668
MPP4	-6.17681	-4.64552
MRE11	-1.69531	-1.45875
MRPL1	-1.17044	-1.42068
MRPL11	-1.04274	-1.27161
MRPL12	-1.15605	-1.82102
MRPL16	-1.09911	-1.36442
MRPL17	-1.18246	-1.53426
MRPL20	-1.20233	-1.31217
MRPS28	-1.0365	-1.22127
MRTO4	-1.54059	-2.17308
MSH2	-1.95143	-2.18212
MSH6	-1.36109	-1.59947
MT1E	-1.75347	-1.94085
MT1X	-1.10541	-1.91552
MT2A	-1.99745	-2.383
MTARC1	-1.3378	-2.34913
MTBP	-2.47227	-2.56288
MTFR2	-3.68923	-4.99197
MTHFD1	-1.8272	-2.12142
MTHFD2L	-1.08911	-1.56659
MX1	-2.33308	-1.72015
MX2	-3.44624	-3.27603
MXD3	-2.52571	-1.83955
MXRA5	-1.28514	-1.41882
MYBBP1A	-1.05955	-1.55241
MYBL1	-2.73318	-3.61329
MYBL2	-3.8296	-6.01069
MYH10	-1.16867	-1.22338
MYH15	-2.79352	-3.86886
MYO19	-1.01383	-1.40649
NASP	-2.44642	-3.4722
NAT10	-1.00627	-1.56896
NCAPD2	-2.07619	-2.29709
NCAPD3	-2.59578	-2.95866
NCAPG	-4.1221	-5.22771
NCAPG2	-3.0509	-3.39924
NCAPH	-4.24871	-5.3536
NCAPH2	-1.44431	-1.63392
NCL	-1.34839	-1.96385
NDC1	-2.2212	-2.90157
NDC80	-3.55659	-5.09804
NDUFAF4	-1.21215	-1.67658
NEIL3	-4.1656	-6.47436
NEK2	-3.23116	-4.84952
NEMP1	-1.26089	-1.00363
NEMP2	-1.55862	-1.77402
NETO2	-1.5184	-2.2719
NEXN	-1.76828	-2.21064
NID2	-1.33356	-2.42595
NIPBL-DT	-1.13575	-1.63164
NME1	-1.3961	-2.10776
NME2	-2.9047	-3.3829
NMU	-2.44478	-3.28539
NOC3L	-1.05343	-1.39975
NOG	-1.28745	-1.65451
NOL11	-1.10099	-1.35897
NOL6	-1.64496	-2.2448
NOP16	-1.32469	-1.85517
NOP56	-1.07206	-2.18674
NPM1	-1.09099	-1.62015
NPM3	-1.36544	-1.6378
NREP	-1.66067	-3.68418
NRG1	-1.20166	-2.70114
NRGN	-4.66605	-3.32497
NRK	-2.12614	-2.63618
NSD2	-1.58292	-1.64301
NSMCE4A	-1.07744	-1.09741
NTHL1	-1.26446	-1.40717
NUCKS1	-1.20007	-1.39854
NUDT1	-1.42857	-1.72851
NUDT15	-1.69335	-2.23757
NUF2	-4.38519	-5.35577
NUP107	-1.74488	-2.03935
NUP205	-1.03506	-1.07599
NUP35	-1.49016	-2.31532
NUP37	-1.26557	-1.66584
NUP62	-1.03416	-1.23981
NUP85	-1.43958	-1.71752
NUP93	-1.31355	-1.69034
NUSAP1	-3.07104	-3.51041
OAS1	-2.13395	-1.92353
OAS2	-2.35243	-1.52743
OAS3	-1.88529	-1.40646
ODF2	-1.01934	-1.53005
OIP5	-3.61942	-4.94495
OLFML3	-1.72284	-2.36562
ORC1	-3.64009	-5.81129
ORC6	-2.96036	-4.12222
OSGEP	-1.5998	-1.61723
OXCT1	-1.0419	-1.04235
P3H3	-1.41542	-1.67794
PA2G4	-1.2899	-1.76044
PA2G4P4	-1.20129	-1.56417
PABPC4L	-1.24854	-2.05181
PAGR1	-1.15687	-1.70168
PAICS	-1.45798	-2.49854
PARP1	-1.82787	-2.00122
PARP2	-1.08878	-1.15321
PARP9	-1.64424	-1.61823
PARPBP	-3.05058	-2.74954
PASK	-1.94588	-2.28188
PAXIP1	-1.2567	-1.3637
PBK	-3.93368	-5.51658
PCLAF	-3.27561	-4.32242
PCNA	-2.17026	-2.88889
PDSS1	-1.64009	-2.94464
PDXP	-1.27956	-1.4495
PEG10	-1.62275	-2.03409
PFAS	-1.81287	-2.91633
PFKFB3	-1.04689	-1.02164
PFKM	-1.01302	-1.79849
PGAM5	-1.01688	-1.43951
PGP	-1.44564	-1.8822
PHB	-1.20184	-1.30249
PHF19	-1.76057	-1.82571
PHLDB1	-1.32943	-1.98994
PIF1	-4.12778	-4.70506
PIK3C2G	-1.25427	-4.04206
PIMREG	-3.95884	-4.72212
PKIA	-1.05332	-1.97046
PKMYT1	-3.6646	-5.45942
PKN3	-1.26536	-1.25207
PLAC1	-2.3058	-2.65282
PLCD4	-1.51512	-2.74219
PLEKHA4	-1.24278	-1.8159
PLK1	-3.94239	-5.18233
PLK2	-1.03904	-1.21963
PLK4	-3.51424	-4.55525
PLS1	-1.11173	-1.31856
PNKD	-1.10096	-1.40621
PNPT1	-1.31834	-1.73139
POC1A	-2.17038	-2.52697
PODXL2	-1.08936	-2.52937
POLA1	-1.82667	-2.5044
POLA2	-2.39157	-2.85013
POLD1	-2.36489	-2.91449
POLD2	-1.06667	-1.91684
POLD3	-1.44393	-1.79189
POLE	-1.93999	-2.32058
POLE2	-3.59455	-4.71456
POLE3	-1.25858	-1.61757
POLQ	-3.13711	-5.10275
POLR2H	-1.14587	-1.05089
POLR3G	-1.49855	-2.19639
POLR3H	-1.10445	-2.00284
POLR3K	-1.68945	-2.0595
POP1	-1.57012	-1.8667
POP7	-1.02663	-1.04965
PPIH	-2.17988	-2.13509
PPP1R14A	-1.73003	-2.34235
PPP5C	-1.00655	-1.22163
PRADC1	-1.33879	-1.81821
PRC1	-3.53192	-4.10658
PRICKLE1	-1.93849	-2.25766
PRIM1	-2.58905	-3.73627
PRIM2	-1.48215	-1.77027
PRKDC	-1.01028	-1.25231
PRMT1	-1.18155	-1.52925
PRMT7	-1.64389	-1.87407
PROB1	-1.91774	-2.39775
PRPF31	-1.09602	-1.42071
PRPS1	-1.47384	-2.04442
PRPS2	-1.02444	-1.56585
PRR11	-2.27721	-2.98301
PRSS21	-1.20398	-1.91829
PRTFDC1	-1.46816	-1.82364
PRUNE2	-1.90339	-2.85627
PSIP1	-1.01118	-1.23048
PSMC3IP	-2.68409	-3.77956
PSRC1	-3.89904	-5.03725
PTGER4	-1.58372	-2.08587
PTHLH	-1.64213	-2.55611
PTMA	-1.97779	-2.48635
PTPRG-AS1	-2.56034	-3.4494
PTTG1	-2.13125	-2.52359
PUM3	-1.07786	-1.45349
PYCR3	-1.38129	-2.59444
QTRT1	-1.16944	-1.62288
RACGAP1	-2.69169	-3.0139
RAD18	-1.803	-2.1212
RAD51	-3.19108	-4.15901
RAD51AP1	-3.58797	-5.52151
RAD51C	-1.02945	-1.3509
RAD54B	-3.00263	-2.71763
RAD54L	-3.96763	-7.28226
RANBP1	-2.092	-2.87252
RBBP7	-1.11985	-1.08964
RBL1	-2.18258	-3.16322
RBM14	-1.32946	-1.27272
RCC1	-1.64068	-2.31111
RECQL4	-3.46543	-4.05354
REXO5	-1.24566	-1.75261
RFC2	-2.12305	-2.55627
RFC3	-2.88914	-3.07962
RFC4	-1.69556	-2.08227
RFC5	-2.82484	-3.43267
RFWD3	-1.13322	-1.25711
RGS4	-2.55047	-5.03543
RIDA	-1.45388	-1.82282
RMI1	-1.67121	-1.61667
RMI2	-1.67532	-2.31607
RNASEH2A	-1.87923	-2.90092
RNASEH2C	-1.26732	-1.39528
RNF26	-1.2569	-1.50381
ROR1	-1.66711	-3.29929
RPA1	-1.02929	-1.27124
RPA2	-1.3251	-1.33302
RPA3	-1.95947	-1.91794
RPGRIP1L	-1.18348	-1.76757
RPL22L1	-2.18377	-3.25533
RPL39L	-1.04238	-1.67516
RRM1	-2.1672	-2.40796
RRM2	-4.32559	-7.34779
RRP7BP	-1.00955	-1.09545
RTN4RL1	-1.60256	-2.92227
RUVBL1	-1.32542	-2.3254
RUVBL2	-1.25413	-1.70609
S100A2	-1.0158	-1.17796
S1PR3	-1.51262	-1.66599
S1PR5	-1.14188	-2.07366
SAAL1	-1.01799	-1.49223
SAE1	-1.19683	-1.32849
SAMD1	-1.30083	-1.87437
SAMHD1	-1.79713	-1.25479
SAP30	-1.50302	-1.91986
SAPCD2	-3.43536	-3.41677
SASS6	-2.05668	-2.89388
SCARA3	-2.09582	-3.06712
SCARB1	-1.15077	-2.01245
SCFD2	-1.76189	-2.34378
SCLT1	-1.17048	-1.29198
SDF2L1	-1.65263	-1.67645
SDK1	-2.73144	-2.36408
SEMA3D	-1.88487	-2.42182
SEPHS1	-1.05362	-1.74928
SERBP1	-1.03719	-1.47739
SERTAD4	-2.88388	-3.15284
SETMAR	-1.46711	-1.45335
SFXN2	-2.84117	-3.55689
SGO1	-3.20836	-5.78013
SGO2	-3.28189	-4.47861
SH3BP1	-1.13888	-1.14318
SHCBP1	-3.85165	-5.25976
SHMT1	-1.54374	-1.93712
SHPK	-1.09162	-1.17527
SIVA1	-1.32246	-1.87869
SKA1	-3.44059	-4.93449
SKA3	-3.75453	-5.25731
SKP2	-2.58061	-3.20377
SLC10A2	-3.47331	-4.99647
SLC16A7	-3.26014	-4.11993
SLC16A9	-1.01591	-1.51871
SLC19A1	-1.94162	-2.90964
SLC1A3	-1.63958	-3.77244
SLC25A10	-2.42218	-3.51587
SLC25A19	-1.19168	-1.67095
SLC27A5	-1.16909	-1.78226
SLC29A1	-2.18824	-3.54129
SLC39A8	-1.31335	-2.03571
SLC43A3	-1.15721	-1.02209
SLC45A3	-1.2581	-1.81764
SLC5A6	-1.02221	-1.49216
SLF1	-1.94341	-3.0872
SLFN13	-2.56857	-3.45098
SLIRP	-1.27698	-1.32668
SMC1A	-1.23586	-1.50527
SMC2	-2.35728	-2.70185
SMC4	-2.71228	-3.03089
SMPD4	-1.06376	-1.22561
SNHG1	-1.03356	-1.47479
SNHG10	-1.67859	-1.94394
SNHG3	-1.14202	-1.65056
SNHG30	-2.04018	-1.81174
SNHG4	-2.1792	-2.28381
SNORD104	-1.14122	-1.81693
SNORD22	-2.06708	-2.92592
SNORD44	-1.57108	-3.41822
SNRNP25	-2.36966	-3.18447
SNRNP70	-1.54057	-2.00161
SNRPA1	-1.1545	-1.2715
SNRPB	-1.0543	-1.23078
SNRPD1	-1.45339	-1.72795
SNRPE	-1.06919	-1.60448
SNRPF	-1.32925	-1.88794
SNRPG	-1.51669	-1.76102
SORD	-1.18763	-2.43207
SORD2P	-1.52343	-2.36282
SOX2	-1.31075	-3.81844
SP110	-1.6267	-2.06532
SPA17	-1.19434	-1.28556
SPAG5	-3.43236	-4.8419
SPARC	-2.07759	-2.52168
SPATA33	-1.85586	-2.32345
SPC24	-4.13703	-4.76707
SPC25	-5.13367	-6.29583
SPDL1	-1.8885	-2.7003
SRM	-1.21646	-2.16975
SRRT	-1.2967	-2.16351
SRSF1	-1.08171	-1.5534
SRSF2	-1.86566	-2.29671
SRSF3	-1.66282	-2.06327
SRSF6	-1.26774	-1.66464
SRSF7	-1.56866	-1.9097
SSRP1	-1.01357	-1.37427
ST3GAL5	-1.76753	-2.17864
STAC	-1.37191	-1.66476
STAMBPL1	-1.1748	-1.54939
STARD13	-1.10813	-1.42066
STAT1	-1.52906	-1.32475
STIL	-3.14077	-3.56755
STMN1	-2.37286	-2.43961
STMN3	-1.50441	-1.71416
STXBP6	-2.01229	-3.92294
SUPT16H	-1.1599	-1.30496
SUV39H1	-2.65674	-3.72139
SUV39H2	-1.6129	-2.56542
SYNE2	-1.17711	-1.21644
SYT16	-4.03466	-4.95698
SYT8	-1.70992	-3.36034
TACC3	-3.45096	-4.76179
TAF5	-1.15847	-1.6715
TBCD	-1.35213	-1.50556
TCOF1	-2.47505	-3.11798
TDP1	-1.58724	-1.99507
TEAD2	-1.09061	-1.40895
TEDC1	-2.47985	-3.03934
TEDC2	-3.03842	-4.63109
TELO2	-1.57384	-1.91815
TENM2	-1.3175	-2.54776
TEX30	-1.12892	-1.20256
TFAM	-1.19372	-1.31938
TFAP4	-1.32597	-1.8237
TFDP1	-1.26789	-1.7301
THBS1	-2.58786	-2.99824
THBS2	-2.11092	-2.69886
THEM4	-1.05537	-1.19535
THOC1	-1.14139	-1.20202
THOC3	-1.27213	-1.48532
THOC6	-1.14343	-1.28151
THOP1	-1.40533	-2.27483
TICRR	-1.96668	-2.89777
TIMELESS	-2.38256	-3.32206
TIMM10	-1.18552	-1.603
TIMM21	-1.10893	-1.53366
TIPIN	-1.44631	-2.49017
TK1	-3.02009	-4.0168
TMEM109	-1.04817	-1.10811
TMEM14A	-1.06831	-1.38078
TMEM160	-1.32248	-1.94572
TMEM171	-1.40123	-2.11725
TMEM177	-1.08852	-1.62121
TMEM201	-1.3908	-1.75095
TMEM237	-1.60939	-2.02686
TMEM45A	-1.39825	-1.39285
TMEM97	-2.16761	-2.98025
TMPO	-2.32002	-2.90694
TMPO-AS1	-3.88267	-5.45484
TNFAIP8L1	-1.73781	-1.36093
TNNI2	-2.82846	-6.05617
TOE1	-1.24614	-2.19234
TOMM40	-1.69049	-2.6042
TOMM5	-1.25641	-1.41407
TOMM6	-1.16876	-1.46676
TONSL	-2.58436	-3.14407
TOP2A	-3.97957	-5.80611
TOPBP1	-1.61349	-1.98257
TP53AIP1	-1.49079	-2.59393
TPM2	-1.53429	-1.27175
TPX2	-3.11036	-3.99825
TRA2B	-1.55964	-1.61871
TRAIP	-3.06188	-3.36933
TRDMT1	-1.27969	-1.46551
TRIB2	-1.9682	-2.92244
TRIM14	-1.22066	-1.52091
TRIM59	-1.16576	-1.50835
TRIP13	-3.5439	-4.33734
TRMT10C	-1.00482	-1.31831
TRMT61A	-1.01801	-1.39064
TROAP	-2.86494	-3.32225
TSEN2	-1.08653	-2.0695
TSEN34	-1.01303	-1.24736
TTF2	-1.57252	-1.98627
TTI1	-1.05801	-1.06413
TTK	-3.95603	-5.96514
TUB	-1.82946	-2.87259
TUBA1B	-2.56353	-3.46007
TUBA1C	-1.51375	-2.24322
TUBB	-1.32511	-2.30926
TUBB4B	-1.82875	-2.33952
TUBG1	-1.1469	-1.44588
TUBGCP4	-1.13589	-1.11302
TUBGCP5	-1.16136	-1.37419
TYMS	-2.71264	-3.45183
TYR	-2.13718	-6.37791
UBE2C	-3.8782	-4.42853
UBE2S	-2.31508	-2.70237
UBE2T	-3.25148	-3.51497
UBL7-AS1	-1.61015	-1.84798
UBR7	-1.63692	-1.77968
UBXN11	-1.08497	-1.13287
UBXN8	-1.66095	-1.86645
UCHL5	-1.14177	-1.19178
UHRF1	-3.21747	-4.82039
UMPS	-1.00628	-1.33096
UNG	-1.59262	-1.76886
URB2	-1.18263	-2.11872
UROS	-1.04037	-1.19993
USP1	-1.29622	-1.54052
USP13	-1.0203	-1.41151
USP18	-2.47589	-1.78131
UTP20	-1.67389	-1.95384
VPS9D1-AS1	-1.28753	-3.13571
VRK1	-2.77178	-3.50691
VSNL1	-1.85189	-3.23957
WDCP	-1.30269	-1.37042
WDHD1	-1.92075	-2.39925
WDR34	-2.04026	-2.61773
WDR4	-1.86208	-2.35925
WDR61	-1.0214	-1.44544
WDR62	-3.40844	-4.3814
WDR76	-2.72073	-4.77854
WDR77	-1.0517	-1.88808
WDR90	-1.83782	-2.11476
WEE1	-1.76234	-1.72519
WNT10B	-3.1167	-3.45611
WRAP53	-1.62782	-2.31317
XRCC2	-2.93057	-4.47492
XRCC3	-2.20277	-3.306
XRCC4	-1.41144	-1.64681
XYLB	-1.04936	-1.47131
YEATS4	-1.34288	-1.63284
ZC4H2	-1.09037	-2.23269
ZGRF1	-3.42524	-4.53269
ZNF100	-1.28276	-1.42529
ZNF257	-2.21119	-3.27119
ZNF273	-1.97996	-2.26581
ZNF367	-3.0611	-5.47094
ZNF43	-1.17782	-1.50391
ZNF488	-1.77665	-3.54026
ZNF492	-3.91329	-4.46814
ZNF511	-1.04326	-1.43935
ZNF530	-1.38807	-1.61107
ZNF680	-1.65485	-1.47567
ZNF724	-2.92266	-3.4532
ZNF732	-3.06908	-2.76055
ZNF85	-1.77092	-1.34313
ZNF90	-1.52473	-2.10682
ZWILCH	-1.85691	-2.39084
ZWINT	-3.46829	-4.03566
A2ML1	3.30407	3.99474
AAK1	1.16958	1.32566
AARS1	1.06361	1.05267
ABCA12	2.87414	3.23935
ABCA3	3.6821	5.25554
ABCA7	1.37626	1.72721
ABCD1	1.53382	1.86084
ABCG1	1.44911	1.89899
ABHD14B	1.03097	1.25691
ABHD4	1.88138	1.91016
ABI3BP	2.42292	2.85553
ABL2	1.31484	2.63288
ABLIM2	4.01065	5.82384
ABLIM3	1.77145	2.55153
ABTB1	1.06026	1.55667
ABTB2	2.00495	1.94197
ACCS	1.12947	1.83617
ACP7	2.1621	4.03564
ACTA2	1.71249	2.15753
ACYP2	1.22648	1.70236
ADAMTS13	2.38376	2.85931
ADAMTS14	7.78338	9.45158
ADAMTS7	1.94766	2.58943
ADAMTSL4	1.30598	1.69944
ADCY4	2.95234	3.91483
ADCY7	1.34278	1.42277
ADGRG1	1.90745	1.8315
ADHFE1	3.3304	3.97926
ADM2	5.19962	5.13114
AGAP11	3.86328	4.46474
AGO4	1.09979	1.47835
AHNAK2	1.77997	2.02597
AIFM2	1.74049	2.18952
AKR1C1	4.40128	4.16474
AKR1C2	3.00587	2.20453
AKTIP	1.42283	1.43984
ALDH1A3	1.92782	3.86434
ALDH1L2	2.69166	2.67309
ALOX12B	2.52444	2.81937
ALOX15B	2.09868	1.56251
ALOXE3	2.75164	3.25622
ALS2CL	1.13696	1.24565
AMN	2.17077	2.25133
AMN1	1.65994	1.94158
AMPD3	1.96926	2.62347
AOC2	1.88599	2.26222
AP5Z1	1.23184	1.34544
APH1B	1.24035	1.93805
APOBEC3B	1.44894	1.88873
ARC	2.9517	4.90668
ARFGEF3	2.42779	3.3127
ARHGAP27	2.0786	2.44659
ARHGAP27P1	1.52908	1.93982
ARHGAP31	1.008	1.70092
ARHGEF2	2.08183	2.22758
ARHGEF37	2.08196	2.89427
ARL8B	1.02247	1.3713
ARSD	1.83328	1.91553
ASNS	3.69486	3.22146
ASS1	3.72319	2.91723
ATF3	3.70771	4.39258
ATP12A	2.51119	4.26282
ATP2B4	1.03795	1.70516
ATP2C2	2.41689	4.44882
ATP9A	2.11986	2.76127
ATXN1	1.20587	1.30033
AVPI1	2.0187	2.5043
B3GNT3	1.22967	2.47606
B4GALNT2	4.10676	4.99366
BAMBI	4.44054	4.29453
BBC3	1.39596	1.67954
BBS12	1.3684	1.5003
BCAS3	1.00595	1.68178
BCL2L1	1.1958	1.45227
BCL2L2	1.10647	1.48487
BCLAF3	1.00002	1.30857
BEX2	2.8721	2.53134
BEX4	1.00331	1.04887
BHLHE40	1.5359	2.11247
BHLHE41	2.34377	3.67957
BICDL2	4.28817	4.73657
BIRC3	2.58459	4.03906
BLACAT1	1.99038	3.76981
BLVRB	1.08817	1.20252
BMF	2.87786	4.14102
BMP2	1.13829	1.49392
BMP6	4.95471	6.32386
BNIP3L	2.04345	2.63054
BRI3	1.03338	1.27229
BTBD19	2.16566	2.66847
BTG1	2.82302	3.4502
BTG2	1.49793	1.27385
C10orf95	1.1543	1.74909
C11orf54	1.31536	1.72913
C15orf62	3.3912	3.74055
C1orf116	1.18067	1.81915
C1orf210	1.22119	1.22193
C1orf54	4.09646	5.98404
C1orf74	2.38177	4.10582
C1QTNF1	1.66238	2.7243
C1RL	1.12555	1.49321
C3	4.05637	4.84002
C3orf67	1.56614	2.36776
C6orf132	1.01423	1.47585
C6orf223	2.45778	2.08648
C7orf57	2.28554	3.36795
C9orf72	1.43683	1.206
CACFD1	1.78607	1.68473
CALCOCO1	1.4589	2.17278
CAPS	1.83549	2.36467
CARD6	1.54533	2.01442
CARS1	1.21689	1.28451
CASP4	1.4285	1.43921
CASP9	1.5245	1.50672
CASZ1	1.58553	2.2939
CBLB	1.65478	1.69537
CBX4	2.27692	1.77017
CBX7	1.3908	2.03003
CCDC122	1.18231	1.19021
CCDC149	1.20854	1.80519
CCDC18-AS1	2.28646	2.99793
CCDC80	1.06363	1.15464
CCDC92	1.27427	1.53995
CCL20	2.56824	3.172
CCL5	7.24514	9.95844
CCNA1	4.41076	4.13711
CCNG2	1.06836	1.27105
CCPG1	1.69453	1.46013
CD55	2.58155	2.83805
CD68	1.73039	2.22773
CDKL2	1.62492	2.07391
CDKL5	1.18524	2.05789
CDKN1A	2.24408	2.47996
CDKN1C	2.10656	3.02893
CDKN2B	1.58066	1.30545
CDRT1	2.51389	3.04314
CDYL2	1.13553	1.81718
CEACAM1	2.14873	2.91898
CEACAM19	1.85765	1.79191
CEBPB	1.9064	1.68896
CEBPG	1.3644	1.13858
CELSR3	2.06995	2.24879
CERCAM	1.14643	1.36707
CFLAR	1.18811	1.96627
CGN	1.19158	3.17701
CHAC1	4.40549	4.82196
CHD2	1.70559	2.01928
CHMP4C	1.33052	1.50376
CHST2	1.05099	2.97363
CIART	2.14738	3.27527
CLCF1	1.16749	2.24519
CLCN7	1.00106	1.06233
CLDN1	3.39459	4.36945
CLDN15	1.84255	2.19978
CLDN4	2.67378	4.97641
CLDN7	3.23949	3.78377
CLHC1	1.1831	1.50195
CLIC4	1.135	1.48527
CLIP2	1.40226	2.19281
CLIP4	1.35274	1.62774
CLMN	1.72357	2.16658
CMYA5	2.46788	3.45988
CNTD2	2.39522	2.96768
COBL	1.32867	2.96583
COL22A1	1.36682	1.88911
COL4A4	2.58412	3.37658
COL8A2	1.59583	2.3275
CORO2B	1.38799	2.50095
COX6B2	3.01125	4.25562
CPA6	1.33652	2.44778
CPAMD8	3.80081	5.73092
CPEB2	1.35803	2.11082
CPEB3	1.54869	2.02914
CPEB4	1.56953	2.05632
CRAT	1.68845	1.99064
CRB3	1.51523	1.99493
CRCT1	2.24343	3.76487
CREBRF	3.36735	4.50791
CRY2	1.1188	1.07403
CRYBG2	2.05057	2.35171
CSF2	3.43875	5.41294
CSTB	1.03975	1.3516
CTF1	1.49145	2.16077
CTH	3.26843	2.5095
CTSD	1.13952	1.17984
CTSO	1.91706	2.21211
CTSS	2.22802	3.16521
CUTALP	1.01481	1.28425
CWH43	2.28369	2.17732
CXCL16	2.07115	2.7799
CXCL2	2.49977	2.98689
CXCL3	2.96672	2.98788
CXCL5	3.03934	2.61229
CXCL8	3.89029	6.22321
CYB5D2	1.13663	1.10359
CYHR1	1.08475	1.14665
CYLD	1.37047	1.6935
CYP1A1	2.17799	4.21181
CYP1B1	2.17577	2.09955
CYP2S1	1.0402	1.85748
CYP4F11	4.05252	5.22668
CYP4V2	1.14103	1.57922
CYSTM1	1.78806	1.93547
DAB2	1.76268	2.02916
DACT2	2.00965	2.5243
DAPK1	1.72562	2.30874
DBNDD1	1.52509	2.54538
DBP	2.25767	3.36311
DCUN1D3	1.00594	1.8058
DDIT3	4.21292	4.26199
DDIT4	2.36558	2.23851
DENND2C	1.20426	2.33917
DHDH	3.33684	4.67342
DHRS3	1.08656	1.44933
DIRC3	2.69782	4.1397
DIXDC1	1.11012	1.07924
DMPK	1.41308	1.36439
DMTN	1.37664	1.95048
DNAJB2	1.73247	2.11494
DNAJB9	1.94761	2.55591
DNASE1	1.1312	1.88725
DNHD1	1.68425	1.44378
DOCK9	1.24254	2.37777
DOK4	1.09724	1.15263
DOP1B	1.0659	1.88575
DQX1	1.38681	1.73467
DSC2	1.10563	1.68946
DSCAM	1.54114	2.35558
DSG3	2.06922	2.75318
DUOXA1	1.40488	1.07872
DUSP10	2.36495	3.6366
DUSP8	1.22377	1.11655
DYNLT3	1.0289	1.3997
DYRK1B	1.54244	1.20359
DYSF	2.35034	2.72412
ECI1	1.16655	1.16347
ECM2	3.80291	2.41346
EDA2R	2.09009	2.13738
EFCAB13	1.8566	2.72052
EHF	1.28255	2.13194
EIF4E3	1.18464	1.5695
ELF3	4.73608	8.4677
ELOVL7	2.22931	2.62236
ENDOV	1.18668	1.66552
ENO2	1.10608	1.94042
ENTPD2	1.81428	2.01998
EPB41L4A	2.17102	3.10821
EPHB3	1.60926	3.01363
EPPK1	1.68004	1.62744
EPS8L1	1.06677	1.32534
ERBB3	1.3873	1.74715
EREG	1.62526	1.5811
ERICH2	1.98412	2.15003
ERN1	2.04497	2.23563
ESM1	2.69984	3.94132
ESRP1	1.31629	1.28584
ESYT3	1.90091	2.02705
EZH1	1.11202	1.9817
FA2H	7.37428	9.45779
FADS3	1.80845	2.89683
FAHD2CP	2.32701	2.55402
FAM102A	1.93317	1.993
FAM110C	2.40063	2.67003
FAM131A	1.24067	1.56323
FAM161B	1.31541	1.3467
FAM180A	1.61457	2.65278
FAM214A	1.75686	1.93814
FAM214B	1.36614	1.74571
FAM50A	1.24342	1.21456
FAM83E	4.85808	6.30985
FAM83H-AS1	1.11555	1.25352
FBXL16	1.62086	2.31994
FBXL20	1.19654	1.93327
FBXO10	1.02542	1.06914
FBXO25	1.44427	1.84892
FBXO32	2.85718	3.72818
FERMT1	1.54335	1.95175
FGF2	3.16497	3.27783
FHL1	1.25387	1.39113
FIBIN	4.1208	3.36704
FICD	1.692	2.58124
FKBP9P1	1.19303	1.31979
FLCN	1.39444	1.47302
FLJ42627	2.23801	3.30635
FLJ46906	3.03608	2.6477
FLNB	1.67162	1.7436
FLNC	1.44663	1.44007
FMNL1	1.84333	3.41913
FN3K	2.86411	3.7018
FNBP1	1.12158	1.22349
FNDC4	1.32993	2.27057
FNIP1	1.13633	1.65402
FOLR3	3.51003	3.60388
FOXL2	2.62782	2.69406
FOXL2NB	4.39286	5.31087
FOXQ1	2.94271	3.35629
FRAS1	1.78712	1.6109
FTH1	2.11927	2.32729
FTL	2.30686	2.71552
FUT2	1.43997	3.10675
FUT3	5.25772	5.66356
FXYD3	1.18519	1.26074
FYN	1.55001	1.69985
G0S2	3.20237	2.665
GAA	1.70658	1.77469
GAB2	2.99282	4.21539
GABARAPL1	2.32037	3.07011
GADD45A	1.40908	1.63398
GARS1	1.4682	1.30824
GAS5	1.39865	1.18987
GCLC	1.96698	1.58382
GCNT2	1.86471	2.30681
GDF15	5.93856	6.07912
GFPT1	2.21721	2.19796
GGT1	1.42871	2.50383
GIPR	1.97431	3.66272
GJB4	1.75662	2.6845
GK	2.53303	2.32073
GLI4	1.18667	1.37187
GLIPR2	2.03682	1.71337
GLRX	2.07598	3.15632
GMIP	1.06127	1.25511
GOLT1A	2.7706	3.60356
GPAT3	2.12246	3.39882
GPR37	1.51246	2.05262
GPRC5A	1.56769	2.90319
GPRC5C	1.76043	2.04685
GPSM1	1.99163	2.52413
GPT2	1.4314	1.05938
GRB10	1.66355	1.59708
GREM1	3.20216	3.77497
GRHL1	1.39082	1.90271
GRHL3	2.49624	4.17404
GRIN3B	2.48181	3.23185
GSAP	1.93344	2.25282
GSE1	1.60973	1.76135
GSTM4	1.38198	1.08583
GSTO1	1.11389	1.27792
GTPBP2	1.82551	1.76426
GULP1	1.80139	2.53558
H1-0	1.58435	1.45675
H1-2	2.29901	2.89173
H2AC6	2.80709	2.68622
H2AC8	3.15069	4.08066
H2AW	1.77777	1.8283
H2BC12	1.03088	1.67498
H2BC21	1.98008	1.67115
H2BC5	2.60767	3.13552
H2BC8	2.9272	3.2301
H4C8	2.78081	3.70979
HAP1	2.97616	3.62697
HBEGF	2.6121	2.92729
HBP1	1.13993	1.75373
HCAR3	1.59268	3.01633
HDAC11	1.23354	1.5485
HDAC5	1.60356	2.20046
HDAC9	2.30699	2.94279
HECW2	3.72632	2.91414
HEIH	1.02945	1.15045
HEPHL1	4.10376	4.80105
HES2	1.04691	1.80682
HGSNAT	1.19996	1.41344
HHIPL1	2.59233	2.02784
HID1	5.16225	7.24892
HINT3	1.11515	1.61135
HIPK2	1.00264	1.6286
HIVEP1	1.46224	1.53196
HKDC1	3.87376	3.1968
HMGCL	1.93878	2.00323
HMOX1	2.21152	3.6209
HS1BP3	1.42176	1.49577
HSD17B14	1.69871	2.27654
HSD17B2	3.02887	3.99721
HSPA13	1.62738	1.62607
HSPBAP1	1.17831	1.05912
ICA1	1.90486	2.13596
ICAM1	2.87161	5.88674
IDUA	1.68852	2.23153
IFRD1	1.48917	1.56001
IGF2R	1.42486	1.6818
IGFBP3	5.46823	8.72349
IGFL1	4.68489	4.20113
IGSF22	2.78631	3.23329
IL13RA2	6.29687	6.85429
IL1A	1.43318	1.82738
IL1B	2.09939	3.04701
IL1R2	2.92684	4.22676
IL1RL1	6.04595	5.65247
IL1RN	3.29294	5.94707
IL32	4.48135	5.53565
IL36B	6.91984	8.79458
IL36G	2.86599	6.96512
IL36RN	1.30122	3.82186
INA	2.07005	1.95148
INAFM1	1.08074	1.14222
INAVA	1.20232	1.18305
INHBA	1.67378	2.79923
INPP5D	1.28746	1.22082
INSR	1.11435	1.23507
IRAK2	2.15361	3.42478
IRF5	2.08594	2.19845
IRF6	1.43586	2.56385
IRS2	1.47225	1.6625
ISG20	2.76921	3.45037
ITGA5	1.06614	1.31
ITGB2	1.18137	1.48894
ITPKC	1.38032	2.39615
JARID2	1.02559	1.03509
JHY	1.20171	1.35798
JMY	1.61559	2.01292
JUP	1.01233	1.38667
KANSL1	1.02129	1.25554
KANSL1L	1.42625	1.37653
KCNAB2	1.20205	1.56669
KCNG1	2.70617	2.27552
KCNJ5	3.06697	2.9992
KCNK1	1.13815	1.67132
KCTD11	1.71929	1.68049
KCTD13	1.30639	1.30507
KDM6B	1.18953	1.66603
KDM7A	2.52543	2.89676
KHNYN	1.12273	1.31341
KIAA1107	1.01258	1.72812
KIAA1614	1.56287	1.93035
KIF13B	1.50501	2.23451
KIF21B	2.81673	2.23358
KIF26B	2.56319	1.68972
KLF12	1.02208	1.41906
KLF3	1.16787	1.27986
KLF5	1.3202	1.54558
KLF9	1.84187	2.23656
KLHDC7B	8.33624	7.817
KLHL24	2.50828	3.58007
KLHL28	1.1762	1.51777
KLK10	1.18323	1.86944
KLK11	2.00751	2.49103
KLK7	1.0306	1.57214
KPNA7	6.99942	7.98393
KRT13	2.12155	1.56717
KRT15	2.82825	5.03755
KRT19	1.7241	3.1471
KRT33B	5.06027	5.36533
KRT34	2.57341	5.65645
KRT6B	1.40994	1.08069
KRT80	1.88257	3.06099
KYNU	2.45071	4.22109
L1CAM	1.61642	3.03066
L3MBTL4	2.59363	2.67943
LACC1	1.96065	1.99046
LAMA1	1.16753	2.21998
LAMA3	1.54687	1.99215
LAMB2	1.33715	1.66468
LAMB3	1.68367	1.83493
LAMC2	1.32834	1.51781
LAMP3	2.3075	2.60644
LARP6	2.08671	1.99639
LBH	1.92955	2.12669
LBX2	2.34051	3.05231
LCN2	3.78143	4.27517
LCP1	1.49355	2.83096
LGI2	3.70887	3.41603
LHFPL2	1.79821	2.46088
LHX5	3.0985	3.25665
LINC-PINT	1.2384	1.98336
LINC00174	1.43981	2.49588
LINC00513	3.15846	2.33621
LINC00520	5.22028	4.45208
LINC00707	1.75698	2.65288
LINC00899	2.53048	2.91885
LINC00900	1.99565	2.08753
LINC00963	1.81283	1.41173
LINC00999	1.3414	1.84265
LINC01133	2.40232	1.67494
LINC01451	3.02129	3.27432
LINC01569	2.88773	3.55198
LINC02035	1.97957	1.95803
LINC02154	6.47486	8.58002
LINC02323	1.90085	2.07346
LLGL2	1.1168	1.71595
LMF1	2.00845	1.83795
LMO4	1.36503	1.47119
LMO7	1.65536	3.68694
LNCTAM34A	1.46841	1.72711
LOC100130027	1.53303	2.22814
LOC100287467	1.80451	1.92014
LOC100996437	2.04986	2.34787
LOC101927245	3.46227	3.16153
LOC101928069	2.10185	2.17788
LOC101929709	2.54707	2.30775
LOC105369201	2.53687	4.1397
LOC107985246	1.97504	1.81118
LOC285074	1.02777	1.29731
LOC728392	1.67991	1.97539
LOC728975	1.72947	2.92826
LRAT	3.35069	2.66996
LRP1	1.90337	2.60412
LRP10	1.08931	1.23179
LRP11	1.0904	1.37245
LRRC49	1.19818	1.81745
LRRC56	2.66193	3.10163
LRRC75B	1.37639	1.37725
LRRC8B	1.19005	1.4035
LRRN1	5.44776	5.63247
LURAP1L	4.38181	4.62863
LURAP1L-AS1	3.08258	3.03413
LY96	4.51775	4.01365
LYRM1	1.19927	1.68082
LYST	1.40688	2.43764
LZTS3	1.87631	2.0429
MAB21L4	3.31448	3.87137
MAF	2.68575	2.94339
MAFB	3.86517	3.20154
MAFF	1.23205	1.95993
MAGI2	2.43189	2.79834
MAOA	1.53017	2.33608
MAP1B	2.68331	2.70334
MAP1LC3A	1.79192	1.66986
MAP1LC3B	1.81499	1.73596
MAP1LC3B2	1.59207	1.56062
MAP2	1.8045	2.90126
MAP3K14-AS1	1.57827	2.38301
MAP3K7CL	1.55634	1.53614
MAPK8IP2	2.31697	3.07133
MARCO	4.88979	5.66035
MARF1	1.0619	1.42183
MAST3	1.16855	1.25287
MAST4	1.44697	2.14546
MCTP1	2.84154	2.67429
MDM2	1.03364	1.25006
MEGF6	2.67545	3.74871
MEIS3	2.82838	3.30335
METRNL	2.78854	3.75457
MGAT4A	2.81478	3.30468
MIA2	2.03509	2.21481
MID2	1.19079	1.06248
MIF4GD	1.05494	1.09302
MINDY2	1.31802	1.56306
MIR22HG	2.10109	2.69186
MKNK2	1.51325	1.24506
MME	1.51912	4.17175
MMP1	5.00553	5.20365
MMP10	5.16564	5.81417
MMP19	1.33832	1.99963
MMP25	1.73597	2.52129
MMP28	2.46879	2.49352
MMP9	5.00321	4.49194
MOAP1	1.10646	1.61874
MORN4	1.16964	1.50876
MPZL3	1.03353	1.36087
MR1	1.68247	2.0516
MRAS	1.09368	1.81378
MT1F	2.66693	2.4957
MT1G	1.56437	1.95099
MTHFR	1.60413	2.04295
MTMR3	1.0733	1.16809
MTSS1	1.7238	1.38883
MUC1	2.34853	3.54502
MUC20	3.72686	4.97884
MXD1	2.89547	3
MXD4	1.3395	1.16729
MXI1	1.21936	1.13182
MYCL	1.08506	1.09499
MYH16	1.62055	2.47703
MYO15B	2.77013	3.59427
MYO5B	2.26682	3.71503
MYO5C	1.72932	2.99227
NATD1	2.74041	3.4595
NBR2	2.409	2.31158
NCF2	4.36795	4.50986
NCOA1	1.00899	1.15674
NCOA7	1.35694	1.23254
NDRG1	3.12679	3.23636
NDRG4	3.55901	5.24502
NECTIN4	3.29935	4.61138
NEDD9	1.58164	1.78918
NEURL1	2.56392	2.64462
NFATC2	3.53577	5.07772
NFE2L1	1.21458	1.15273
NFKB2	1.08188	1.62968
NFKBIZ	1.93294	3.05185
NIBAN1	1.93724	1.85322
NIPA1	1.13138	1.90827
NLRP1	1.70383	1.72081
NLRP10	2.23525	2.80449
NMRAL2P	3.16626	3.2995
NOD2	2.29008	2.46096
NOL4L	1.56254	2.55916
NOTCH3	2.30063	1.43303
NPAS1	2.4473	2.36254
NPAS2	1.03584	1.47125
NPC1	1.19882	1.69098
NPDC1	1.27245	1.73631
NPR2	1.73123	2.17136
NR1D1	2.51843	4.22134
NR1D2	1.8772	2.81596
NR4A1	1.16349	2.35783
NRBF2	1.31353	1.61818
NRCAM	3.01886	4.72402
NRIP3	1.33073	1.53524
NRP1	1.34234	1.12422
NRSN2-AS1	2.00395	1.93561
NSUN7	3.10988	3.19495
NTN4	1.85878	1.47086
NUPR1	4.36282	4.23829
OCLN	3.41898	4.90249
ODF3B	1.17075	2.43668
OPLAH	1.83535	1.61318
OPTN	1.51897	2.09886
ORAI3	1.92595	1.73281
OSBP2	1.95027	2.92632
OSCAR	2.94005	2.89528
OSER1-DT	1.57422	2.08108
OSGIN1	2.57849	2.47087
OSMR	1.58271	2.18376
OSTM1	1.00697	1.4516
OVOL1	1.84685	3.64785
P2RX4	1.33487	1.68278
P4HA2	1.41606	1.79852
P4HTM	1.46345	1.7558
PADI2	3.63435	3.6129
PAMR1	3.05999	4.51039
PANX2	2.56559	3.3297
PAOX	2.43614	2.91129
PAPPA2	5.35039	5.24991
PARD3B	1.40357	2.25776
PAX8	1.67337	2.70025
PBLD	1.53464	2.51658
PBX4	1.92331	2.8414
PBXIP1	1.58321	1.72132
PCAT6	2.47163	2.53971
PCDH1	3.02579	3.42276
PCDHAC2	1.22448	1.14544
PCDHGA12	1.29834	1.705
PCDHGB7	1.95251	2.15941
PCK2	2.76818	2.18698
PCLO	1.10635	1.41572
PCMTD1	1.05471	1.44922
PCNX2	1.12175	1.39849
PDCD4	1.18769	1.12551
PDE2A	1.37739	1.44274
PELI2	5.10685	5.06942
PER2	1.27701	1.03511
PER3	1.03019	1.28069
PFKFB2	1.18074	1.22375
PGPEP1	2.65306	3.20986
PHF24	3.61158	4.56311
PHLDA1	1.86922	1.84042
PHLDA3	1.41215	1.6176
PHYKPL	1.30828	1.46633
PIK3AP1	3.27671	3.62646
PIK3IP1	1.90439	3.92761
PITPNM3	1.88528	1.29579
PKD1	1.45198	1.37421
PKD1P3-NPIPA1	1.67859	1.956
PKD1P5-LOC105376752	1.63751	1.56065
PKIB	1.67624	2.57332
PKN1	1.37478	1.76733
PLA2G4C	3.19839	4.80234
PLA2G4F	1.81238	1.41334
PLAAT3	3.50084	3.70764
PLAUR	1.04151	2.5837
PLCD1	1.68213	2.32475
PLCG2	1.41033	1.2879
PLCXD2	1.73794	1.52549
PLEKHA7	2.03975	2.7055
PLEKHF1	1.20741	1.09355
PLEKHG1	2.65938	3.06208
PLEKHM1	2.44906	2.60876
PLEKHM1P1	1.87165	2.48714
PLEKHN1	1.71854	2.44155
PLPP1	1.40546	1.33154
PLXNA3	1.01479	1.63178
PNLIPRP3	2.11469	2.61735
PNPLA8	1.19062	1.59002
PNRC1	2.1513	2.45333
PODXL	1.33444	2.13575
POLD4	1.52648	1.68031
POU2F2	1.07617	1.3893
PPARA	1.15408	1.49848
PPL	1.43229	2.1674
PPP1R15A	2.86848	3.38065
PPP1R3B	1.36444	1.66368
PPP2R2C	1.81128	2.27238
PPP2R5B	1.42012	2.18013
PPP3CB-AS1	1.02301	1.39543
PPP4R4	1.0285	1.68969
PRDM1	2.24946	3.72827
PRKAB2	1.03994	1.2872
PRR15	1.96021	1.5394
PRSS22	1.89874	4.86161
PRSS8	1.91871	2.58313
PRX	1.46656	1.61425
PSAT1	2.02462	1.33606
PTGS2	2.71784	3.21928
PTK6	1.44149	2.07215
PTP4A3	2.35376	2.75717
PTPRH	3.82747	4.44788
PTPRM	1.03558	1.45161
PTPRR	2.21702	2.6438
QPCT	2.02293	2.46504
RAB11FIP4	1.17639	1.01219
RAB3IL1	1.23718	1.7036
RAB6A	1.06723	1.08063
RAB6D	1.37675	1.4981
RAB9A	1.0251	1.06329
RAET1G	2.32166	2.1942
RAET1L	2.79918	3.95713
RALGPS1	1.32165	3.46757
RAP1GAP	2.00353	2.95905
RASGEF1B	2.21763	3.20408
RASSF5	1.80087	1.83332
RASSF6	1.37317	1.25246
RBCK1	1.90586	1.67978
RELB	1.21643	1.49074
RESF1	2.11903	2.73337
RGS3	1.66683	1.77523
RHBDL1	2.26667	2.35911
RHBDL2	1.48103	1.74505
RHCG	2.18161	3.14684
RHOF	1.2541	1.70952
RHPN2	1.00622	1.19943
RIOK3	1.31424	1.73061
RIT1	1.04625	1.35798
RNASE7	3.74169	4.30468
RND1	3.77958	2.98258
RND3	1.85812	2.54955
RNF103	1.03814	1.50821
RNF112	5.62885	5.63247
RNF208	1.80202	2.26657
RNF223	2.65214	4.03507
RNF227	1.04235	1.74223
RNPEPL1	1.01211	1.01387
ROBO4	1.82289	1.89045
RPLP0P2	3.30667	3.15741
RPS6KA2	2.5333	2.66109
RRAD	3.91861	4.02604
RRAGC	1.39403	1.74809
RRAGD	3.15797	3.59027
RRNAD1	1.02372	1.14871
RSPH3	1.46747	1.55699
RUBCNL	4.9272	5.4616
RUNDC3A	1.98504	2.54832
RUSC2	1.02572	1.20972
RWDD2A	1.18635	1.81383
SAA1	2.21064	2.73418
SAMD12	1.05418	1.38629
SARS1	1.31163	1.20581
SAT1	2.02949	1.74983
SATB1	1.10409	1.41645
SATB2	1.10495	1.35048
SCEL	1.8371	1.682
SCN3B	4.46076	5.32603
SCN9A	4.06622	4.97638
SCNN1D	3.80993	5.77921
SDCBP2-AS1	1.87087	1.93521
SDR16C5	1.00985	1.50784
SDSL	1.96589	2.6819
SEL1L3	1.82813	1.98935
SELPLG	1.89566	2.9824
SEMA3B	2.18656	2.93911
SERPINB1	2.93282	3.90272
SERPINB2	2.33084	4.16486
SERPINB9	3.57005	5.85514
SERPING1	1.62589	1.06643
SESN2	3.21726	2.69503
SEZ6L2	1.19225	1.24109
SGPP2	4.37938	6.1142
SGTB	1.11006	1.3876
SH3BP2	1.24456	2.00097
SH3KBP1	1.63793	1.7748
SH3PXD2A	1.06092	1.09237
SHC2	3.52067	4.73773
SHISA4	1.97517	1.96624
SIGIRR	1.55917	1.94834
SLAMF7	2.84437	3.68645
SLC12A6	1.04034	1.91205
SLC16A1-AS1	1.03757	1.47625
SLC16A3	1.27313	1.29523
SLC17A5	1.16208	1.94586
SLC1A4	2.07624	1.7177
SLC22A15	2.07339	2.21573
SLC22A18	2.66332	2.94857
SLC28A3	2.769	4.58227
SLC29A4	3.52519	2.73112
SLC2A12	1.32202	2.97059
SLC2A3	1.93302	2.34908
SLC35D2	1.12812	1.5546
SLC35F4	4.84846	6.60702
SLC41A2	1.69165	3.04233
SLC49A4	1.02838	1.17692
SLC4A5	4.87514	4.23155
SLC4A8	1.35343	1.90831
SLC5A1	3.75195	7.12602
SLC66A1	1.23646	1.3817
SLC6A20	1.92123	3.02766
SLC6A9	2.66488	2.13224
SLC7A11	2.75036	2.38049
SLC9A2	3.26885	6.47387
SLFN5	2.48243	2.60959
SLPI	1.41424	1.06489
SMCO2	2.27544	2.73107
SMIM14	1.90462	2.45352
SMOX	2.16265	1.37432
SMPD1	1.37348	1.67207
SNX24	1.11811	1.14042
SOCS1	1.16854	1.0327
SOCS2-AS1	2.50283	3.0554
SORT1	1.92509	2.1916
SOS2	1.09143	1.34702
SPATA18	1.08076	1.2592
SPIRE1	1.16125	1.29285
SPOCD1	1.20167	3.30229
SPPL2A	1.18166	1.20521
SPRR1B	1.45494	1.89705
SPRR2A	5.44865	7.70645
SPRR2D	5.37968	6.94686
SPRR2F	5.83473	9.25361
SQSTM1	3.4153	3.6319
ST6GALNAC2	1.8887	2.61907
STARD7-AS1	1.61589	1.43061
STAT5A	2.83737	4.11329
STC2	3.95711	3.58805
STEAP4	3.40376	5.50622
SULT2B1	2.123	2.73084
SYN1	1.71612	1.55343
SYNE1	2.31	1.36817
SYNE3	1.83788	1.34548
SYNE4	2.84732	3.87229
SYNGR3	1.55864	2.81715
SYNPO	1.30738	1.77942
SYT14	1.49604	2.76554
SYT7	3.73464	4.29337
SYTL3	2.02781	2.31674
TADA2B	1.03434	1.03076
TCP11L2	2.24766	3.23662
TEC	2.45525	3.66919
TEF	1.50939	2.15727
TENT5A	1.03626	1.26782
TFRC	1.51001	1.06828
THAP8	1.67882	1.87989
THNSL2	1.88096	1.47586
TIMP2	1.37179	2.70637
TINCR	1.78326	2.28851
TINF2	1.11498	1.4875
TLCD2	2.87427	3.07708
TM4SF19	4.11422	4.73684
TMC4	3.19863	3.93419
TMC6	1.90458	2.33782
TMC7	1.30977	2.12703
TMEM125	2.60536	3.15373
TMEM132B	4.53016	5.54599
TMEM159	1.11857	2.13624
TMEM255B	1.87106	3.4031
TMEM265	1.60638	1.84316
TMEM38A	1.50335	2.10058
TMEM45B	2.76119	2.68961
TMEM51-AS1	1.59134	2.93672
TMEM61	2.34261	3.28786
TMEM80	1.34367	1.4799
TMEM8B	1.20506	1.77658
TMEM92	1.21733	1.61163
TMEM9B-AS1	2.27634	3.18998
TMPRSS11B	3.46853	3.72117
TMPRSS4	2.84193	2.71226
TMTC1	1.83867	2.15229
TNFAIP2	2.57831	4.80567
TNFAIP3	1.76484	3.31731
TNFRSF10C	3.28063	3.08387
TNFRSF14	1.42979	1.80272
TNFSF15	2.57365	3.23259
TNIP1	1.24016	2.01733
TNRC6C-AS1	4.36361	5.41751
TOM1	1.17062	1.18065
TOX3	5.04385	6.45139
TP53INP1	3.01173	2.82028
TP53INP2	3.34363	3.68499
TPP1	1.5018	1.54598
TPPP	2.667	3.35286
TPT1-AS1	1.51561	2.33007
TRAF1	3.27579	5.01547
TRANK1	1.79195	2.13412
TRIB1	1.27953	1.47318
TRIB3	2.11281	1.60766
TRIM16L	1.36969	1.37895
TRIM8	1.12356	1.04808
TRNP1	1.21216	1.58926
TRPM4	1.13689	1.55427
TRPV3	1.60489	3.1529
TSC22D3	2.84019	2.75048
TSGA10	1.42781	1.46981
TSLP	3.63848	3.25105
TSPAN1	1.22454	1.74218
TSPYL2	1.41808	1.31554
TTC39A	2.41735	2.0316
TTC9	1.9555	3.43621
TTLL1	2.55324	2.8574
TULP4	1.0695	1.40879
TXNRD1	1.47006	1.97455
TYMP	1.28738	1.69542
UBE2H	1.15337	1.90764
UBL3	1.17374	1.31157
UCA1	2.20364	2.85114
UHRF1BP1	1.40747	1.70799
ULBP1	3.69514	3.85045
ULBP2	1.05147	1.63992
ULK1	1.63617	1.77775
UNC13D	3.33797	3.61678
UNC5B	5.56667	4.12891
UNC5B-AS1	7.33608	7.80911
UPP1	2.94696	2.63835
UST	1.3855	1.44117
VEGFA	1.88039	1.54807
VGF	2.69847	3.09337
VGLL3	2.15371	4.24016
VLDLR	3.22388	3.30048
VLDLR-AS1	6.701	5.97847
VPS9D1	1.72875	2.03756
VWA5A	1.80649	2.50829
WARS1	1.38393	1.01035
WASL	1.08568	1.41235
WDR45	1.8018	1.92536
WFDC2	5.5659	6.45794
WFDC5	1.99401	4.02595
WIPI1	1.9584	2.79212
WNK4	2.60808	3.32871
WNT9A	2.38132	3.89055
XBP1	1.182	1.14066
YPEL2	2.29043	4.11678
YPEL3	1.50647	1.79445
YPEL5	1.73105	1.93623
ZBTB20	2.1815	2.83168
ZBTB43	1.35698	2.02687
ZC3H6	2.0092	2.51353
ZCWPW1	1.71096	1.83636
ZDBF2	1.24492	1.64062
ZDHHC8P1	1.50367	2.01898
ZEB1	2.42254	2.9642
ZER1	1.06357	1.40995
ZFAND3	1.137	1.19975
ZFHX2	2.07642	2.98874
ZFP36	1.23553	1.17104
ZFYVE1	1.751	2.0158
ZMYND15	2.26176	4.3558
ZNF114	1.2667	1.79266
ZNF160	1.17708	1.44565
ZNF185	1.97808	1.86166
ZNF300P1	1.42211	1.72799
ZNF319	1.4164	1.31084
ZNF385C	5.7491	7.07242
ZNF419	1.56995	1.36551
ZNF425	1.53825	2.65878
ZNF461	1.34684	1.34109
ZNF501	1.48	1.38704
ZNF524	1.03818	1.09908
ZNF528	1.60129	1.50137
ZNF528-AS1	3.05235	3.0067
ZNF578	2.15784	2.39358
ZNF600	1.18453	1.5736
ZNF610	2.59691	2.80589
ZNF750	2.04416	3.17637
ZNF773	1.23543	1.50838
ZNF83	1.05604	2.24156
ZNF841	1.48428	1.72076
ZNF844	3.41543	3.9401
ZNF862	1.34782	1.85351
ZNNT1	1.96974	2.7839
ZP4	3.25244	4.40991
ZSCAN18	1.43713	1.22813
ZSWIM4	1.60184	1.8587
ZSWIM8	1.4789	1.6467
ZXDA	1.24898	1.29765
ZXDB	1.14966	1.37787

## Sheet: GO Upregulated KL DF overlap
Supplementary Data3. Genes differentially expressed with 24-hour KL treatment
Category	Term	Count	%	PValue	Genes
GOTERM_BP_DIRECT	GO:0061436~establishment of skin barrier	7	1.34615	3.54083e-06	CLDN4, ALOX12B, GRHL3, GRHL1, ABCA12, ALOXE3, CLDN1
GOTERM_BP_DIRECT	GO:0008544~epidermis development	12	2.30769	9.09665e-06	SCEL, ELF3, SATB1, KRT15, GRHL3, GRHL1, OVOL1, SPRR2A, KLK7, SPRR1B, ZNF750, SPRR2D
GOTERM_BP_DIRECT	GO:0042267~natural killer cell mediated cytotoxicity	6	1.15385	6.4721e-05	RAET1G, CEBPG, RAET1L, SLAMF7, ULBP1, LYST
GOTERM_BP_DIRECT	GO:0070059~intrinsic apoptotic signaling pathway in response to endoplasmic reticulum stress	7	1.34615	0.000153364	ERN1, PPP1R15A, CEBPB, DDIT3, CASP4, CHAC1, BBC3
GOTERM_BP_DIRECT	GO:2000766~negative regulation of cytoplasmic translation	4	0.769231	0.000515147	HAP1, CPEB3, CPEB2, CPEB4
GOTERM_BP_DIRECT	GO:0045786~negative regulation of cell cycle	6	1.15385	0.00222218	BMP2, RPS6KA2, PDCD4, NUPR1, PTGS2, ALOX15B
GOTERM_BP_DIRECT	GO:0042981~regulation of apoptotic process	14	2.69231	0.00297815	BNIP3L, BEX2, DAPK1, GDF15, IGFBP3, CFLAR, NOD2, NDRG1, BBC3, PAX8, RASSF5, TP53INP1, CASP4, BCL2L2
GOTERM_BP_DIRECT	GO:0019372~lipoxygenase pathway	4	0.769231	0.00376078	ALOX12B, PTGS2, ALOXE3, ALOX15B
GOTERM_BP_DIRECT	GO:0043065~positive regulation of apoptotic process	17	3.26923	0.00406997	NCOA1, MOAP1, BNIP3L, DCUN1D3, IGFBP3, PTGS2, FLCN, BMP2, ADAMTSL4, SMPD1, RPS6KA2, JMY, HMOX1, IRF5, BMF, NUPR1, PHLDA3
GOTERM_BP_DIRECT	GO:0001525~angiogenesis	14	2.69231	0.00439443	UNC5B, TNFAIP2, PTGS2, SAT1, TYMP, EREG, VEGFA, ADGRG1, KLF5, ADM2, HMOX1, SLC12A6, PLCD1, EPHB3
GOTERM_BP_DIRECT	GO:0051122~hepoxilin biosynthetic process	3	0.576923	0.00601945	ALOX12B, ALOXE3, ALOX15B
GOTERM_BP_DIRECT	GO:0071230~cellular response to amino acid stimulus	6	1.15385	0.00637044	CEBPB, RRAGD, SESN2, CPEB3, ASS1, CPEB4
GOTERM_BP_DIRECT	GO:0043651~linoleic acid metabolic process	4	0.769231	0.00829847	PNPLA8, ALOX12B, ALOXE3, ALOX15B
GOTERM_BP_DIRECT	GO:0070542~response to fatty acid	4	0.769231	0.00829847	HMGCL, GIPR, PTGS2, ASS1
GOTERM_BP_DIRECT	GO:0007050~cell cycle arrest	10	1.92308	0.00946891	ERN1, CDKN1C, PPP1R15A, CDKN1A, CDKN2B, DDIT3, TP53INP1, RRAGD, JMY, HBP1
GOTERM_BP_DIRECT	GO:0097192~extrinsic apoptotic signaling pathway in absence of ligand	5	0.961538	0.0101314	MOAP1, ERBB3, MKNK2, LCN2, BCL2L2
GOTERM_BP_DIRECT	GO:0071456~cellular response to hypoxia	8	1.53846	0.0106986	BNIP3L, STC2, HMOX1, PTGS2, CPEB2, NDRG1, BBC3, VEGFA
GOTERM_BP_DIRECT	GO:0042594~response to starvation	5	0.961538	0.0112161	HMGCL, ZFP36, DDIT3, ULK1, LRP11
GOTERM_BP_DIRECT	GO:0086091~regulation of heart rate by cardiac conduction	5	0.961538	0.0112161	KCNJ5, JUP, SCN3B, DSC2, TRPM4
GOTERM_BP_DIRECT	GO:0034976~response to endoplasmic reticulum stress	7	1.34615	0.0115151	ERN1, PPP1R15A, CEBPB, DDIT3, CREBRF, NRBF2, BBC3
GOTERM_BP_DIRECT	GO:0008285~negative regulation of cell proliferation	19	3.65385	0.0120781	CDKN1A, CDKN2B, BTG2, BTG1, IGFBP3, MAGI2, PTGS2, ALOX15B, NDRG1, EREG, DNAJB2, ADGRG1, BMP2, RASSF5, RPS6KA2, TP53INP1, MXI1, TIMP2, MXD4
GOTERM_BP_DIRECT	GO:0001844~protein insertion into mitochondrial membrane involved in apoptotic signaling pathway	3	0.576923	0.0122248	MOAP1, BMF, BBC3
GOTERM_BP_DIRECT	GO:0016236~macroautophagy	7	1.34615	0.0122446	GABARAPL1, MAP1LC3A, RRAGD, WIPI1, ULK1, ZFYVE1, OPTN
GOTERM_BP_DIRECT	GO:0045666~positive regulation of neuron differentiation	7	1.34615	0.0137999	NCOA1, RNF112, BMP2, DUOXA1, TIMP2, KCTD11, CYB5D2
GOTERM_BP_DIRECT	GO:0071407~cellular response to organic cyclic compound	6	1.15385	0.016288	PLA2G4F, BMP2, CEBPB, KLF5, CCL5, NOD2
GOTERM_BP_DIRECT	GO:0010508~positive regulation of autophagy	5	0.961538	0.0177503	FLCN, TP53INP2, TP53INP1, ULK1, MID2
GOTERM_BP_DIRECT	GO:0007346~regulation of mitotic cell cycle	5	0.961538	0.0177503	CDKN1C, CYLD, CDKN1A, DYNLT3, TMEM8B
GOTERM_BP_DIRECT	GO:0000045~autophagosome assembly	5	0.961538	0.0192888	GABARAPL1, MAP1LC3A, TP53INP2, TP53INP1, WIPI1
GOTERM_BP_DIRECT	GO:0016239~positive regulation of macroautophagy	4	0.769231	0.0193374	BNIP3L, SESN2, HMOX1, ULK1
GOTERM_BP_DIRECT	GO:0006914~autophagy	9	1.73077	0.0194245	GABARAPL1, SESN2, CHMP4C, WIPI1, HAP1, NRBF2, CTSD, C9ORF72, OPTN
GOTERM_BP_DIRECT	GO:0071243~cellular response to arsenic-containing substance	3	0.576923	0.02027	MKNK2, HMOX1, CPEB2
GOTERM_BP_DIRECT	GO:0050727~regulation of inflammatory response	6	1.15385	0.0210908	DUOXA1, CASP4, NOD2, PIK3AP1, GGT1, PTGS2
GOTERM_BP_DIRECT	GO:0019369~arachidonic acid metabolic process	4	0.769231	0.0242043	PNPLA8, ALOX12B, ALOXE3, ALOX15B
GOTERM_BP_DIRECT	GO:0043434~response to peptide hormone	5	0.961538	0.0243878	BTG2, BTG1, STC2, CD55, EREG
GOTERM_BP_DIRECT	GO:0060213~positive regulation of nuclear-transcribed mRNA poly(A) tail shortening	3	0.576923	0.0299574	ZFP36, BTG2, CPEB3
GOTERM_BP_DIRECT	GO:0098911~regulation of ventricular cardiac muscle cell action potential	3	0.576923	0.0299574	JUP, DSC2, TRPM4
GOTERM_BP_DIRECT	GO:0045600~positive regulation of fat cell differentiation	5	0.961538	0.0302286	ZFP36, BMP2, CEBPB, KLF5, TRPM4
GOTERM_BP_DIRECT	GO:0030855~epithelial cell differentiation	6	1.15385	0.0315412	MUC1, ELF3, AKR1C1, AKR1C2, RHCG, VEGFA
GOTERM_BP_DIRECT	GO:0031424~keratinization	5	0.961538	0.0323433	ABCA12, SPRR2A, PPL, SPRR1B, SPRR2D
GOTERM_BP_DIRECT	GO:0010951~negative regulation of endopeptidase activity	8	1.53846	0.0334668	CSTB, SERPINB2, SLPI, CPAMD8, TIMP2, SERPINB9, A2ML1, WFDC5
GOTERM_BP_DIRECT	GO:0007169~transmembrane receptor protein tyrosine kinase signaling pathway	7	1.34615	0.034333	SHC2, TEC, ERBB3, DOK4, PTK6, GAB2, MTSS1
GOTERM_BP_DIRECT	GO:0035914~skeletal muscle cell differentiation	5	0.961538	0.0345425	BTG2, KLF5, MAFF, NUPR1, ATF3
GOTERM_BP_DIRECT	GO:0046323~glucose import	3	0.576923	0.0353593	SORT1, SESN2, SLC2A12
GOTERM_BP_DIRECT	GO:0036499~PERK-mediated unfolded protein response	3	0.576923	0.0353593	DDIT3, ASNS, ATF3
GOTERM_BP_DIRECT	GO:1990440~positive regulation of transcription from RNA polymerase II promoter in response to endoplasmic reticulum stress	3	0.576923	0.0353593	CEBPB, DDIT3, ATF3
GOTERM_BP_DIRECT	GO:0010506~regulation of autophagy	5	0.961538	0.0368265	DAPK1, TP53INP1, RRAGD, ULK1, NRBF2
GOTERM_BP_DIRECT	GO:0001889~liver development	6	1.15385	0.0387447	HMGCL, DBP, CEBPG, ASNS, COBL, ASS1
GOTERM_BP_DIRECT	GO:0000122~negative regulation of transcription from RNA polymerase II promoter	27	5.19231	0.0421832	CDKN1C, HDAC5, NOTCH3, BTG2, SATB1, ZBTB20, VLDLR, PRDM1, NPAS1, FLCN, ZFP36, FNIP1, CBX7, CBX4, TSC22D3, NFATC2, OVOL1, VEGFA, BMP2, KLF5, MAF, DDIT3, CREBRF, CPEB3, MXD1, ATF3, MXD4
GOTERM_BP_DIRECT	GO:0042771~intrinsic apoptotic signaling pathway in response to DNA damage by p53 class mediator	4	0.769231	0.0423759	CDKN1A, DDIT4, NUPR1, PHLDA3
GOTERM_BP_DIRECT	GO:0030216~keratinocyte differentiation	6	1.15385	0.0426929	SCEL, CRCT1, SPRR2A, SPRR1B, EREG, SPRR2D
GOTERM_BP_DIRECT	GO:0045087~innate immune response	18	3.46154	0.0451807	NCF2, IL36G, PTK6, PRDM1, NOD2, MR1, MID2, CYLD, MARCO, TEC, IL36B, NLRP10, SLPI, CASP4, RNASE7, LCN2, IL36RN, CD55
GOTERM_BP_DIRECT	GO:0055114~oxidation-reduction process	23	4.42308	0.0452028	STEAP4, NCF2, AKR1C1, ADHFE1, DHDH, HSD17B14, MTHFR, AKR1C2, ALOX12B, GLRX, KCNAB2, PTGS2, ALOX15B, DHRS3, SDR16C5, FA2H, BMP2, BLVRB, HHIPL1, ALOXE3, P4HTM, KDM7A, PAOX
GOTERM_BP_DIRECT	GO:0014912~negative regulation of smooth muscle cell migration	3	0.576923	0.0471723	NDRG4, LRP1, IGFBP3
GOTERM_BP_DIRECT	GO:0001516~prostaglandin biosynthetic process	3	0.576923	0.0471723	PLA2G4F, PNPLA8, PTGS2
GOTERM_BP_DIRECT	GO:0010875~positive regulation of cholesterol efflux	3	0.576923	0.0471723	LRP1, ABCA12, ABCG1
GOTERM_BP_DIRECT	GO:0007264~small GTPase mediated signal transduction	12	2.30769	0.0485059	RIT1, RRAD, RASGEF1B, RAB9A, HMOX1, RHOF, RAB6A, RUNDC3A, RND3, RALGPS1, ARL8B, RND1
GOTERM_BP_DIRECT	GO:0043547~positive regulation of GTPase activity	22	4.23077	0.0494663	DENND2C, PLEKHG1, SHC2, VPS9D1, ARHGEF37, CCL20, C15ORF62, GRHL3, ARHGAP27, RAP1GAP, EREG, FLCN, ALS2CL, RGS3, ERBB3, RASGEF1B, CCL5, EPS8L1, FNIP1, ARFGEF3, RALGPS1, LLGL2
GOTERM_BP_DIRECT	GO:0019882~antigen processing and presentation	5	0.961538	0.0495215	RAET1G, RAET1L, RAB6A, MR1, ULBP1
GOTERM_BP_DIRECT	GO:0043524~negative regulation of neuron apoptotic process	8	1.53846	0.0496495	TOX3, BTG2, CEBPB, ERBB3, LRP1, UNC5B, HMOX1, CPEB4
GOTERM_BP_DIRECT	GO:0032370~positive regulation of lipid transport	2	0.384615	0.049748	LRP1, LRAT
GOTERM_BP_DIRECT	GO:1900248~negative regulation of cytoplasmic translational elongation	2	0.384615	0.049748	CPEB3, CPEB2
GOTERM_BP_DIRECT	GO:0002367~cytokine production involved in immune response	2	0.384615	0.049748	NOD2, MR1
GOTERM_BP_DIRECT	GO:0002432~granuloma formation	2	0.384615	0.049748	CEBPB, UNC13D
GOTERM_BP_DIRECT	GO:1904761~negative regulation of myofibroblast differentiation	2	0.384615	0.049748	TP53INP1, PDCD4
GOTERM_BP_DIRECT	GO:0006915~apoptotic process	22	4.23077	0.0508458	PPP1R15A, BEX2, DAPK1, UNC5B, SH3KBP1, AKTIP, IGFBP3, SERPINB9, CFLAR, ALOX15B, BBC3, GULP1, GREM1, TOX3, ADAMTSL4, RASSF5, DDIT3, TP53INP1, CASP4, PDCD4, LCN2, BMF
GOTERM_BP_DIRECT	GO:0042060~wound healing	6	1.15385	0.0512912	SERPINB2, ERBB3, CCL20, EPPK1, GRHL3, EREG
GOTERM_BP_DIRECT	GO:0050680~negative regulation of epithelial cell proliferation	5	0.961538	0.0523149	CDKN1C, CDKN2B, EPPK1, MTSS1, EREG
GOTERM_BP_DIRECT	GO:0006357~regulation of transcription from RNA polymerase II promoter	18	3.46154	0.0551296	CEBPG, ATP2B4, NPAS1, VEGFA, FOXQ1, MAFB, DBP, MAF, TEF, ELF3, KLF9, JMY, MAFF, IRF5, NUPR1, ATF3, VGLL3, ZSCAN18
GOTERM_BP_DIRECT	GO:0071346~cellular response to interferon-gamma	5	0.961538	0.0551925	ADAMTS13, CCL20, DAPK1, CCL5, ASS1
GOTERM_BP_DIRECT	GO:0071356~cellular response to tumor necrosis factor	7	1.34615	0.0595655	ZFP36, ADAMTS13, CCL20, CCL5, LCN2, ASS1, PCK2
GOTERM_BP_DIRECT	GO:0048011~neurotrophin TRK receptor signaling pathway	3	0.576923	0.0601972	SORT1, DDIT4, HAP1
GOTERM_BP_DIRECT	GO:0009636~response to toxic substance	6	1.15385	0.0633622	CDKN1A, ADAMTS13, CCL5, ASNS, NUPR1, SLC7A11
GOTERM_BP_DIRECT	GO:0048661~positive regulation of smooth muscle cell proliferation	5	0.961538	0.0643264	NOTCH3, CCL5, HMOX1, PTGS2, EREG
GOTERM_BP_DIRECT	GO:0051898~negative regulation of protein kinase B signaling	4	0.769231	0.0656822	FLCN, DDIT3, MAGI2, PHLDA3
GOTERM_BP_DIRECT	GO:0001822~kidney development	6	1.15385	0.0659525	CDKN1C, MME, PAX8, OVOL1, ASS1, VEGFA
GOTERM_BP_DIRECT	GO:0071222~cellular response to lipopolysaccharide	7	1.34615	0.0661043	HDAC5, ZFP36, CEBPB, ADAMTS13, CCL20, LCN2, ASS1
GOTERM_BP_DIRECT	GO:0006598~polyamine catabolic process	2	0.384615	0.0736883	SAT1, PAOX
GOTERM_BP_DIRECT	GO:0006751~glutathione catabolic process	2	0.384615	0.0736883	CHAC1, GGT1
GOTERM_BP_DIRECT	GO:0010046~response to mycotoxin	2	0.384615	0.0736883	LCN2, ASS1
GOTERM_BP_DIRECT	GO:0036233~glycine import	2	0.384615	0.0736883	SLC6A9, SLC6A20
GOTERM_BP_DIRECT	GO:2000973~regulation of pro-B cell differentiation	2	0.384615	0.0736883	FLCN, FNIP1
GOTERM_BP_DIRECT	GO:0009447~putrescine catabolic process	2	0.384615	0.0736883	SAT1, PAOX
GOTERM_BP_DIRECT	GO:0034436~glycoprotein transport	2	0.384615	0.0736883	VLDLR, ABCG1
GOTERM_BP_DIRECT	GO:0090190~positive regulation of branching involved in ureteric bud morphogenesis	3	0.576923	0.0816838	GREM1, PAX8, VEGFA
GOTERM_BP_DIRECT	GO:1904659~glucose transmembrane transport	3	0.576923	0.0816838	SLC2A12, SLC2A3, SLC5A1
GOTERM_BP_DIRECT	GO:0045926~negative regulation of growth	3	0.576923	0.0816838	PTK6, ALOX15B, BBC3
GOTERM_BP_DIRECT	GO:0030308~negative regulation of cell growth	7	1.34615	0.0855061	DNAJB2, GREM1, FLCN, CDKN1A, BTG1, DCUN1D3, SESN2
GOTERM_BP_DIRECT	GO:0006986~response to unfolded protein	4	0.769231	0.0886793	DNAJB2, DDIT3, CREBRF, CHAC1
GOTERM_BP_DIRECT	GO:0042326~negative regulation of phosphorylation	3	0.576923	0.0892978	CDKN1C, CDKN1A, CDKN2B
GOTERM_BP_DIRECT	GO:0045785~positive regulation of cell adhesion	4	0.769231	0.0936347	FLCN, ADGRG1, CCL5, VEGFA
GOTERM_BP_DIRECT	GO:0071395~cellular response to jasmonic acid stimulus	2	0.384615	0.0970268	AKR1C1, AKR1C2
GOTERM_BP_DIRECT	GO:0019344~cysteine biosynthetic process	2	0.384615	0.0970268	CTH, GGT1
GOTERM_BP_DIRECT	GO:0031670~cellular response to nutrient	2	0.384615	0.0970268	CDKN2B, HMOX1
GOTERM_BP_DIRECT	GO:2000110~negative regulation of macrophage apoptotic process	2	0.384615	0.0970268	CCL5, NOD2
GOTERM_BP_DIRECT	GO:1900086~positive regulation of peptidyl-tyrosine autophosphorylation	2	0.384615	0.0970268	GREM1, VEGFA
GOTERM_BP_DIRECT	GO:0051222~positive regulation of protein transport	2	0.384615	0.0970268	LRP1, CREBRF
GOTERM_BP_DIRECT	GO:0048844~artery morphogenesis	3	0.576923	0.0971113	NOTCH3, PRDM1, VEGFA

## Sheet: GO Downregulated KL DF overlap
Supplementary Data3. Genes differentially expressed with 24-hour KL treatment
Category	Term	Count	%	PValue	Genes
GOTERM_BP_DIRECT	GO:0006260~DNA replication	63	11.014	5.35448e-53	FEN1, MCM7, MCM8, DSCC1, MCM10, BRCA1, CHTF18, CHAF1B, CHAF1A, EXO1, CHEK1, TOPBP1, POLE, RFC5, TIPIN, SUPT16H, RBM14, RFC3, RFC4, LIG1, RMI1, RFC2, CDC25A, DBF4, MCM3, TIMELESS, MCM4, MCM5, MCM6, DNA2, DTL, MCM2, BLM, RNASEH2A, PCNA, RECQL4, POLD3, BRIP1, ORC6, CDC45, ORC1, POLD1, POLD2, RBBP7, CLSPN, BARD1, GINS2, CDT1, RRM1, RRM2, GINS3, GINS4, RPA2, CDC7, SSRP1, CDC6, TICRR, POLA1, POLA2, NAS…
GOTERM_BP_DIRECT	GO:0051301~cell division	79	13.8112	5.66383e-45	ERCC6L, ZWILCH, CDCA7L, CCNF, NCAPG2, KIF14, BUB1B, KIF11, SMC4, SMC2, CDC20, CCND3, TUBA1B, MIS18BP1, CHEK2, RUVBL1, KNTC1, NEK2, FBXO5, SPDL1, HELLS, TIPIN, BORA, LIG1, TUBB, HAUS6, VRK1, HAUS5, KNL1, ATAD3B, SMC1A, MASTL, KNSTRN, CDC25A, SGO1, CCNA2, PSRC1, TIMELESS, BIRC5, MCM5, KIF2C, KIF20B, CDCA2, CDCA3, CDCA5, CDCA7, NCAPG, CDCA8, SKA3, NCAPH, SKA1, AURKA, CCNB2, CCNB1, HAUS8, HAUS7, MCMB…
GOTERM_BP_DIRECT	GO:0007067~mitotic nuclear division	63	11.014	6.55908e-39	ERCC6L, ZWILCH, CCNF, NCAPG2, BUB1B, KIF11, KIF15, CDC20, MIS18BP1, RUVBL1, NUP62, PBK, KNTC1, NEK2, FBXO5, CEP55, HELLS, TIPIN, BORA, HAUS6, VRK1, HAUS5, KNL1, KIF22, MASTL, CDC25A, CIT, SGO1, CCNA2, ASPM, INCENP, SRSF2, TIMELESS, BIRC5, KIF2C, KIF20B, CDCA2, CDCA3, CDCA5, KLHL13, PKMYT1, SKA3, SKA1, AURKB, AURKA, CCNB2, HAUS8, HAUS7, MCMBP, FAM83D, BUB1, CENPW, PLK1, CDC6, NDC80, ANLN, TPX2, PP…
GOTERM_BP_DIRECT	GO:0006281~DNA repair	56	9.79021	5.88433e-33	FEN1, ANKLE1, NUDT1, BRCA1, FOXM1, CHAF1B, CHAF1A, EME1, EXO1, RUVBL1, CHEK1, TOPBP1, POLE, RFC5, GEN1, SUPT16H, RBM14, LIG1, PARP1, PARP2, DDX11, KIF22, SMC1A, MSH6, MSH2, FANCD2, DMC1, PIF1, BLM, PARPBP, UHRF1, FAAP24, UNG, RECQL4, POLD1, RAD54L, CLSPN, FANCI, POLQ, SLF1, XRCC2, XRCC3, FANCA, FANCC, SSRP1, FANCG, TICRR, POLA1, PPP5C, RAD51, UBE2T, POLE2, TDP1, RFWD3, CDK2, RAD18
GOTERM_BP_DIRECT	GO:0000082~G1/S transition of mitotic cell cycle	34	5.94406	4.31551e-25	PRIM2, PCNA, MCM7, MCM8, CDCA5, PRIM1, MCM10, PKMYT1, TYMS, IQGAP3, ORC6, CDC45, ORC1, FBXO5, SKP2, POLE, RANBP1, CDT1, RRM2, RPA2, CDC7, CDC6, CDC25A, DHFR, POLA1, POLA2, DBF4, POLE2, CDK2, MCM3, MCM4, MCM5, MCM6, MCM2
GOTERM_BP_DIRECT	GO:0007062~sister chromatid cohesion	34	5.94406	6.16544e-25	ERCC6L, NUP107, ZWILCH, CDCA5, CDCA8, BUB1B, CENPA, SKA1, AURKB, CDC20, NUP85, MCMBP, KNTC1, SPDL1, BUB1, DDX11, PLK1, KNL1, KIF22, SMC1A, NDC80, ZWINT, SGO1, CENPF, CENPH, INCENP, CENPI, BIRC5, CENPM, KIF2C, CENPO, SPC24, MAD2L1, SPC25
GOTERM_BP_DIRECT	GO:0006270~DNA replication initiation	21	3.67133	6.67881e-23	PRIM2, SLF1, MCM7, PRIM1, GINS4, MCM10, CDC7, CDC6, POLA1, POLA2, ORC6, CDC45, ORC1, POLE2, MCM3, MCM4, MCM5, TOPBP1, MCM6, POLE, MCM2
GOTERM_BP_DIRECT	GO:0000722~telomere maintenance via recombination	21	3.67133	6.67881e-23	RFC5, PRIM2, FEN1, RFC3, RFC4, PCNA, LIG1, RFC2, PRIM1, XRCC3, RPA2, BRCA2, POLD3, POLA1, POLA2, RAD51, POLD1, POLE2, POLD2, DNA2, POLE
GOTERM_BP_DIRECT	GO:0006271~DNA strand elongation involved in DNA replication	14	2.44755	1.95294e-18	GINS1, GINS2, PRIM2, RFC3, RFC4, PCNA, GINS3, PRIM1, GINS4, POLD3, POLA1, POLA2, POLD1, POLD2
GOTERM_BP_DIRECT	GO:0000086~G2/M transition of mitotic cell cycle	30	5.24476	1.22918e-16	PKMYT1, FOXM1, AURKA, CCNB2, CCNB1, HAUS8, HAUS7, CHEK2, CHEK1, CEP72, NEK2, SKP2, CEP78, PLK4, BORA, ODF2, CEP152, TUBB, PLK1, HAUS6, HAUS5, MASTL, TUBB4B, CDC25A, CIT, TPX2, MELK, CENPJ, CDK2, BIRC5
GOTERM_BP_DIRECT	GO:0000731~DNA synthesis involved in DNA repair	16	2.7972	3.27943e-14	BARD1, BLM, RFC3, RMI1, XRCC2, XRCC3, BRCA1, BRCA2, POLD3, POLA1, BRIP1, RAD51, EXO1, POLD1, DNA2, POLE
GOTERM_BP_DIRECT	GO:0032508~DNA duplex unwinding	16	2.7972	1.79906e-12	GINS1, GINS2, PIF1, BLM, DHX9, DDX11, GINS4, DDX12P, RAD54B, RECQL4, BRIP1, CDC45, RUVBL1, MCM3, MCM5, DNA2
GOTERM_BP_DIRECT	GO:0000070~mitotic sister chromatid segregation	13	2.27273	2.36289e-12	SPAG5, PLK1, SMC1A, CENPA, SMC4, KNSTRN, NDC80, ZWINT, KIF18B, ESPL1, NUSAP1, NEK2, MAD2L1
GOTERM_BP_DIRECT	GO:0007059~chromosome segregation	18	3.14685	1.67786e-11	TOP2A, CDCA2, CENPW, SPAG5, HJURP, BRCA1, ESCO2, KIF11, SKA3, KNSTRN, NDC80, SKA1, SGO1, CENPF, MIS18A, INCENP, NEK2, SPC25
GOTERM_BP_DIRECT	GO:0000281~mitotic cytokinesis	13	2.27273	2.10668e-11	PLK1, CKAP2, KIF23, CENPA, ANLN, RACGAP1, KIF4B, KIF4A, STMN1, NUSAP1, KIF20A, MYH10, CEP55
GOTERM_BP_DIRECT	GO:1901796~regulation of signal transduction by p53 class mediator	23	4.02098	2.79026e-11	RFC5, BARD1, BLM, SUPT16H, RFC3, RFC4, RMI1, RFC2, RPA2, BRCA1, SSRP1, AURKB, AURKA, TPX2, BRIP1, EXO1, CHEK2, CHEK1, CDK2, TOPBP1, DNA2, RBBP7, TAF5
GOTERM_BP_DIRECT	GO:0008283~cell proliferation	37	6.46853	8.7221e-10	USP13, DTYMK, PCNA, MCM7, UHRF1, PRKDC, SRRT, BUB1B, MCM10, MKI67, TYMS, FGF1, AURKB, KIF15, GNG2, RBBP7, FAM83D, SKP2, GLUL, MYH10, BUB1, DLGAP5, E2F8, STIL, PLK1, NRG1, PA2G4, CDC25A, TRAIP, BOP1, POLA1, TPX2, CENPF, MELK, NASP, TACC3, KIF2C
GOTERM_BP_DIRECT	GO:0006297~nucleotide-excision repair, DNA gap filling	11	1.92308	9.51822e-10	RFC5, POLD3, RFC3, RFC4, PCNA, LIG1, RFC2, POLD1, POLD2, RPA2, POLE
GOTERM_BP_DIRECT	GO:0006302~double-strand break repair	16	2.7972	1.12341e-09	POLQ, FEN1, LIG1, PARP1, PRKDC, CDCA5, BRCA1, ESCO2, BRCA2, RECQL4, BRIP1, EME1, MSH2, CHEK2, TDP1, TRIP13
GOTERM_BP_DIRECT	GO:0006974~cellular response to DNA damage stimulus	27	4.72028	1.37742e-09	TOP2A, BLM, MCM7, MCM8, SUV39H1, MCM10, BRCA1, CHEK2, CHEK1, TOPBP1, BARD1, POLQ, SLF1, TIPIN, PARP1, ATAD5, DDX11, XRCC3, MASTL, FANCG, WDR76, RAD51, DDX39A, UBE2T, TIMELESS, DTL, RAD18
GOTERM_BP_DIRECT	GO:0036297~interstrand cross-link repair	14	2.44755	1.87473e-09	FANCI, DCLRE1B, FANCM, XRCC3, FANCA, RPA2, FAAP24, FANCC, FANCB, FANCG, RAD51, EME1, FANCD2, UBE2T
GOTERM_BP_DIRECT	GO:0000732~strand displacement	11	1.92308	2.4383e-09	BARD1, BLM, BRIP1, RAD51, EXO1, RMI1, XRCC2, XRCC3, BRCA1, DNA2, BRCA2
GOTERM_BP_DIRECT	GO:0000724~double-strand break repair via homologous recombination	16	2.7972	6.08349e-09	GEN1, POLQ, BLM, FEN1, PARP1, MCM8, XRCC2, XRCC3, TONSL, RPA2, BRCA1, BRCA2, RAD54B, MMS22L, RAD51, RAD54L
GOTERM_BP_DIRECT	GO:0042769~DNA damage response, detection of DNA damage	12	2.0979	6.46922e-09	RFC5, POLD3, RFC3, RFC4, PCNA, PARP1, RFC2, POLD1, POLD2, RPA2, DTL, RAD18
GOTERM_BP_DIRECT	GO:0007051~spindle organization	9	1.57343	8.04451e-09	ASPM, RANBP1, SPAG5, CEP72, AUNIP, KIF11, KNSTRN, AURKB, AURKA
GOTERM_BP_DIRECT	GO:0000083~regulation of transcription involved in G1/S transition of mitotic cell cycle	10	1.74825	1.31203e-08	DHFR, CDT1, POLA1, RRM2, PCNA, CDC45, ORC1, CDC6, FBXO5, TYMS
GOTERM_BP_DIRECT	GO:0034080~CENP-A containing nucleosome assembly	12	2.0979	5.09251e-08	MIS18A, CENPW, CENPH, MIS18BP1, CENPI, RUVBL1, HJURP, CENPM, CENPO, KNL1, RBBP7, CENPA
GOTERM_BP_DIRECT	GO:0006284~base-excision repair	11	1.92308	6.5619e-08	RECQL4, POLQ, FEN1, NEIL3, LIG1, NTHL1, PARP2, RPA2, DNA2, HMGB1, UNG
GOTERM_BP_DIRECT	GO:0007077~mitotic nuclear envelope disassembly	12	2.0979	6.60291e-08	NUP93, NDC1, CCNB2, CCNB1, NUP205, NUP107, NUP85, PLK1, NUP62, VRK1, BANF1, AAAS
GOTERM_BP_DIRECT	GO:0016925~protein sumoylation	18	3.14685	1.10389e-07	TOP2A, NDC1, BLM, NUP205, NUP107, PCNA, PARP1, CBX2, CDCA8, BRCA1, SMC1A, AAAS, AURKB, NUP93, INCENP, NUP85, NUP62, BIRC5
GOTERM_BP_DIRECT	GO:0006296~nucleotide-excision repair, DNA incision, 5'-to lesion	11	1.92308	1.17782e-07	RFC5, POLD3, RFC3, RFC4, PCNA, PARP1, NTHL1, RFC2, POLD1, POLD2, RPA2
GOTERM_BP_DIRECT	GO:0007076~mitotic chromosome condensation	8	1.3986	1.32533e-07	CDCA5, NUSAP1, NCAPG, NCAPD2, NCAPD3, SMC4, NCAPH, SMC2
GOTERM_BP_DIRECT	GO:0007126~meiotic nuclear division	9	1.57343	3.69564e-07	RAD51, XRCC2, DMC1, CDK2, TUBGCP5, RAD54L, TUBGCP4, MKI67, SMC1A
GOTERM_BP_DIRECT	GO:1900264~positive regulation of DNA-directed DNA polymerase activity	6	1.04895	5.46774e-07	RFC5, RFC3, RFC4, RFC2, DSCC1, CHTF18
GOTERM_BP_DIRECT	GO:0071897~DNA biosynthetic process	9	1.57343	7.43397e-07	POLQ, PRIM2, POLA2, CENPF, MYBBP1A, LIG1, POLE3, TK1, TYMS
GOTERM_BP_DIRECT	GO:0006298~mismatch repair	10	1.74825	8.14578e-07	POLD3, MSH6, RNASEH2A, PCNA, MSH2, LIG1, EXO1, POLD1, POLD2, RPA2
GOTERM_BP_DIRECT	GO:0031297~replication fork processing	9	1.57343	1.02803e-06	MMS22L, BLM, RAD51, PCNA, FANCM, EME1, ALYREF, DDX11, TONSL
GOTERM_BP_DIRECT	GO:0019985~translesion synthesis	10	1.74825	1.05665e-06	RFC5, POLD3, RFC3, RFC4, PCNA, RFC2, POLD1, POLD2, RPA2, DTL
GOTERM_BP_DIRECT	GO:0051726~regulation of cell cycle	17	2.97203	1.34419e-06	HSPA8, PLK1, CCNF, PKMYT1, FOXM1, MASTL, CDC25A, CCNB2, BOP1, CENPF, CCNB1, RBL1, FIGNL1, MYBL2, SKP2, DTL, PRR11
GOTERM_BP_DIRECT	GO:0000910~cytokinesis	11	1.92308	1.63029e-06	ESPL1, INCENP, PRC1, PLK1, BIRC5, KIF23, KIF20A, KLHL13, BRCA2, ECT2, CIT
GOTERM_BP_DIRECT	GO:0033683~nucleotide-excision repair, DNA incision	10	1.74825	1.73176e-06	RFC5, POLD3, RFC3, RFC4, PCNA, PARP1, RFC2, POLD1, POLD2, RPA2
GOTERM_BP_DIRECT	GO:0006268~DNA unwinding involved in DNA replication	6	1.04895	6.07367e-06	TOP2A, RAD51, MCM7, MCM4, MCM6, MCM2
GOTERM_BP_DIRECT	GO:0007019~microtubule depolymerization	6	1.04895	6.07367e-06	KIF18B, STMN1, KIF14, KIF24, STMN3, KIF2C
GOTERM_BP_DIRECT	GO:0007018~microtubule-based movement	13	2.27273	6.66986e-06	KIF14, KIF24, KIF23, KIF11, KIF22, KIF15, KIF18B, RACGAP1, KIF4B, KIF4A, KIF2C, KIF20A, KIF20B
GOTERM_BP_DIRECT	GO:0006310~DNA recombination	13	2.27273	8.63721e-06	PIF1, RBM14, BLM, LIG1, XRCC3, BRCA1, HMGB1, PSMC3IP, RECQL4, RAD51, EXO1, RUVBL1, RAD54L
GOTERM_BP_DIRECT	GO:0000723~telomere maintenance	9	1.57343	1.09715e-05	DCLRE1B, POLD3, PIF1, ACD, PCNA, POLD1, POLD2, RPA2, DNA2
GOTERM_BP_DIRECT	GO:0007049~cell cycle	21	3.67133	1.35056e-05	SUV39H2, DTYMK, TIPIN, UHRF1, SUV39H1, DDX12P, HJURP, BRCA1, ESCO2, DBF4B, FOXM1, CHTF18, AURKB, AURKA, CDC20, CCND3, CHAF1B, RBL1, CHAF1A, NASP, MCM2
GOTERM_BP_DIRECT	GO:0007080~mitotic metaphase plate congression	9	1.57343	1.36234e-05	CCNB1, PSRC1, CDCA5, KIF14, CDCA8, KIF2C, KIF22, SPDL1, CEP55
GOTERM_BP_DIRECT	GO:0051298~centrosome duplication	7	1.22378	1.61255e-05	STIL, CEP152, CDK2, TUBGCP5, SASS6, TUBGCP4, BRCA2
GOTERM_BP_DIRECT	GO:0042276~error-prone translesion synthesis	7	1.22378	1.61255e-05	RFC5, RFC3, RFC4, PCNA, RFC2, POLE2, RPA2
GOTERM_BP_DIRECT	GO:0000398~mRNA splicing, via spliceosome	21	3.67133	1.88374e-05	HSPA8, DHX9, ALYREF, SRRT, SRSF1, HNRNPR, ELAVL2, HNRNPM, DDX39A, LSM6, SNRNP70, TRA2B, HNRNPA2B1, HNRNPD, SRSF2, GEMIN5, PPIH, PRPF31, BUD13, SNRNP25, SNRPF
GOTERM_BP_DIRECT	GO:0007131~reciprocal meiotic recombination	8	1.3986	2.80343e-05	MSH6, RAD51, MSH2, XRCC2, DMC1, XRCC3, TRIP13, RAD54B
GOTERM_BP_DIRECT	GO:0007052~mitotic spindle organization	8	1.3986	2.80343e-05	STIL, CCNB1, STMN1, KIF11, SMC1A, NDC80, AURKA, SPC25
GOTERM_BP_DIRECT	GO:0051988~regulation of attachment of spindle microtubules to kinetochore	5	0.874126	2.90947e-05	SPAG5, RACGAP1, NEK2, ECT2, KNSTRN
GOTERM_BP_DIRECT	GO:0006409~tRNA export from nucleus	8	1.3986	4.39366e-05	NUP93, NDC1, NUP205, NUP107, NUP85, NUP62, AAAS, NOL6
GOTERM_BP_DIRECT	GO:0007093~mitotic cell cycle checkpoint	8	1.3986	4.39366e-05	ZWILCH, CHEK1, BUB1B, KNTC1, SMC1A, BUB1, ZWINT, MAD2L1
GOTERM_BP_DIRECT	GO:0051256~mitotic spindle midzone assembly	5	0.874126	5.67684e-05	RACGAP1, KIF4B, KIF4A, KIF23, AURKB
GOTERM_BP_DIRECT	GO:0000076~DNA replication checkpoint	5	0.874126	5.67684e-05	CDT1, TIPIN, CDC45, DNA2, CDC6
GOTERM_BP_DIRECT	GO:0006406~mRNA export from nucleus	13	2.27273	5.8292e-05	NDC1, NUP205, NUP107, ALYREF, SRSF1, AAAS, NUP93, DDX39A, NUP85, HNRNPA2B1, NUP62, SRSF2, BUD13
GOTERM_BP_DIRECT	GO:0007088~regulation of mitotic nuclear division	7	1.22378	7.01455e-05	BORA, PDXP, NEK2, FBXO5, MKI67, PKMYT1, KIF20B
GOTERM_BP_DIRECT	GO:0007099~centriole replication	6	1.04895	9.02564e-05	PLK4, CEP152, CENPJ, CDK2, SASS6, CEP72
GOTERM_BP_DIRECT	GO:0090307~mitotic spindle assembly	8	1.3986	9.79287e-05	TPX2, CHEK2, TUBGCP5, BIRC5, MYBL2, NEK2, KIF11, TUBGCP4
GOTERM_BP_DIRECT	GO:0010212~response to ionizing radiation	9	1.57343	0.000114994	RRM1, RFWD3, XRCC2, DMC1, XRCC3, RAD54L, BRCA1, TOPBP1, TICRR
GOTERM_BP_DIRECT	GO:0006139~nucleobase-containing compound metabolic process	9	1.57343	0.000114994	BRIP1, OAS2, OAS3, DDX11, DDX12P, CTPS1, TK1, TYMS, SLC29A1
GOTERM_BP_DIRECT	GO:0032467~positive regulation of cytokinesis	8	1.3986	0.0001176	RACGAP1, KIF14, KIF23, CDC6, KIF20B, ECT2, AURKB, CIT
GOTERM_BP_DIRECT	GO:0034501~protein localization to kinetochore	5	0.874126	0.000162101	MTBP, BUB1B, KNL1, SPDL1, AURKB
GOTERM_BP_DIRECT	GO:0070987~error-free translesion synthesis	6	1.04895	0.000222528	RFC5, RFC3, RFC4, PCNA, RFC2, RPA2
GOTERM_BP_DIRECT	GO:0000727~double-strand break repair via break-induced replication	4	0.699301	0.000278638	GINS2, CDC45, GINS4, CDC7
GOTERM_BP_DIRECT	GO:0010032~meiotic chromosome condensation	4	0.699301	0.000278638	NCAPD2, NCAPD3, SMC4, SMC2
GOTERM_BP_DIRECT	GO:0051310~metaphase plate congression	5	0.874126	0.000363728	CENPF, KIF2C, KIF22, FAM83D, NDC80
GOTERM_BP_DIRECT	GO:0001833~inner cell mass cell proliferation	5	0.874126	0.000363728	GINS1, CHEK1, GINS4, NCAPG2, BRCA2
GOTERM_BP_DIRECT	GO:0006283~transcription-coupled nucleotide-excision repair	10	1.74825	0.000438918	RFC5, POLD3, RFC3, RFC4, PCNA, LIG1, RFC2, POLD1, POLD2, RPA2
GOTERM_BP_DIRECT	GO:0010827~regulation of glucose transport	7	1.22378	0.000456074	NUP93, NDC1, NUP205, NUP107, NUP85, NUP62, AAAS
GOTERM_BP_DIRECT	GO:0010165~response to X-ray	6	1.04895	0.000466829	IKBIP, BLM, RAD51, MSH2, XRCC2, BRCA2
GOTERM_BP_DIRECT	GO:0090305~nucleic acid phosphodiester bond hydrolysis	10	1.74825	0.000485399	DCLRE1B, GEN1, POLA1, FEN1, ANKLE1, FANCM, EME1, TDP1, DNA2, POLE
GOTERM_BP_DIRECT	GO:1900034~regulation of cellular response to heat	10	1.74825	0.000485399	NUP93, NDC1, HSPA8, NUP205, NUP107, HSP90AB1, NUP85, NUP62, RPA2, AAAS
GOTERM_BP_DIRECT	GO:0006312~mitotic recombination	5	0.874126	0.000512621	TOP2A, RAD51, XRCC2, DMC1, RAD54B
GOTERM_BP_DIRECT	GO:0051439~regulation of ubiquitin-protein ligase activity involved in mitotic cell cycle	6	1.04895	0.000581501	CDC20, CCNB1, UBE2C, PLK1, CDK2, FBXO5
GOTERM_BP_DIRECT	GO:0031145~anaphase-promoting complex-dependent catabolic process	10	1.74825	0.000713553	CDC20, CCNB1, UBE2C, UBE2S, PLK1, BUB1B, SKP2, AURKB, MAD2L1, AURKA
GOTERM_BP_DIRECT	GO:0075733~intracellular transport of virus	8	1.3986	0.000911553	NUP93, NDC1, NUP205, NUP107, NUP85, NUP62, AAAS, KPNA2
GOTERM_BP_DIRECT	GO:0072711~cellular response to hydroxyurea	4	0.699301	0.000931042	BLM, RAD51, DDX11, TIMELESS
GOTERM_BP_DIRECT	GO:0090267~positive regulation of mitotic cell cycle spindle assembly checkpoint	4	0.699301	0.000931042	GEN1, XRCC3, NDC80, MAD2L1
GOTERM_BP_DIRECT	GO:0042148~strand invasion	4	0.699301	0.000931042	RAD51, XRCC2, DMC1, XRCC3
GOTERM_BP_DIRECT	GO:0007095~mitotic G2 DNA damage checkpoint	5	0.874126	0.00093174	CCNA2, FANCI, BLM, SLF1, TOPBP1
GOTERM_BP_DIRECT	GO:0006259~DNA metabolic process	6	1.04895	0.00105326	FANCM, LIG1, TOPBP1, TK1, MKI67, KPNA2
GOTERM_BP_DIRECT	GO:0016446~somatic hypermutation of immunoglobulin genes	5	0.874126	0.00121223	MSH6, POLQ, MSH2, EXO1, UNG
GOTERM_BP_DIRECT	GO:0006978~DNA damage response, signal transduction by p53 class mediator resulting in transcription of p21 class mediator	5	0.874126	0.00121223	TFAP4, CHEK2, BRCA1, FOXM1, BRCA2
GOTERM_BP_DIRECT	GO:0051225~spindle assembly	6	1.04895	0.00126023	HAUS8, HAUS7, TUBB, HAUS6, NEK2, HAUS5
GOTERM_BP_DIRECT	GO:0085020~protein K6-linked ubiquitination	4	0.699301	0.00145561	BARD1, UBE2S, UBE2T, BRCA1
GOTERM_BP_DIRECT	GO:0051983~regulation of chromosome segregation	4	0.699301	0.00145561	KIF2C, MKI67, BUB1, AURKB
GOTERM_BP_DIRECT	GO:0060236~regulation of mitotic spindle organization	4	0.699301	0.00145561	TPX2, PSRC1, BORA, TACC3
GOTERM_BP_DIRECT	GO:2000781~positive regulation of double-strand break repair	4	0.699301	0.00145561	SLF1, DDX11, TIMELESS, FOXM1
GOTERM_BP_DIRECT	GO:0001556~oocyte maturation	5	0.874126	0.00194079	CCNB1, DMC1, TRIP13, FBXO5, BRCA2
GOTERM_BP_DIRECT	GO:0006261~DNA-dependent DNA replication	5	0.874126	0.00194079	POLD3, POLQ, POLE2, POLD2, MCMBP
GOTERM_BP_DIRECT	GO:0033314~mitotic DNA replication checkpoint	4	0.699301	0.00213357	SLF1, TOPBP1, CLSPN, TICRR
GOTERM_BP_DIRECT	GO:1904668~positive regulation of ubiquitin protein ligase activity	4	0.699301	0.00213357	CDC20, UBE2C, UBE2S, PLK1
GOTERM_BP_DIRECT	GO:0031110~regulation of microtubule polymerization or depolymerization	4	0.699301	0.00213357	STMN1, STMN3, SKA3, SKA1
GOTERM_BP_DIRECT	GO:0008608~attachment of spindle microtubules to kinetochore	4	0.699301	0.00213357	SGO1, KNL1, NDC80, AURKB
GOTERM_BP_DIRECT	GO:0010332~response to gamma radiation	6	1.04895	0.00239672	PARP1, FANCD2, PRKDC, CHEK2, XRCC2, BRCA2
GOTERM_BP_DIRECT	GO:0016032~viral process	20	3.4965	0.00244019	NDC1, RANBP1, HSPA8, NUP205, NUP107, CBX5, SUV39H1, DDX11, AAAS, CENPA, UNG, MSH6, NUP93, CCNA2, POLA1, RBL1, NUP85, NUP62, TAF5, BUB1
GOTERM_BP_DIRECT	GO:0016447~somatic recombination of immunoglobulin gene segments	3	0.524476	0.00279108	MSH6, MSH2, UNG
GOTERM_BP_DIRECT	GO:0006272~leading strand elongation	3	0.524476	0.00279108	POLA1, PCNA, POLE
GOTERM_BP_DIRECT	GO:0051383~kinetochore organization	3	0.524476	0.00279108	CENPH, SMC4, SMC2
GOTERM_BP_DIRECT	GO:0006977~DNA damage response, signal transduction by p53 class mediator resulting in cell cycle arrest	8	1.3986	0.00289582	CCNB1, PCNA, PRMT1, CHEK2, CENPJ, CDK2, GTSE1, AURKA
GOTERM_BP_DIRECT	GO:0007094~mitotic spindle assembly checkpoint	5	0.874126	0.00292643	CENPF, PLK1, BUB1B, BUB1, MAD2L1
GOTERM_BP_DIRECT	GO:0031572~G2 DNA damage checkpoint	5	0.874126	0.00292643	PLK1, CHEK1, BRCA1, CLSPN, DTL
GOTERM_BP_DIRECT	GO:0051103~DNA ligation involved in DNA repair	4	0.699301	0.00297848	LIG1, PARP1, PARP2, HMGB1
GOTERM_BP_DIRECT	GO:0006461~protein complex assembly	11	1.92308	0.00314413	CHAF1B, CCNB1, CHAF1A, TFAP4, FANCA, GEMIN5, FANCC, PPIH, KNTC1, KCNQ5, TUBGCP4
GOTERM_BP_DIRECT	GO:0051297~centrosome organization	6	1.04895	0.00318277	HAUS8, HAUS7, XRCC2, PLK1, HAUS6, HAUS5
GOTERM_BP_DIRECT	GO:0051292~nuclear pore complex assembly	4	0.699301	0.00400221	NUP93, NDC1, NUP205, NUP107
GOTERM_BP_DIRECT	GO:0051382~kinetochore assembly	4	0.699301	0.00521504	CENPF, CENPW, CENPH, CENPA
GOTERM_BP_DIRECT	GO:0006164~purine nucleotide biosynthetic process	4	0.699301	0.00521504	PRPS1, MTHFD1, OAS2, PFAS
GOTERM_BP_DIRECT	GO:0043137~DNA replication, removal of RNA primer	3	0.524476	0.00546808	FEN1, RNASEH2A, DNA2
GOTERM_BP_DIRECT	GO:0031577~spindle checkpoint	3	0.524476	0.00546808	BIRC5, SPDL1, AURKB
GOTERM_BP_DIRECT	GO:0046602~regulation of mitotic centrosome separation	3	0.524476	0.00546808	CHEK1, NEK2, KIF11
GOTERM_BP_DIRECT	GO:0045132~meiotic chromosome segregation	3	0.524476	0.00546808	SGO1, SMC4, SMC2
GOTERM_BP_DIRECT	GO:0006364~rRNA processing	15	2.62238	0.00674264	NOP56, SUV39H1, PA2G4, NPM3, NOL6, FBL, BOP1, EBNA1BP2, LAS1L, EXOSC9, MRTO4, GEMIN4, DHX37, UTP20, EXOSC2
GOTERM_BP_DIRECT	GO:0006606~protein import into nucleus	7	1.22378	0.00872335	NUP93, RANBP1, NUP107, IPO9, NUP85, NUP62, KPNA2
GOTERM_BP_DIRECT	GO:0036124~histone H3-K9 trimethylation	3	0.524476	0.00892771	SUV39H2, SUV39H1, BEND3
GOTERM_BP_DIRECT	GO:0051169~nuclear transport	3	0.524476	0.00892771	NUP62, PSIP1, BANF1
GOTERM_BP_DIRECT	GO:0045910~negative regulation of DNA recombination	3	0.524476	0.00892771	MSH6, BLM, MSH2
GOTERM_BP_DIRECT	GO:0044770~cell cycle phase transition	3	0.524476	0.00892771	TIPIN, TIMELESS, CDC7
GOTERM_BP_DIRECT	GO:0000729~DNA double-strand break processing	4	0.699301	0.0100693	BARD1, BLM, BRCA1, DNA2
GOTERM_BP_DIRECT	GO:0000387~spliceosomal snRNP assembly	5	0.874126	0.0101836	PRMT7, GEMIN4, GEMIN5, SNRPF, WDR77
GOTERM_BP_DIRECT	GO:0097421~liver regeneration	5	0.874126	0.011531	PCNA, SRSF1, TYMS, EZH2, AURKA
GOTERM_BP_DIRECT	GO:0010569~regulation of double-strand break repair via homologous recombination	4	0.699301	0.0121133	RAD51, FIGNL1, CHEK1, RPA2
GOTERM_BP_DIRECT	GO:0032147~activation of protein kinase activity	6	1.04895	0.0121195	TPX2, KIF14, HMGB1, DBF4B, CLSPN, ECT2
GOTERM_BP_DIRECT	GO:0006269~DNA replication, synthesis of RNA primer	3	0.524476	0.0131193	PRIM2, POLA1, PRIM1
GOTERM_BP_DIRECT	GO:0048478~replication fork protection	3	0.524476	0.0131193	BLM, TIPIN, BRCA2
GOTERM_BP_DIRECT	GO:0006273~lagging strand elongation	3	0.524476	0.0131193	POLA1, PARP1, PARP2
GOTERM_BP_DIRECT	GO:0070200~establishment of protein localization to telomere	3	0.524476	0.0131193	ACD, BRCA2, WRAP53
GOTERM_BP_DIRECT	GO:0031536~positive regulation of exit from mitosis	3	0.524476	0.0131193	UBE2C, CDCA5, BIRC5
GOTERM_BP_DIRECT	GO:1903672~positive regulation of sprouting angiogenesis	3	0.524476	0.0131193	HMGB1, FGF1, DLL1
GOTERM_BP_DIRECT	GO:0010216~maintenance of DNA methylation	3	0.524476	0.0131193	HELLS, DNMT1, UHRF1
GOTERM_BP_DIRECT	GO:0000018~regulation of DNA recombination	3	0.524476	0.0131193	ALYREF, IL7R, KPNA2
GOTERM_BP_DIRECT	GO:0072719~cellular response to cisplatin	3	0.524476	0.0131193	RAD51, DDX11, TIMELESS
GOTERM_BP_DIRECT	GO:0071168~protein localization to chromatin	3	0.524476	0.0131193	PLK1, ESCO2, EZH2
GOTERM_BP_DIRECT	GO:0006890~retrograde vesicle-mediated transport, Golgi to ER	8	1.3986	0.013258	RACGAP1, KIF4B, KIF4A, KIF23, KIF2C, KIF11, KIF22, KIF15
GOTERM_BP_DIRECT	GO:0006335~DNA replication-dependent nucleosome assembly	5	0.874126	0.0162407	CHAF1B, CHAF1A, NASP, IPO4, ASF1B
GOTERM_BP_DIRECT	GO:0046655~folic acid metabolic process	4	0.699301	0.0168648	DHFR, MTHFD1, SHMT1, SLC19A1
GOTERM_BP_DIRECT	GO:0051276~chromosome organization	4	0.699301	0.0195772	CENPW, RAD54L, CDCA8, SMC4
GOTERM_BP_DIRECT	GO:0051436~negative regulation of ubiquitin-protein ligase activity involved in mitotic cell cycle	7	1.22378	0.0221404	CDC20, CCNB1, UBE2C, CDK2, BUB1B, FBXO5, MAD2L1
GOTERM_BP_DIRECT	GO:2000001~regulation of DNA damage checkpoint	3	0.524476	0.0235076	RFWD3, RPA2, WDR76
GOTERM_BP_DIRECT	GO:0031497~chromatin assembly	3	0.524476	0.0235076	CHAF1B, CHAF1A, HMGB1
GOTERM_BP_DIRECT	GO:0019886~antigen processing and presentation of exogenous peptide antigen via MHC class II	8	1.3986	0.0235658	RACGAP1, KIF4B, KIF4A, KIF23, KIF2C, KIF11, KIF22, KIF15
GOTERM_BP_DIRECT	GO:0048511~rhythmic process	6	1.04895	0.0250753	TOP2A, SUV39H2, PRKDC, DHX9, SUV39H1, EZH2
GOTERM_BP_DIRECT	GO:0097150~neuronal stem cell population maintenance	4	0.699301	0.0256802	ASPM, FANCD2, SRRT, DLL1
GOTERM_BP_DIRECT	GO:0006401~RNA catabolic process	4	0.699301	0.0256802	RNASEH2A, PNPT1, OAS2, HNRNPD
GOTERM_BP_DIRECT	GO:0006405~RNA export from nucleus	6	1.04895	0.026908	RANBP1, DDX39A, ALYREF, NUP62, SRSF1, SRSF2
GOTERM_BP_DIRECT	GO:0000075~cell cycle checkpoint	3	0.524476	0.0296145	DCLRE1B, FANCG, TICRR
GOTERM_BP_DIRECT	GO:0030071~regulation of mitotic metaphase/anaphase transition	3	0.524476	0.0296145	UBE2C, PLK1, CDC6
GOTERM_BP_DIRECT	GO:0000733~DNA strand renaturation	3	0.524476	0.0296145	RECQL4, BLM, RAD54L
GOTERM_BP_DIRECT	GO:0051437~positive regulation of ubiquitin-protein ligase activity involved in regulation of mitotic cell cycle transition	7	1.22378	0.0297676	CDC20, CCNB1, UBE2C, PLK1, BUB1B, FBXO5, MAD2L1
GOTERM_BP_DIRECT	GO:0000079~regulation of cyclin-dependent protein serine/threonine kinase activity	5	0.874126	0.031413	CCNA2, BLM, CDC6, PKMYT1, CDC25A
GOTERM_BP_DIRECT	GO:0035999~tetrahydrofolate interconversion	3	0.524476	0.0362735	MTHFD1, SHMT1, TYMS
GOTERM_BP_DIRECT	GO:0046653~tetrahydrofolate metabolic process	3	0.524476	0.0362735	DHFR, SHMT1, TYMS
GOTERM_BP_DIRECT	GO:0071353~cellular response to interleukin-4	4	0.699301	0.0365228	TUBA1B, HSP90AB1, FASN, MCM2
GOTERM_BP_DIRECT	GO:0000278~mitotic cell cycle	5	0.874126	0.0368775	RRM1, CENPF, CENPW, KIF18B, XRCC2
GOTERM_BP_DIRECT	GO:0009411~response to UV	5	0.874126	0.0398019	MSH6, TIPIN, POLD1, DTL, RAD18
GOTERM_BP_DIRECT	GO:0018105~peptidyl-serine phosphorylation	9	1.57343	0.0398121	PKN3, PRKDC, CHEK2, CAMK4, PLK1, CDK2, CDC7, CLSPN, MASTL
GOTERM_BP_DIRECT	GO:0046686~response to cadmium ion	4	0.699301	0.0405806	DTYMK, SPARC, PCNA, NUDT1
GOTERM_BP_DIRECT	GO:0001578~microtubule bundle formation	4	0.699301	0.0405806	PSRC1, PRC1, PLK1, KIF20A
GOTERM_BP_DIRECT	GO:0015949~nucleobase-containing small molecule interconversion	4	0.699301	0.0405806	RRM1, DTYMK, RRM2, CTPS1
GOTERM_BP_DIRECT	GO:0006913~nucleocytoplasmic transport	4	0.699301	0.0405806	NUP205, MYBBP1A, ANP32E, AAAS
GOTERM_BP_DIRECT	GO:0006306~DNA methylation	4	0.699301	0.0405806	HELLS, DNMT1, BEND3, EZH2
GOTERM_BP_DIRECT	GO:0001649~osteoblast differentiation	8	1.3986	0.04194	FBL, CYP24A1, MYBBP1A, DHX9, FASN, FIGNL1, ALYREF, NOG
GOTERM_BP_DIRECT	GO:0006325~chromatin organization	5	0.874126	0.0428545	LAS1L, SUV39H1, ATAD2, TAF5, EZH2
GOTERM_BP_DIRECT	GO:0031571~mitotic G1 DNA damage checkpoint	3	0.524476	0.0434449	RFWD3, CDK2, RPA2
GOTERM_BP_DIRECT	GO:0034644~cellular response to UV	5	0.874126	0.0460354	PCNA, POLD1, PBK, CDC25A, AURKB
GOTERM_BP_DIRECT	GO:0006369~termination of RNA polymerase II transcription	6	1.04895	0.0472408	DDX39A, ALYREF, SRSF1, SRSF2, TTF2, SNRPF
GOTERM_BP_DIRECT	GO:0032211~negative regulation of telomere maintenance via telomerase	3	0.524476	0.0510909	PIF1, ACD, NAT10
GOTERM_BP_DIRECT	GO:0061014~positive regulation of mRNA catabolic process	3	0.524476	0.0510909	PNPT1, KHSRP, HNRNPR
GOTERM_BP_DIRECT	GO:0010595~positive regulation of endothelial cell migration	5	0.874126	0.0527807	SCARB1, CCBE1, SPARC, FGF1, THBS1
GOTERM_BP_DIRECT	GO:0051973~positive regulation of telomerase activity	4	0.699301	0.0589496	ACD, NEK2, AURKB, WRAP53
GOTERM_BP_DIRECT	GO:0032006~regulation of TOR signaling	3	0.524476	0.0591755	FAM83D, TELO2, TTI1
GOTERM_BP_DIRECT	GO:0008340~determination of adult lifespan	3	0.524476	0.0591755	MSH6, MSH2, RAD54L
GOTERM_BP_DIRECT	GO:0045004~DNA replication proofreading	2	0.34965	0.0607462	POLD1, POLE
GOTERM_BP_DIRECT	GO:1990426~mitotic recombination-dependent replication fork processing	2	0.34965	0.0607462	RAD51, BRCA2
GOTERM_BP_DIRECT	GO:0033624~negative regulation of integrin activation	2	0.34965	0.0607462	PTGER4, KIF14
GOTERM_BP_DIRECT	GO:0007057~spindle assembly involved in female meiosis I	2	0.34965	0.0607462	FBXO5, AURKA
GOTERM_BP_DIRECT	GO:0000915~actomyosin contractile ring assembly	2	0.34965	0.0607462	RACGAP1, KIF23
GOTERM_BP_DIRECT	GO:0021693~cerebellar Purkinje cell layer structural organization	2	0.34965	0.0607462	KIF14, DLL1
GOTERM_BP_DIRECT	GO:0044806~G-quadruplex DNA unwinding	2	0.34965	0.0607462	PIF1, DDX11
GOTERM_BP_DIRECT	GO:0071140~resolution of mitotic recombination intermediates	2	0.34965	0.0607462	GEN1, XRCC3
GOTERM_BP_DIRECT	GO:0000022~mitotic spindle elongation	2	0.34965	0.0607462	PRC1, KIF23
GOTERM_BP_DIRECT	GO:1904976~cellular response to bleomycin	2	0.34965	0.0607462	DDX11, TIMELESS
GOTERM_BP_DIRECT	GO:0042752~regulation of circadian rhythm	5	0.874126	0.0638481	TOP2A, PRKDC, HNRNPD, TIMELESS, EZH2
GOTERM_BP_DIRECT	GO:0000077~DNA damage checkpoint	4	0.699301	0.0640565	BRIP1, CHEK2, CHEK1, CLSPN
GOTERM_BP_DIRECT	GO:0001701~in utero embryonic development	11	1.92308	0.0647522	CCNB2, STIL, CCNB1, MSH2, PRMT1, XRCC2, NOG, SRSF1, FLVCR1, RPGRIP1L, MYH10
GOTERM_BP_DIRECT	GO:0031573~intra-S DNA damage checkpoint	3	0.524476	0.0676644	TIPIN, MSH2, EME1
GOTERM_BP_DIRECT	GO:0044030~regulation of DNA methylation	3	0.524476	0.0676644	MIS18A, PARP1, BRCA1
GOTERM_BP_DIRECT	GO:0071732~cellular response to nitric oxide	3	0.524476	0.0676644	CCNA2, CDK2, HNRNPD
GOTERM_BP_DIRECT	GO:0071479~cellular response to ionizing radiation	4	0.699301	0.06936	BLM, RAD51, FIGNL1, ECT2
GOTERM_BP_DIRECT	GO:0008584~male gonad development	7	1.22378	0.0704958	ASPM, RRM1, MSH2, HMGCS1, NASP, NUDT1, FANCA
GOTERM_BP_DIRECT	GO:0032212~positive regulation of telomere maintenance via telomerase	4	0.699301	0.0748551	ACD, NEK2, AURKB, WRAP53
GOTERM_BP_DIRECT	GO:0006301~postreplication repair	3	0.524476	0.0765252	MSH2, BRCA1, RAD18
GOTERM_BP_DIRECT	GO:0048026~positive regulation of mRNA splicing, via spliceosome	3	0.524476	0.0765252	HSPA8, SNRNP70, TRA2B
GOTERM_BP_DIRECT	GO:0045190~isotype switching	3	0.524476	0.0765252	MSH6, MSH2, EXO1
GOTERM_BP_DIRECT	GO:0009165~nucleotide biosynthetic process	3	0.524476	0.0765252	DHFR, PRPS1, TK1
GOTERM_BP_DIRECT	GO:0006275~regulation of DNA replication	3	0.524476	0.0857269	PCNA, DSCC1, ESCO2
GOTERM_BP_DIRECT	GO:0000712~resolution of meiotic recombination intermediates	3	0.524476	0.0857269	TOP2A, FANCM, EME1
GOTERM_BP_DIRECT	GO:0051321~meiotic cell cycle	4	0.699301	0.0863985	PSMC3IP, EXO1, NEK2, MNS1
GOTERM_BP_DIRECT	GO:0031122~cytoplasmic microtubule organization	4	0.699301	0.0863985	FIGNL1, TUBGCP5, STMN3, TUBGCP4
GOTERM_BP_DIRECT	GO:0008284~positive regulation of cell proliferation	21	3.67133	0.0868793	TIPIN, FGFBP1, CDCA7L, KIF14, NRG1, CDC7, DBF4B, FOXM1, FGF1, DLL1, THBS1, PTHLH, WDR77, APLN, CDC20, PRC1, CDK2, BIRC5, S1PR3, KIF20B, FXN
GOTERM_BP_DIRECT	GO:2000348~regulation of CD40 signaling pathway	2	0.34965	0.0897238	FANCD2, FANCA
GOTERM_BP_DIRECT	GO:0009263~deoxyribonucleotide biosynthetic process	2	0.34965	0.0897238	RRM1, RRM2
GOTERM_BP_DIRECT	GO:0071173~spindle assembly checkpoint	2	0.34965	0.0897238	KNL1, BUB1
GOTERM_BP_DIRECT	GO:0033262~regulation of nuclear cell cycle DNA replication	2	0.34965	0.0897238	CDT1, TIPIN
GOTERM_BP_DIRECT	GO:0097681~double-strand break repair via alternative nonhomologous end joining	2	0.34965	0.0897238	POLQ, PRKDC
GOTERM_BP_DIRECT	GO:0045605~negative regulation of epidermal cell differentiation	2	0.34965	0.0897238	DLL1, EZH2
GOTERM_BP_DIRECT	GO:0036123~histone H3-K9 dimethylation	2	0.34965	0.0897238	SUV39H2, SUV39H1
GOTERM_BP_DIRECT	GO:0033512~L-lysine catabolic process to acetyl-CoA via saccharopine	2	0.34965	0.0897238	AADAT, AASS
GOTERM_BP_DIRECT	GO:0034421~post-translational protein acetylation	2	0.34965	0.0897238	DSCC1, ESCO2
GOTERM_BP_DIRECT	GO:1902990~mitotic telomere maintenance via semi-conservative replication	2	0.34965	0.0897238	PCNA, DNA2
GOTERM_BP_DIRECT	GO:0008295~spermidine biosynthetic process	2	0.34965	0.0897238	SRM, AGMAT
GOTERM_BP_DIRECT	GO:0006203~dGTP catabolic process	2	0.34965	0.0897238	NUDT1, SAMHD1
GOTERM_BP_DIRECT	GO:0036265~RNA (guanine-N7)-methylation	2	0.34965	0.0897238	METTL1, WDR4
GOTERM_BP_DIRECT	GO:0006231~dTMP biosynthetic process	2	0.34965	0.0897238	SHMT1, TYMS
GOTERM_BP_DIRECT	GO:0046061~dATP catabolic process	2	0.34965	0.0897238	NUDT1, SAMHD1
GOTERM_BP_DIRECT	GO:0001890~placenta development	4	0.699301	0.0924355	HSP90AB1, PEG10, CCNF, E2F8
GOTERM_BP_DIRECT	GO:0042325~regulation of phosphorylation	3	0.524476	0.0952402	BARD1, PPP1R14A, MCM7
GOTERM_BP_DIRECT	GO:0007017~microtubule-based process	4	0.699301	0.0986415	TUBA1B, TUBB, TUBB4B, GTSE1
GOTERM_BP_DIRECT	GO:0070301~cellular response to hydrogen peroxide	5	0.874126	0.0987059	PPP5C, PCNA, ECT2, FXN, EZH2
