# Supplementary material for: CDK9 activity switch associated with AFF1 and HEXIM1 controls differentiation initiation from epidermal progenitors
Source: Nat Commun. 2022 Jul 29;13:4408. doi: 10.1038/s41467-022-32098-2 (PMC9338292; doi:10.1038/s41467-022-32098-2)
Supplement: Supplementary file 7 — Supplementary Data 4 [file 41467_2022_32098_MOESM7_ESM.xlsx]

## Sheet: AFF1 Up
Supplementary Data4. Genes differentially expressed with AFF1 or AFF4 knockdown.
Gene	log2FoldChange
A2ML1	2.75887
ABAT	2.93585
ABCA1	2.13465
ABCA12	1.99755
ABCD1	2.78633
ABHD4	1.86663
ABI1	1.2036
ABL2	2.33247
ABLIM2	2.37005
ABLIM3	1.76857
ABTB2	1.91049
ACHE	2.05666
ACKR2	4.4624
ACOX1	1.2518
ACP7	2.73732
ACVR1C	3.27011
ACVR2B	2.05205
ADAM19	2.22643
ADAM9	1.41874
ADAMTS1	2.04014
ADAMTS14	6.33073
ADAMTS6	1.4896
ADAMTS9	4.06012
ADAMTSL4	2.33026
ADGRF1	1.88737
ADGRF4	1.87015
ADGRG6	1.52265
ADGRL2	1.88624
ADIRF	2.14002
AFAP1	1.38419
AFF4	1.06453
AGO4	1.68174
AGR2	1.63339
AKAP13	1.25177
AKIRIN1	1.02021
AKT3	1.49941
AKTIP	1.67294
ALPL	2.2151
AMIGO1	1.63145
AMOTL2	1.41413
AMPD3	1.88515
ANGPTL4	1.70608
ANKLE2	1.1652
ANKRD13A	1.15327
ANKRD22	3.51221
ANKRD46	1.68687
ANKRD65	1.52409
ANO4	1.18788
ANXA2	1.38272
ANXA2P1	1.33742
ANXA2P2	1.45425
ANXA2P3	1.40076
ANXA9	2.42189
APBB3	1.76538
APCDD1	4.0566
APH1B	1.03028
AQP9	2.44164
ARAP2	1.17126
ARHGAP27	1.81589
ARHGAP30	6.14627
ARHGAP42	1.28992
ARHGEF10L	1.75894
ARHGEF37	1.40923
ARHGEF40	1.05938
ARID3A	1.93943
ARID3B	1.0233
ARMCX6	1.07773
ARNTL2	1.37654
ARRB1	2.18954
ARVCF	1.53916
ASAP2	1.24252
ASPHD1	1.142
ATF3	3.65325
ATG14	1.0497
ATG9B	5.96795
ATL1	1.39295
ATL2	1.43039
ATP10B	3.87287
ATP11C	1.09302
ATP12A	3.40396
ATP13A3	1.20862
ATP2B4	1.52962
ATP2C2	2.84932
ATP6V1G1	1.19266
ATP9A	1.67967
ATXN1	1.40854
ATXN1-AS1	1.85858
ATXN7L3B	1.39706
AUH	1.49167
AZGP1	4.10749
B3GNT3	1.24199
B3GNT8	1.08241
B4GALT1	1.13776
BAMBI	1.13982
BAZ2B	1.05285
BBC3	1.81727
BEAN1	4.05929
BEST1	2.57069
BHLHE40	1.15673
BICDL2	2.45713
BIRC3	3.16425
BLACAT1	2.7945
BLZF1	1.18941
BMF	4.50159
BMI1	1.49664
BMP2	1.19576
BMP8B	3.77325
BMPER	2.50551
BNIP3L	1.64121
BNIPL	2.36416
BPGM	1.85489
BRPF3	1.13894
BRSK1	2.00402
BRWD1	1.09108
BSPRY	4.87587
BTG1	1.5232
BTG2	2.73664
BTN2A1	1.6554
BTN2A2	1.57424
C11orf54	1.48906
C11orf91	2.50958
C12orf56	2.26885
C15orf39	1.19992
C15orf48	6.43025
C15orf62	4.04509
C18orf32	1.87175
C19orf81	4.87101
C1orf116	1.19395
C1orf52	1.10925
C1orf74	3.39516
C20orf194	1.68328
C2CD4C	2.43725
C3	4.14719
C3orf18	1.17725
C3orf52	1.40137
C4orf19	1.99283
C5orf38	1.23637
C6orf120	1.12521
C6orf15	8.86797
C6orf52	2.29032
C6orf99	2.88031
C8orf58	1.12665
CA11	1.32696
CAB39	1.28382
CAB39L	1.32504
CACFD1	2.69305
CACNG4	3.81744
CADM4	1.23398
CALB1	3.07508
CALCOCO1	1.39229
CALHM5	2.32561
CAMK2N1	1.86059
CASC8	1.73153
CASP9	1.20382
CASZ1	1.88786
CATSPERB	5.91461
CCDC112	1.29149
CCDC126	1.19098
CCDC146	3.32653
CCDC149	1.24096
CCDC186	1.08614
CCDC50	1.32733
CCDC80	2.97363
CCDC9B	1.49866
CCL20	2.28563
CCL5	7.38016
CCN1	1.78142
CCN2	1.31821
CCND1	1.22853
CCNG2	1.53019
CCNJ	1.11971
CCNJL	1.26314
CCNT2	1.05509
CCPG1	1.20652
CD24	2.05712
CD58	1.15985
CD59	1.14967
CD68	1.56152
CD82	1.38139
CDC14A	1.48203
CDC42BPG	1.64797
CDH2	2.63811
CDK5R1	1.05573
CDKL5	1.99714
CDKN1A	1.8839
CDKN1B	1.87649
CDKN1C	2.64485
CDR2L	1.13567
CDRT1	3.05726
CDS1	1.48678
CDSN	3.0565
CEACAM1	1.74931
CEACAM19	2.42434
CEACAM6	3.57105
CERCAM	1.54095
CFL2	1.16886
CFLAR	2.09597
CGN	3.20692
CGNL1	2.62411
CHAC1	2.24748
CHIC2	1.88315
CHMP3	2.15297
CHMP4C	1.10815
CHP2	4.29239
CHRNB1	1.43948
CHST6	1.96871
CILP2	2.24282
CITED2	1.43258
CLCF1	2.8122
CLCN5	2.08634
CLDN1	2.59801
CLDN16	3.34087
CLDN23	3.30084
CLDN3	7.55585
CLDN4	5.89323
CLDN7	2.72267
CLDND1	1.07422
CLEC4O	2.74295
CLIC4	1.68778
CLIP1	1.26937
CLIP3	1.91386
CLIP4	2.10554
CLK4	1.05887
CLTRN	4.48521
CMTM3	1.01052
CNFN	2.09504
CNGA1	3.21686
CNKSR1	1.20405
CNTN3	2.82863
COBL	3.27134
COG5	1.21667
COL11A1	3.41972
COL13A1	2.00895
COL22A1	2.20863
COL4A5	1.34545
COL6A1	1.4831
COL6A2	2.01122
CORO2B	2.35497
CORO6	2.06255
COX6B2	1.87293
COX7A1	1.91986
CPE	1.40569
CPEB2	1.66899
CPEB4	1.43385
CPED1	2.04489
CPNE4	3.11905
CRABP2	2.44871
CRB3	1.98616
CRCT1	5.00382
CREB3L1	2.06862
CREBRF	3.06136
CRYBG2	1.47792
CSF2	4.84915
CSMD2	1.53419
CSRNP1	1.07957
CSRNP2	1.30574
CST6	5.2772
CTNNBIP1	1.1013
CTSV	2.17085
CUEDC1	1.29727
CWH43	1.92147
CXADR	1.0439
CXCL1	1.23332
CXCL16	2.29658
CXCL5	1.72688
CXCL6	1.65201
CXCL8	4.68842
CYB5R1	1.37537
CYGB	1.08231
CYLD	1.72993
CYP3A5	1.83771
CYTH1	1.18952
CYTH2	1.33171
DAPK1	2.21518
DAPK2	2.7111
DAPP1	2.6129
DBN1	1.15204
DBNDD1	1.69422
DBP	2.24182
DCBLD2	1.3273
DCDC2	3.59675
DCP2	1.87947
DCUN1D3	1.98371
DDAH1	1.78691
DDIT3	1.17923
DENND1B	1.73984
DENND2C	1.91754
DENND3	1.77586
DEPP1	8.06155
DHDH	3.11789
DHRS12	1.12069
DIRC3	4.03474
DLG1	1.26956
DLG3	1.0381
DMPK	1.34324
DNAJB1	1.07299
DNAJB2	1.02345
DNAJB5	1.17757
DNAJB9	1.20754
DNAJC6	2.19752
DNMT3A	1.04167
DOP1B	1.56609
DPP4	2.78808
DSC2	2.23564
DSCAM	1.30685
DSG3	1.12128
DTNA	3.66238
DUSP1	1.12988
DUSP10	2.5099
DUSP16	1.09733
DYNLT3	1.47863
ECM1	1.77294
EDA2R	1.33504
EDN1	2.36564
EEA1	1.11699
EFNA1	3.5142
EFR3B	1.67892
EGR3	2.97779
EHF	1.4729
ELF3	8.91858
ELF3-AS1	7.97794
ELFN2	1.90668
ELOVL4	1.93448
EMP1	2.71456
ENDOU	2.41412
ENO2	2.43857
EPB41	1.45142
EPB41L4B	1.48224
EPHB3	1.86151
EPHX3	3.66904
EPOR	1.75709
EPS8	1.17531
EPS8L1	1.58876
ERBB3	2.50205
ERV3-1	1.64571
EVA1B	1.67282
EXOC6	1.67692
EXPH5	1.11993
EZR	1.24805
FA2H	2.4081
FAM102A	1.46498
FAM107B	1.4543
FAM131A	1.10012
FAM155B	1.71557
FAM214A	1.68289
FAM214B	1.42657
FAM228B	2.17989
FAM234B	1.36435
FAM3C	1.72153
FAM49A	2.77466
FAM83E	3.42428
FAM89B	1.30377
FAXDC2	2.68275
FBP1	3.19036
FBXL16	2.05236
FBXL20	1.26412
FBXO10	1.43226
FBXO3	1.02788
FBXO32	4.00032
FCGRT	1.27782
FCHO2	1.17026
FCHSD1	1.73649
FEM1C	1.25624
FERMT1	1.11787
FERMT2	1.41482
FGD3	2.36887
FGD4	1.10346
FGD6	1.03128
FGF11	1.27841
FGF5	1.13488
FICD	1.59269
FILIP1L	3.17013
FKBP1B	1.02074
FLNC	1.66072
FMNL3	1.49437
FN1	2.18835
FNDC3B	1.10054
FNDC4	1.91283
FNIP1	1.26331
FOLR3	1.15576
FOXO3	1.42867
FOXQ1	1.46532
FREM1	4.96926
FRK	1.50172
FSTL1	2.18468
FTH1	1.23986
FTL	1.32091
FUCA1	1.47189
FUT3	3.2015
FXYD5	1.47132
FYCO1	1.0532
FZD7	1.91828
GAB1	1.66764
GAB2	2.18108
GABARAP	1.14502
GABARAPL1	2.17229
GABARAPL2	1.71498
GAD1	1.80283
GADD45B	1.35432
GALNT5	2.20697
GATA3	1.55262
GBP2	2.57895
GCC2	1.5077
GCNT2	2.568
GCNT4	1.71287
GDPD1	1.16827
GFPT1	1.13822
GIPC1	1.2493
GIPR	2.59867
GJA5	2.17822
GJB4	2.37927
GLCCI1	1.98053
GLI2	5.0195
GLIPR2	3.21076
GLIS2	1.16829
GLRX	2.13392
GOLGA7B	1.21723
GOLT1A	1.94551
GPAT3	1.97395
GPR39	1.01028
GPRC5A	3.52556
GPRC5B	3.52689
GPRC5C	1.56881
GPSM1	1.21897
GRAMD1C	1.94823
GRAMD2B	1.43175
GRHL1	3.21316
GRHL3	2.32158
GSDMA	1.96004
GSE1	1.71976
GSEC	1.36775
GULP1	1.21525
H1-2	1.33118
H2AC6	2.82487
H2BC11	2.44223
H2BC12	1.10208
H2BC21	2.11945
H2BC4	3.05522
H2BC5	2.09842
H2BC8	2.20907
H3C4	2.1264
H3C6	2.63259
H4C8	3.05325
HABP4	1.3944
HAP1	2.05539
HBEGF	1.34412
HBP1	2.21231
HCAR2	2.40192
HCAR3	2.42774
HCN3	1.87552
HDAC5	1.61179
HDAC9	2.20535
HECTD4	1.21289
HEG1	1.24515
HEPHL1	3.43381
HERC3	1.01421
HGSNAT	1.05818
HIC2	1.34471
HID1	4.0804
HIGD1A	1.08409
HIVEP2	1.1538
HLA-A	1.08086
HLA-B	1.87649
HLA-C	1.21867
HLA-H	1.98414
HMGCS1	1.07259
HMOX1	2.98964
HOXC13	1.2466
HOXD9	3.24157
HPGD	2.83722
HSBP1L1	1.16238
HSD11B1	3.39899
HSD3B7	2.15589
HSPB8	3.16505
HSPG2	1.08697
HYAL1	1.65906
ICAM1	6.28708
ID4	3.60572
IDS	1.18306
IFFO1	1.68273
IFI27	1.64142
IFI27L1	1.53438
IGF2BP3	1.44695
IGFBP3	7.92215
IGFL2-AS1	2.69884
IL17RE	1.13096
IL1B	1.72784
IL1R1	1.80093
IL1R2	2.50673
IL1RAPL1	1.99159
IL1RL1	4.25104
IL1RN	2.4126
IL23A	3.91952
IL32	5.37872
IL36G	6.20043
IL36RN	2.75832
IL6R	1.36577
ILDR1	3.25898
INAVA	1.56117
ING4	1.09398
INHBA	3.0119
INPPL1	1.5922
INSIG1	2.02523
INSIG2	1.62266
IRAK2	1.86549
IRF1	1.72607
IRF6	2.12592
IRGQ	1.37822
IRX3	1.20721
ISG20	1.64628
ITGA2	2.27922
ITGA5	1.34596
ITGB1BP1	1.16415
ITGB2	2.64748
ITGB8	2.48933
ITPKC	1.76307
ITSN2	1.22538
IVL	2.81102
JUP	1.19051
KALRN	2.48859
KANK2	1.03894
KCNC3	3.08197
KCNG1	1.40024
KCNN4	1.49762
KCNS1	1.40637
KCTD11	1.22707
KCTD21	1.38146
KDM3A	1.6761
KDM4B	1.2958
KDM6B	1.00246
KDM7A	1.67664
KIAA0232	1.01952
KIAA0319L	1.44021
KIAA0754	2.28341
KIAA0895	1.08213
KIF3C	1.04204
KLF12	1.04499
KLF6	1.35492
KLF9	1.51661
KLHL24	1.22052
KLHL28	1.695
KLK10	1.79143
KLK11	2.79186
KLK12	2.17444
KLK13	1.69151
KLK5	2.75398
KLK6	3.15994
KLK7	3.21463
KLK8	1.70323
KLK9	1.41164
KMT5C	1.86248
KPNA7	4.19608
KPRP	2.93202
KRT15	1.96088
KRT19	2.01425
KRT23	3.15548
KRT31	2.35244
KRT34	4.78754
KRT6C	2.89137
KRT7	1.93193
KRT78	1.92222
KRT79	1.73765
KRT8	1.9708
KRT80	3.94246
KRT81	4.44083
KRT9	1.32358
KRTAP2-3	3.58093
KYNU	3.12018
L3MBTL4	1.83149
LAMA2	1.99604
LAMA3	1.72624
LAMB3	1.34773
LAMC2	1.83923
LARP6	1.34276
LATS2	1.44273
LAYN	2.3364
LBH	2.65567
LCAL1	1.86025
LCE1A	3.48256
LCE1B	2.75778
LCE1C	2.52173
LCE1E	3.53426
LCE1F	3.20989
LCE3A	4.44997
LCE3D	2.56467
LCE3E	2.46333
LCE6A	2.09444
LCN2	1.66516
LEMD1	7.00861
LEPR	1.97241
LEPROT	1.86583
LGALS3	1.99252
LGI2	3.12957
LIF	3.09798
LIG4	1.38296
LIMD2	1.18539
LIN7B	1.81824
LINC00504	3.6766
LINC00520	2.1697
LINC00707	1.68574
LINC00857	2.6331
LINC00880	1.52449
LINC01279	3.07172
LINC02085	2.92265
LINC02154	5.7475
LIPH	4.72317
LLGL2	2.1113
LMBR1L	1.79916
LMBRD1	1.07869
LMCD1	1.81832
LMO7	2.44204
LMX1B	1.3521
LNX1	3.843
LOC100130449	3.96835
LOC101929188	2.8954
LOC283788	1.26493
LOC646626	2.49668
LOC728975	1.50489
LOX	1.72519
LRAT	1.91216
LRATD1	1.44294
LRATD2	1.36269
LRP11	1.07914
LRRC24	2.6891
LRRC4	4.03893
LRRC8E	1.01891
LSR	1.30968
LURAP1L	2.26943
LYPD3	2.03008
LYST	1.14348
LZTS3	2.46842
MAB21L3	2.92567
MAB21L4	5.42599
MACC1	2.35752
MACF1	1.25686
MAFF	1.72919
MAMDC2	1.72091
MAML3	2.16377
MANCR	1.20062
MANEAL	2.10751
MANSC1	1.02905
MAOA	1.96423
MAOB	3.73927
MAP11	1.09292
MAP1LC3A	2.0938
MAP1LC3B	1.07829
MAP2	3.45232
MAP3K10	1.2156
MAP3K8	2.72459
MAP3K9	1.31378
MAP4K4	1.144
MAPK11	1.12204
MAPK8IP3	1.28855
MAPRE2	1.95748
MARCHF2	1.00179
MARCKSL1	2.99742
MARCO	4.17066
MAST1	2.53779
MAST4	1.61054
MBTD1	1.66084
MCFD2	1.26489
MEOX1	5.55494
METRNL	3.1352
MEX3A	1.6723
MEX3B	2.89684
MFAP3L	1.91669
MFSD11	1.05429
MFSD9	1.23059
MGARP	2.24289
MGAT4A	3.12038
MGLL	1.18521
MIDN	1.02703
MIEF2	1.86808
MINDY1	1.80907
MINDY2	1.20258
MIR22HG	1.08088
MISP	1.08656
MITF	1.60094
MKRN2OS	1.34384
MLPH	2.09727
MMP1	1.92034
MMP10	5.8862
MMP11	2.70195
MMP15	1.79796
MMP9	5.04465
MOAP1	1.22589
MORN3	2.08652
MOSPD1	1.00255
MOSPD2	1.10755
MPP5	1.07593
MPZL3	1.7806
MR1	1.27652
MRVI1	3.04708
MT1F	2.24778
MTMR9LP	4.45722
MTUS1	1.42297
MUC16	4.8703
MUC20	5.1556
MUC3A	2.57745
MXD1	2.21071
MXRA8	4.39206
MYCL	1.31961
MYCN	5.43794
MYEOV	5.16474
MYH14	2.86432
MYH16	2.58602
MYL6	1.15403
MYO1D	1.37195
MYO1E	1.50008
MYO5B	3.40405
MYO5C	1.7223
MYO6	1.00796
MYOM3	2.21187
MYRFL	4.70308
NAALADL2	6.30501
NABP1	1.32942
NAGK	1.33871
NAPB	1.50599
NATD1	2.19137
NCALD	1.50628
NCCRP1	3.20135
NCEH1	1.11259
NCF2	1.30024
NDRG2	2.26104
NDRG4	4.70055
NECAP2	1.17469
NECTIN4	4.46475
NEDD4	1.1844
NEGR1	3.85639
NEK7	1.12172
NES	3.99233
NFATC2	4.00443
NFE2L3	1.33707
NFKB2	1.74985
NFKBIA	2.04899
NFKBIE	1.15256
NFKBIL1	6.20069
NFKBIZ	2.4213
NIPA1	1.19003
NIPAL3	1.33405
NLRP10	4.29437
NNAT	3.88112
NOCT	1.16819
NOD2	2.72265
NOG	1.5073
NOL4L	2.7841
NORAD	1.32595
NPDC1	1.52103
NPEPPS	2.23281
NPM2	1.37339
NR4A1	2.05735
NR6A1	1.55349
NRBF2	1.025
NSF	1.00462
NT5E	1.42275
NTN1	1.91065
NTN4	1.3472
NTNG1	1.45809
NUAK2	1.76982
NWD2	4.13109
OCLN	3.78264
OCLNP1	4.65254
OIP5-AS1	1.50311
OLFM2	2.01812
OLFML3	1.56047
OPHN1	1.60883
OPN3	1.90098
OPTN	1.24302
ORMDL3	1.31734
OSBP2	1.50504
OSBPL2	1.25158
OSMR	1.33134
OSR2	1.63966
OTUB2	1.20263
OTUD3	1.42747
OVCA2	1.0671
OVOL1	3.8089
OXTR	3.45822
P4HA2	1.05641
P4HTM	2.18118
PAM	1.00088
PAOX	1.2878
PAPPA2	3.45216
PARD3B	1.85233
PARD6B	3.28729
PATJ	1.21855
PBXIP1	2.85672
PCDH1	3.11199
PCDH9	2.66019
PCDHGA10	1.72954
PCDHGB4	1.9003
PCDHGB5	1.84596
PCMTD1	1.83015
PDCD1LG2	2.30358
PDGFB	3.29795
PDP1	1.39248
PEA15	1.00454
PGLYRP4	2.79042
PGPEP1	1.99413
PGRMC2	1.40439
PHETA1	1.16358
PHETA2	1.19093
PHLDB2	1.77318
PHLPP2	1.09617
PICALM	1.50834
PIK3IP1	2.26812
PIM1	1.69243
PINK1	1.08381
PIP4K2C	1.04821
PKD1L2	5.24736
PKD1P3-NPIPA1	1.12013
PKIB	1.66814
PLA2G2F	6.76874
PLA2G4C	3.31239
PLAAT3	4.73509
PLAU	1.59004
PLAUR	2.52292
PLCB4	1.1487
PLCD1	1.31851
PLCXD2	1.50263
PLD1	1.21747
PLD5	1.54892
PLEKHA6	2.00336
PLEKHA7	2.54618
PLEKHA8	1.24638
PLEKHG6	2.13535
PLEKHM1P1	1.12808
PLEKHN1	1.21798
PLEKHO1	1.52382
PLK2	1.26712
PLPP2	1.31997
PLPP4	1.9258
PLXNA3	1.28301
PMAIP1	1.52557
PMEL	1.31894
PNRC1	1.04722
PODXL	3.21114
PODXL2	1.40627
POLD4	1.19349
POU2F3	3.0909
PPARA	1.52777
PPIF	1.08342
PPL	1.92628
PPM1L	2.05927
PPP1R3B	1.66924
PPP1R3G	2.89323
PPP2R5B	1.4945
PRDM1	2.93662
PRDX5	1.2358
PRLR	4.30408
PROM2	1.06975
PROS1	1.23963
PRR15	1.31933
PRR15L	5.16376
PRR34-AS1	1.07234
PRR36	4.19714
PRR9	4.12407
PRRG1	1.83111
PRSS22	4.47638
PRSS27	3.80001
PRSS8	2.49705
PSEN1	1.41441
PSEN2	1.15651
PSG2	5.56238
PSG4	3.56107
PSG5	4.27982
PTAFR	1.70602
PTCHD4	3.19448
PTPN21	1.41184
PTPRB	1.74137
PTPRH	5.62618
PTPRJ	1.47308
PTPRM	1.87344
PTPRR	2.7525
PTTG1IP	1.23796
PXDN	1.10371
PXYLP1	1.71605
QPCT	1.27861
R3HCC1L	1.11915
RAB11FIP1	3.12239
RAB11FIP4	1.1718
RAB15	3.25819
RAB24	1.21089
RAB3B	1.35608
RAB3IP	1.32521
RAB42	5.09331
RAB5B	1.25832
RAB8B	2.08867
RAD23B	1.43794
RAD54L2	1.08723
RAET1G	1.64549
RALA	1.24506
RALGAPA2	1.12582
RALGPS1	2.80008
RALGPS2	1.56559
RANBP6	1.03099
RAPGEF2	1.89728
RAPGEF5	1.36754
RARA-AS1	2.58976
RASA1	1.42934
RASA2	2.30046
RASAL2	1.10757
RASD1	2.67289
RASEF	3.51862
RASGEF1B	3.50313
RASSF10	1.40861
RASSF4	2.8257
RASSF5	1.87435
RBBP8NL	3.01311
RBM24	1.30852
RBP1	1.83716
RBP7	3.49508
RC3H1	1.16801
RECK	1.34993
RGS17	1.78406
RGS2	1.46983
RGS20	1.05989
RHBDL2	1.42253
RHOB	1.16462
RHOF	1.33471
RHPN2	1.44751
RICTOR	1.11853
RILP	1.1182
RIMS2	2.14037
RIMS3	2.00935
RIPK1	1.29971
RIT1	1.62448
RN7SK	2.21404
RN7SL1	1.27917
RN7SL2	1.10679
RNASE4	1.01123
RNASE7	2.86169
RND1	4.09921
RND3	2.7703
RNF122	2.54493
RNF169	1.39297
RNF182	1.54316
RNF19A	1.3937
RNF208	2.25713
RNF222	2.08129
RNF223	3.60445
RNF24	1.48827
RNF38	1.70983
RNF43	1.41588
RORA	1.93174
RPS27L	1.43521
RRAD	4.1863
RRAS	1.02663
RRM2B	1.11214
RTKN2	2.16294
RUFY3	1.00889
RWDD2A	1.83762
S100A12	4.9171
S100A13	1.14342
S100A4	1.39691
S100A6	1.01217
S100A7	2.86154
S100A9	4.53618
SALL4	5.41093
SAMD10	1.93178
SAMD12	1.57617
SAMD4A	1.23072
SBK1	2.50078
SCAMP5	1.03938
SCD5	1.65637
SCEL	2.97995
SCNN1A	1.90544
SCNN1D	2.77826
SEC14L1	1.12172
SEC22B	1.64137
SECISBP2	1.13112
SECISBP2L	1.45379
SEL1L3	1.06485
SELENOT	1.11004
SELPLG	2.95474
SEMA3A	1.35195
SEMA3B	1.66407
SEMA4C	1.53525
SEMA6A	2.50757
SEMA7A	3.69804
SEPTIN3	5.9921
SERINC1	1.35964
SERPINB1	2.36766
SERPINB10	1.39834
SERPINB12	2.72742
SERPINB2	1.8589
SERPINB6	1.21489
SERPINB7	1.48835
SERPINB9	4.21529
SERPING1	1.56382
SESN2	1.4
SESTD1	1.55348
SEZ6L2	1.60169
SFXN3	1.61133
SGPL1	1.29553
SH3BGRL2	1.03437
SH3KBP1	1.29808
SH3PXD2A-AS1	1.53627
SH3RF1	1.01847
SHANK2	1.93062
SHC2	2.95055
SHC4	1.65392
SHISA4	1.56157
SKIL	1.84672
SLAMF7	2.19656
SLC10A6	1.0801
SLC12A7	1.8382
SLC15A2	2.05117
SLC17A5	2.00187
SLC20A2	1.46738
SLC22A17	1.32797
SLC25A23	1.57924
SLC25A42	1.49591
SLC27A2	2.88524
SLC28A3	2.5024
SLC2A12	3.51215
SLC30A2	5.62478
SLC30A4	1.00313
SLC35D2	2.09296
SLC35F3	1.02058
SLC35F4	7.54172
SLC38A9	1.1496
SLC40A1	3.05206
SLC41A2	2.37623
SLC44A2	1.34152
SLC44A3	2.47044
SLC5A1	3.52015
SLC6A11	1.66841
SLC6A20	2.94653
SLC9A2	2.82894
SLC9A7	1.0837
SLFN5	1.32943
SLIT2	1.00817
SLPI	1.82428
SMAD7	1.3778
SMG1P1	2.63127
SMIM14	1.63791
SMIM22	1.04306
SMIM34A	5.91492
SMIM5	4.17823
SMPD3	2.65537
SMURF1	1.54369
SMURF2	1.01319
SNCG	2.3907
SNX16	1.39634
SNX24	1.14762
SNX4	1.24072
SNX9	1.00634
SOCS6	1.08412
SOD3	3.61954
SORBS2	2.45474
SORT1	2.44872
SOS2	1.09884
SOWAHB	3.90821
SOX4	2.66587
SOX9	1.32032
SOX9-AS1	2.92211
SP6	1.4604
SPATA2L	1.01029
SPINK6	1.75605
SPINT1	1.26559
SPIRE2	1.72539
SPNS2	5.87734
SPRED3	1.54525
SPRR1A	1.00887
SPRR1B	1.75965
SPRR2A	3.46917
SPRR2D	3.0318
SPRR2G	3.42153
SPRR3	2.85865
SPSB1	1.04056
SPSB3	1.15391
SPTBN5	2.0207
SQSTM1	1.88613
SRPX2	1.68295
ST6GALNAC2	1.46643
ST6GALNAC5	2.11541
ST8SIA2	3.03455
STARD8	2.41311
STAT5A	2.172
STBD1	1.8203
STEAP4	2.58984
STK3	1.10121
STMN3	2.0452
STOX2	2.0215
STX12	1.67688
STX19	3.81132
STYK1	1.45374
SUCO	1.66563
SULT2B1	3.18481
SVIL	1.32519
SYNGR1	1.64728
SYNGR3	3.15556
SYNPO2L	4.36276
SYNRG	1.11129
SYT14	1.67628
SYTL2	1.97896
SYTL4	1.83505
TAB3	1.55873
TACSTD2	2.74942
TARS3	1.07808
TAX1BP1	1.0875
TBX19	1.92641
TCHHL1	4.87227
TCN1	2.146
TCP11L1	1.16697
TCP11L2	2.64992
TDG	1.23472
TDRD9	1.7149
TEC	2.08698
TENT5A	1.7164
TGFA	2.09351
TGFB2	2.96426
TGFBR3L	1.24284
TGM2	1.66856
THAP2	1.19024
THEMIS2	1.58776
THRB	1.7805
TIAM1	1.15867
TIAM2	1.79927
TICAM1	1.41433
TIMP2	3.25647
TINCR	2.33162
TJP1	1.20056
TJP2	1.45927
TJP3	7.1941
TLE2	2.30355
TLL2	1.55218
TM4SF1	1.90157
TM4SF19	3.59017
TM7SF2	1.72588
TMBIM1	1.0722
TMC7	1.83986
TMCC1	1.16747
TMCC2	2.05461
TMCC3	2.47991
TMEM117	1.38509
TMEM125	2.47412
TMEM132A	1.92785
TMEM132B	2.18829
TMEM159	1.41866
TMEM170B	3.33801
TMEM189	1.4542
TMEM198	1.52911
TMEM217	3.60248
TMEM234	1.07715
TMEM255B	1.69076
TMEM265	1.25478
TMEM40	1.20026
TMEM45B	2.33001
TMEM47	4.7811
TMEM51	1.05886
TMEM51-AS1	2.37682
TMEM61	1.56367
TMEM86A	3.10711
TMOD3	1.20717
TMPRSS11E	7.29677
TMPRSS11F	4.72126
TMPRSS13	3.68115
TMPRSS4	1.84155
TMSB4X	1.29187
TMTC1	1.48297
TNFAIP2	5.26066
TNFAIP3	2.22997
TNFAIP8	1.04279
TNFRSF10C	1.87796
TNFRSF10D	2.15653
TNFRSF11B	4.15867
TNFSF15	3.16313
TNIP1	1.71526
TNKS1BP1	1.00826
TNNC2	5.55398
TNRC6A	1.10617
TNS3	1.04914
TOX3	5.35579
TP53BP2	1.62524
TP53INP1	1.669
TP53INP2	2.15309
TPM1	1.91535
TPPP	2.61622
TPRN	1.23324
TPT1-AS1	1.21244
TRAF1	4.71953
TRAF4	1.09898
TRAK2	1.20359
TRIM16	2.6259
TRIM16L	1.91945
TRIM17	2.65674
TRIM2	1.95678
TRIM23	1.37731
TRIM63	5.17974
TRPV3	2.64247
TSPAN1	1.14885
TSPAN15	1.04819
TSPAN2	2.96565
TTC14	1.01524
TTC9	3.91609
TTTY14	1.1273
TTYH1	4.62314
TUBA1A	1.35803
TUBB2A	1.22658
TUFT1	1.27838
TXNRD1	1.42411
UBE2J1	1.22331
UBL3	1.95988
UBN2	1.02931
UBTD2	1.45696
UCA1	2.47102
UGCG	1.73427
ULBP3	1.0355
ULK1	1.24229
UNC5A	5.78315
UNKL	1.39236
UPK1B	2.99267
UPK2	2.19796
USP2	1.89598
USP43	1.29457
USP53	1.76352
USP54	1.48749
USP6NL	1.1167
VANGL2	1.5115
VASN	1.71847
VGLL1	2.26827
VGLL3	3.97326
VGLL4	1.05263
VLDLR	2.13829
VNN1	2.10003
VRK3	1.0709
VSIG10	1.98082
VSIR	1.0891
VWA1	1.05691
VWA5A	1.51551
WAKMAR2	1.34627
WASL	1.18303
WDR45	1.30264
WDR48	1.08248
WEE1	1.23071
WFDC12	2.69835
WFDC21P	4.1915
WFDC5	2.06108
WIPI1	1.54877
WNT10A	3.14588
WNT5B	1.43684
WNT7B	1.85396
WSB1	1.17458
WWC1	1.58135
YOD1	1.69212
YPEL2	3.05261
YPEL3	1.74886
YPEL4	5.19853
YPEL5	1.92478
ZBTB20	2.37165
ZBTB34	1.45111
ZBTB46	2.3969
ZBTB5	1.42787
ZCCHC24	2.4154
ZDHHC13	1.3561
ZDHHC17	1.07798
ZDHHC18	1.11421
ZDHHC21	1.87699
ZEB1	3.43915
ZFAND5	1.29073
ZFHX2	3.47037
ZFP3	1.39051
ZFP36	1.19892
ZFYVE1	1.12915
ZMYM2	1.12675
ZMYND15	2.31605
ZNF138	1.3565
ZNF185	1.85694
ZNF251	1.07125
ZNF254	1.44996
ZNF267	1.82611
ZNF286A	1.48451
ZNF286B	1.67213
ZNF365	1.60633
ZNF385D	1.46005
ZNF426	1.0806
ZNF431	1.66833
ZNF433	1.51707
ZNF439	3.00547
ZNF460	1.51021
ZNF467	2.84106
ZNF493	1.6078
ZNF516	1.02506
ZNF627	1.04011
ZNF69	1.92596
ZNF720	1.37457
ZNF763	1.7688
ZNF821	1.46017
ZNF823	1.41694
ZNF844	2.42442
ZNF91	1.97969
ZSCAN16	2.1055
ZSCAN2	1.2189
ZSCAN31	1.87618
ZSWIM4	3.13366
ZSWIM6	1.38272

## Sheet: AFF1 Down
Supplementary Data4. Genes differentially expressed with AFF1 or AFF4 knockdown.
Gene	log2FoldChange
AAAS	-1.55808
AADAT	-1.44687
AARS2	-1.20757
ABCB6	-1.88062
ABHD10	-1.20953
ACADVL	-1.17476
ACD	-1.20511
ACSS1	-1.39293
ACTR3B	-1.83718
ADAL	-1.12152
ADAM15	-1.08103
ADAMTS15	-2.09023
ADAMTSL1	-3.13601
ADAT2	-1.21625
ADCK5	-1.173
ADCY3	-1.57295
ADORA2B	-2.38709
ADSL	-1.01885
AFF1	-1.39421
AGAP2-AS1	-1.0818
AGMAT	-1.889
AGPAT5	-1.3668
AHCY	-1.1319
AK4	-1.22526
AKAP7	-1.33511
AKR1C3	-1.97916
ALDH16A1	-1.16504
ALDH18A1	-1.23683
ALDH1B1	-1.35788
ALDH3A1	-4.15824
ALDH4A1	-1.29044
ALDH7A1	-1.45673
ALG10	-1.61137
ALKBH2	-1.24105
ALMS1	-1.40003
AMD1	-1.16713
AMIGO2	-1.79709
AMPD2	-1.25034
ANAPC1	-1.06665
ANAPC5	-1.01577
ANGPTL2	-2.78689
ANKLE1	-3.00506
ANKRD2	-2.08326
ANKRD33B	-1.168
ANKRD45	-4.0372
ANKS6	-1.30016
ANLN	-2.64169
ANO1	-1.81561
AP1G2	-1.61942
APEH	-1.36695
APLN	-4.74484
AQP3	-2.40522
ARHGAP11A	-3.2649
ARHGAP11B	-3.27722
ARHGAP19	-1.40521
ARHGAP25	-1.70162
ARHGAP27P1-BPTFP1-KPNA2P3	-1.23885
ARHGDIB	-1.36302
ARHGEF19	-1.25658
ARHGEF39	-2.99713
ARL13B	-1.21176
ARL2	-1.13489
ARL9	-2.28935
ARMC6	-1.20599
ARRB2	-1.45968
ARRDC1-AS1	-1.544
ASF1B	-3.38986
ASL	-1.15553
ASPM	-1.5876
ATAD2	-2.10769
ATAD3A	-1.22585
ATAD5	-3.06927
ATG4C	-1.1402
ATIC	-1.06134
ATP2A1-AS1	-3.7163
AUNIP	-1.24119
AURKA	-2.94006
AURKAP1	-2.46933
AURKB	-3.90457
AUTS2	-1.52474
B3GALNT1	-2.10325
BAG2	-1.49266
BANF1	-1.93868
BARD1	-1.79488
BBS1	-1.18928
BBS5	-1.31098
BCAM	-2.25948
BCKDHA	-1.08782
BCL2	-2.4915
BCL2L12	-1.64269
BCS1L	-1.31527
BCYRN1	-1.88483
BDH1	-1.16028
BDKRB1	-1.55063
BIRC5	-3.70591
BLM	-3.43488
BLMH	-1.15186
BOC	-1.14813
BOP1	-1.31973
BORA	-1.75933
BRCA1	-2.84351
BRCA2	-2.98441
BRI3BP	-1.06554
BRIP1	-2.15617
BRIX1	-1.5285
BTF3	-1.66421
BTN3A3	-1.66448
BUB1	-3.44881
BUB1B	-3.3197
BUD13	-1.04425
BZW2	-1.5204
C12orf66	-1.35776
C17orf97	-1.59334
C18orf54	-1.86735
C19orf48	-2.05054
C1orf112	-1.40994
C1QBP	-1.23545
C20orf197	-1.97215
C20orf27	-1.61289
C21orf58	-2.90706
C2orf88	-2.33515
C3orf14	-1.67759
C4orf46	-1.61046
C5orf34	-1.8973
C8orf88	-2.06212
C9orf40	-1.21455
CA12	-2.22289
CACYBP	-1.03648
CAD	-1.81848
CALML3	-2.23388
CAMKK1	-1.22714
CAND2	-1.72466
CAPNS2	-1.57114
CASP1	-1.25823
CBR1	-1.29913
CBR3	-2.33257
CBX2	-1.31026
CC2D2A	-1.83013
CCDC113	-1.21234
CCDC138	-2.24864
CCDC150	-2.56811
CCDC152	-2.37277
CCDC18	-2.48077
CCDC184	-2.82455
CCDC189	-4.20903
CCDC34	-2.45452
CCDC58	-1.21494
CCDC61	-1.26359
CCDC74B	-1.69831
CCDC77	-1.53131
CCDC8	-1.3283
CCDC86	-1.46157
CCNA2	-4.07623
CCNB1	-3.07722
CCNB1IP1	-1.10166
CCNB2	-3.64783
CCNE2	-3.20257
CCNF	-2.51989
CCP110	-1.18965
CD1D	-1.64942
CD320	-1.72561
CD3EAP	-1.64592
CDC20	-4.1346
CDC25A	-1.36443
CDC25B	-2.09481
CDC25C	-3.53902
CDC45	-3.89384
CDC6	-3.46019
CDC7	-2.23593
CDCA2	-3.24845
CDCA3	-3.32738
CDCA5	-3.66431
CDCA7	-4.00819
CDCA7L	-2.04284
CDCA8	-3.11132
CDK1	-3.30151
CDK16	-1.08503
CDK4	-1.95473
CDKL1	-2.04181
CDKN2C	-3.02793
CDKN3	-3.22744
CDT1	-2.9699
CELF2	-1.15764
CENPA	-3.26585
CENPE	-1.72956
CENPF	-3.35953
CENPH	-2.98685
CENPI	-2.13863
CENPJ	-2.31101
CENPK	-3.03868
CENPL	-1.63521
CENPM	-4.04019
CENPN	-1.82481
CENPO	-1.99584
CENPP	-2.9714
CENPQ	-1.28039
CENPS	-2.07413
CENPU	-1.9498
CENPW	-3.16016
CEP126	-1.72878
CEP128	-1.88887
CEP152	-1.14408
CEP55	-3.60423
CEP78	-1.3475
CEP83	-1.28346
CERNA2	-3.70796
CGAS	-1.20968
CGREF1	-2.41298
CHAC2	-1.27693
CHAF1A	-2.33197
CHAF1B	-2.37053
CHCHD4	-1.26346
CHEK1	-1.84485
CHEK2	-2.03551
CHERP	-1.02084
CHPT1	-1.11233
CHRNA5	-2.49923
CHROMR	-1.36037
CHST10	-1.34804
CHTF18	-3.42206
CIP2A	-2.2457
CIT	-3.22411
CKAP2	-1.51649
CKAP2L	-3.41093
CKMT1A	-1.13491
CKMT1B	-1.2666
CKS1B	-2.21943
CKS2	-2.34426
CLCA2	-1.16155
CLDN11	-1.95886
CLN6	-1.15437
CLSPN	-3.0798
CLUH	-1.66326
CMSS1	-1.50166
CNTLN	-1.27539
CNTNAP1	-1.44938
CNTRL	-1.28189
COL18A1	-1.37777
COL3A1	-3.91627
COL7A1	-1.18496
COQ2	-1.15455
COQ3	-1.29908
COQ4	-1.07427
COQ8A	-1.31544
CPNE1	-1.03129
CPNE7	-2.95012
CPS1	-1.03319
CPVL	-3.33653
CRACR2A	-2.91482
CRKL	-1.10794
CSE1L	-1.23824
CSNK1G2	-1.17745
CSPG4	-2.47142
CTDNEP1	-1.08369
CTNNAL1	-1.97521
CTRL	-4.20946
CTU2	-1.30214
CUL9	-1.37384
CXCL14	-3.83708
CYB5D1	-1.35894
CYBRD1	-1.20615
CYP1B1	-1.82619
CYP24A1	-1.57465
CYP27B1	-1.60908
CYP2J2	-1.10879
DANCR	-1.33458
DARS2	-1.05983
DBF4	-2.28124
DBF4B	-2.23204
DCLRE1B	-1.94197
DDB2	-1.33924
DDIAS	-3.26484
DDN	-2.63828
DDX11	-1.36888
DDX12P	-1.93064
DDX21	-1.03521
DDX39A	-1.5664
DDX41	-1.0413
DEK	-1.63771
DENND2A	-1.90277
DEPDC1	-3.29339
DEPDC1B	-2.35163
DHFR	-2.65821
DHFR2	-1.19725
DHODH	-1.72209
DHRS13	-1.24204
DHRS4L2	-1.22672
DHX34	-1.14214
DHX37	-1.31746
DIAPH3	-2.18091
DIPK2A	-1.15896
DKC1	-1.80463
DLEU1	-1.73121
DLEU2	-3.06763
DLGAP5	-3.65725
DLK2	-2.68534
DLL1	-1.84488
DLX1	-1.65466
DMC1	-6.4583
DNA2	-2.97547
DNAAF3	-1.65468
DNAAF5	-1.0846
DNAH14	-1.09845
DNAJC9	-1.31882
DNER	-1.65127
DNMT1	-2.14755
DOCK10	-2.18467
DOCK11	-2.43114
DOCK2	-2.05426
DONSON	-1.39132
DPCD	-1.13982
DPH5	-1.23277
DPYSL3	-1.26471
DSCC1	-3.53686
DTL	-3.82503
DTYMK	-1.52033
DUS3L	-1.47581
DUS4L-BCAP29	-1.80349
DUSP9	-2.74055
DUT	-1.75639
DYNC2H1	-1.44086
DYRK3	-1.58949
DZIP1	-2.44678
E2F1	-2.40214
E2F2	-2.35057
E2F8	-2.93886
EARS2	-1.59641
EBNA1BP2	-1.16498
EBPL	-1.14392
EDARADD	-1.94309
EDNRA	-1.12032
EEF1E1	-1.07789
EEF2K	-1.56977
EFHC2	-3.68023
EFTUD2	-1.3739
EIF3B	-1.11788
ELAVL2	-2.54316
ELP5	-1.06514
EMC1	-1.0053
EMC3-AS1	-1.41322
EMC9	-1.26762
EME1	-3.47617
EMP2	-1.17998
EMSLR	-3.00039
ENOSF1	-1.40832
ENTR1	-1.24084
EOMES	-4.21608
EPAS1	-1.03829
EPGN	-1.51088
EPHX1	-1.26004
EPN3	-1.67747
ERCC6L	-3.55042
EREG	-1.67282
ERLIN1	-1.10131
ERVMER34-1	-2.95253
ESCO2	-3.44694
ESPL1	-3.01054
ETV5	-1.1975
EVA1C	-1.53936
EXO1	-3.10971
EXOSC2	-1.7629
EXOSC5	-1.43088
EXOSC8	-1.41126
EXOSC9	-1.46639
EZH2	-1.33974
F12	-1.16612
FAAP24	-1.40425
FABP5	-1.71827
FAM111B	-3.38675
FAM122B	-1.51488
FAM13A	-1.06987
FAM161A	-1.76983
FAM167A	-1.56101
FAM216A	-2.61277
FAM229B	-1.81932
FAM241A	-1.95738
FAM72B	-3.47202
FAM81A	-2.33082
FAM83C	-1.88835
FAM83D	-2.05581
FANCA	-2.48482
FANCB	-1.883
FANCD2	-2.35847
FANCE	-1.8435
FANCG	-2.4597
FANCI	-2.69649
FANCL	-1.45579
FANCM	-1.4973
FAR2	-1.51348
FARS2	-1.03781
FARSB	-1.28963
FASN	-1.0364
FAT2	-1.26558
FBF1	-2.17123
FBL	-2.14849
FBRSL1	-1.0105
FBXO27	-1.16983
FBXO4	-1.71114
FBXO5	-2.67747
FDXR	-1.91864
FEN1	-2.5299
FEZ1	-1.03209
FGF14-AS2	-3.12697
FGFBP1	-2.13828
FGFR3	-2.08523
FGFR4	-1.78778
FIGNL1	-1.10052
FKBP11	-1.4747
FKBP5	-1.93114
FNDC10	-1.61414
FOS	-2.6068
FOXM1	-3.74749
FOXRED1	-1.55868
FOXRED2	-1.52958
FST	-2.81137
FTCDNL1	-2.00846
FXN	-1.10868
FZD1	-1.22201
FZD2	-1.45322
G6PC3	-1.03274
G6PD	-1.05002
GAL3ST4	-2.62048
GALNT14	-1.15986
GART	-1.25015
GAS1	-2.07158
GAS2L3	-1.09951
GCAT	-1.19522
GCNT1	-1.22761
GCSAM	-3.55291
GDPD2	-5.70348
GEMIN4	-1.39512
GEMIN5	-2.15149
GEN1	-1.7776
GGACT	-1.32301
GGH	-1.70985
GIHCG	-2.85667
GINS1	-2.48901
GINS2	-3.78882
GINS3	-1.03921
GINS4	-2.94957
GJB2	-1.13085
GLB1L3	-2.83475
GLDC	-2.30895
GLI1	-3.41558
GLUL	-1.55295
GLYCTK	-1.6305
GMNN	-3.00666
GMPS	-1.42859
GNG11	-2.97578
GNG2	-1.2469
GPI	-1.05954
GPR3	-1.9969
GPR63	-1.45909
GPSM2	-1.341
GPX2	-3.87014
GRK6	-1.34146
GRWD1	-1.27569
GSDMD	-1.16858
GSR	-2.20107
GTF2H3	-1.51599
GTF3A	-1.03727
GTSE1	-3.75605
GUSB	-1.26034
H19	-3.45975
H2AX	-2.3819
H2AZ1	-1.50677
H2AZ2	-1.12719
HAS2	-1.47341
HAS3	-1.66166
HASPIN	-3.43199
HAT1	-1.0556
HAUS1	-1.5375
HAUS4	-1.54291
HAUS5	-1.73075
HAUS6	-1.1148
HAUS7	-1.68655
HAUS8	-1.94545
HDHD5	-1.59444
HEATR1	-1.05743
HELLS	-3.0413
HENMT1	-1.34914
HERC5	-1.28696
HHIP-AS1	-3.29052
HIC1	-1.14419
HILPDA	-1.02127
HIRA	-1.09166
HIRIP3	-1.05957
HJURP	-3.57551
HMGB1	-1.52254
HMGB2	-2.23771
HMGN2	-1.62111
HMMR	-3.54377
HMSD	-2.25835
HNRNPA1	-1.01671
HNRNPA1P10	-1.10442
HNRNPAB	-1.07411
HNRNPD	-1.27205
HNRNPM	-1.016
HOXA7	-1.23984
HPDL	-2.78235
HPRT1	-1.6607
HR	-1.70709
HROB	-2.36814
HS6ST2	-1.62902
HSP90AA1	-1.0666
HSPA2	-1.66913
HSPA4L	-1.19152
HSPA9	-1.05656
HSPD1	-1.36718
HSPE1	-1.53027
HTRA1	-1.55736
HYLS1	-1.28103
IDH2	-1.1828
IDNK	-1.57634
IFRD2	-2.01493
IFT122	-1.21646
IFT57	-1.10262
IGFBP2	-2.34354
IGFBP6	-1.42614
IGFLR1	-2.32547
IKBIP	-1.79379
IL12RB2	-3.03069
IL1A	-1.09198
IL33	-4.24405
IL7R	-1.88957
ILF3	-1.33045
ILF3-DT	-2.40529
IMP4	-1.36281
IMPA2	-1.62875
IMPDH2	-1.69044
INCENP	-1.78536
INKA1	-1.66311
INTS1	-1.33283
IPO4	-2.15942
IQGAP3	-3.57898
IRAK1BP1	-1.01134
ISL1	-1.50998
ISM1	-2.79884
ISY1	-1.0517
ITGA4	-3.98617
ITGB3BP	-1.58678
ITPK1	-1.59719
IVNS1ABP	-1.75599
JAG1	-1.64151
JAG2	-1.3245
JAM3	-2.4806
JMJD7	-1.19906
KAT14	-1.15526
KBTBD6	-1.62846
KCNQ5	-2.15276
KCNS2	-5.63103
KIAA0930	-1.32525
KIF11	-3.26803
KIF14	-3.4002
KIF15	-3.71234
KIF18A	-3.14421
KIF18B	-3.14336
KIF20A	-3.92713
KIF20B	-2.31748
KIF22	-1.71679
KIF23	-2.3622
KIF24	-2.91406
KIF2C	-3.58308
KIF4A	-3.38481
KIF4B	-3.98475
KIFC1	-5.97255
KITLG	-1.53187
KLHL13	-1.40856
KLRG2	-2.60426
KNL1	-3.17921
KNSTRN	-1.19957
KNTC1	-1.56187
KPNA2	-1.36878
KRT16P2	-4.69311
KRT222	-3.3999
KRT5	-1.20786
LAMA1	-1.41231
LAMB4	-3.84681
LARGE2	-2.63473
LAS1L	-1.23994
LDHB	-1.52145
LEF1	-2.52866
LFNG	-2.92781
LIG1	-2.7105
LIG3	-1.1505
LINC00941	-1.62117
LINC01278	-1.0004
LINC01503	-2.09673
LMNB1	-3.73605
LMNB2	-1.60486
LNP1	-2.68217
LOC100128885	-5.92011
LOC100288637	-3.04659
LOC100420587	-4.56666
LOC100507516	-4.47037
LOC101927727	-2.85104
LOC101928100	-1.999
LOC105374952	-1.64696
LOC150051	-3.19812
LOC257396	-1.89049
LONP1	-1.31105
LPAR3	-1.07581
LPCAT3	-1.23576
LPXN	-1.29353
LRFN1	-2.29607
LRIG1	-1.18283
LRP8	-2.27286
LRPPRC	-1.00583
LRR1	-1.21252
LRRC34	-1.81791
LRRC45	-1.40459
LRRC8C	-1.1731
LRRCC1	-2.39619
LSM5	-1.41871
LSM6	-1.14041
LSM7	-1.23006
LTB4R	-2.12352
LTB4R2	-2.37127
LYAR	-1.7704
LYPD6B	-1.15954
MACROH2A2	-1.08195
MAD2L1	-3.62653
MANEA	-1.12613
MARS2	-1.3474
MASTL	-1.38535
MBNL3	-2.18384
MBOAT1	-1.27819
MCCC2	-1.11709
MCM10	-3.72089
MCM2	-2.64991
MCM3	-2.57993
MCM4	-2.39024
MCM5	-2.83824
MCM6	-2.90623
MCM7	-2.78341
MCM8	-1.87935
MCMBP	-1.13303
MCOLN2	-1.6325
MDH1B	-2.74294
MED30	-1.66633
MELK	-1.71944
METAP1D	-1.78425
METTL7A	-3.50824
METTL8	-1.11601
MICALL1	-1.07437
MIPEP	-1.21273
MIR924HG	-3.83852
MIS18A	-1.9401
MIS18BP1	-1.54608
MKI67	-3.67949
MLEC	-1.11367
MLH1	-1.17101
MLST8	-1.01084
MMS22L	-1.69568
MND1	-3.22646
MNS1	-4.1857
MOB3B	-1.1502
MOCOS	-1.49568
MOCS1	-1.1501
MOCS2	-1.39309
MORN1	-1.60879
MPHOSPH9	-1.57557
MPP1	-2.05226
MRAP2	-1.6046
MRE11	-1.05448
MRM1	-2.61487
MRPL1	-1.05397
MRPL11	-1.102
MRPL12	-1.02508
MRPL13	-1.06383
MRPL3	-1.08859
MRPS12	-1.07513
MRPS2	-1.26214
MRPS25	-1.32409
MRTO4	-1.36484
MSH2	-1.13575
MSH6	-1.39911
MTARC1	-1.18039
MTBP	-2.77512
MTFR2	-2.92359
MTHFD1	-1.95931
MTHFD2L	-1.19086
MUTYH	-1.83788
MXD3	-2.97236
MYBBP1A	-1.53764
MYBL2	-3.8048
MYC	-1.57528
MYH9	-1.4001
MYO19	-1.14812
NAA50	-1.01545
NABP2	-1.2572
NAPA	-1.09644
NARS2	-1.01302
NASP	-2.73899
NAT10	-1.86348
NCAPD2	-2.88931
NCAPD3	-2.08657
NCAPG	-3.59718
NCAPG2	-2.82558
NCAPH	-3.63857
NCAPH2	-1.37296
NCL	-1.69439
NCR3LG1	-1.03765
NCS1	-1.07574
NDC1	-1.92826
NDC80	-3.39106
NDUFAF4	-1.5262
NEFH	-1.19818
NEIL3	-3.36834
NEK2	-3.41257
NELL2	-1.81068
NEMP1	-1.37109
NEMP2	-2.17354
NETO2	-1.35781
NEU3	-1.07113
NGFR	-3.996
NHLH2	-2.73986
NHP2	-1.01623
NIP7	-1.20724
NKX1-2	-1.49427
NKX3-1	-2.206
NLE1	-1.9083
NMU	-1.7877
NOB1	-1.04827
NOC3L	-1.20692
NOC4L	-1.40084
NOL6	-2.08106
NOLC1	-1.57413
NOP14	-1.00229
NOP16	-1.47842
NOP2	-1.12128
NOP56	-1.27276
NOTCH1	-1.10105
NPHP4	-1.20151
NPM1	-1.28743
NPM3	-2.43424
NPRL3	-1.12146
NR1H3	-1.28665
NR2C2AP	-1.38761
NRG1	-1.87455
NRGN	-3.59426
NRP2	-1.12717
NSD2	-2.22406
NSMCE4A	-1.32639
NT5C	-1.19066
NUBPL	-1.05195
NUCKS1	-1.30478
NUDCD2	-1.34518
NUDT1	-1.72673
NUDT11	-2.50203
NUDT15	-1.28515
NUDT21	-1.27536
NUDT5	-1.06654
NUDT6	-2.56594
NUF2	-3.29128
NUFIP1	-1.0253
NUP107	-1.3237
NUP155	-1.12155
NUP160	-1.11881
NUP35	-1.39784
NUP37	-1.51848
NUP93	-1.80854
NUSAP1	-3.31082
NXT1	-1.21082
OAS2	-1.09042
OAS3	-1.17933
OAZ1	-1.04872
ODF2	-1.58993
OIP5	-2.80525
OLFML2A	-1.84365
ORC1	-3.54957
ORC6	-2.72395
OSBPL5	-1.09176
OSBPL7	-1.71232
OSGEP	-1.00465
OSGEPL1	-1.19052
OVOL2	-1.07854
OXCT1	-1.60226
P2RY1	-1.62291
PA2G4	-1.29137
PA2G4P4	-1.17082
PABPC4L	-2.88801
PACRGL	-1.02339
PADI3	-3.4547
PAG1	-1.18235
PAGR1	-1.49717
PAICS	-2.24023
PAK1IP1	-1.06739
PALD1	-4.33379
PALMD	-5.51735
PAN2	-1.17318
PAQR8	-1.40783
PARP1	-2.00408
PARPBP	-2.4352
PARVB	-1.23198
PASK	-1.72454
PBK	-3.63484
PCCA-DT	-1.59549
PCLAF	-3.03534
PCNA	-2.19299
PCSK9	-1.49688
PDCD2L	-1.11135
PDGFA	-1.14573
PDIA4	-1.00345
PDK1	-1.4495
PDK3	-1.317
PDLIM2	-1.48648
PDPN	-1.45161
PDPR	-1.02469
PDSS1	-1.32255
PEG10	-2.10649
PELP1	-1.04747
PEMT	-1.22166
PES1	-1.23748
PEX3	-1.17544
PFAS	-2.70503
PFKFB3	-1.65596
PFKL	-1.16436
PFKM	-1.18712
PGAM5	-1.36993
PGM1	-1.29657
PHB2	-1.6281
PHF19	-1.41257
PIAS2	-1.03117
PIF1	-2.79995
PIGQ	-1.01712
PIGW	-1.42235
PIMREG	-3.55256
PINLYP	-1.48198
PKM	-1.18025
PKMYT1	-3.56443
PKN3	-1.78212
PLA2G4A	-2.75505
PLCB2	-2.45386
PLCB3	-1.11264
PLCD4	-1.7809
PLCH2	-1.22134
PLD6	-1.79505
PLEKHA4	-1.02802
PLIN4	-3.11535
PLK1	-3.71966
PLK4	-2.58133
PLTP	-2.32339
PMPCA	-1.12691
PMS1	-1.04936
PNO1	-1.03369
PNPO	-1.06477
PNPT1	-1.36366
POC1A	-2.43089
POGLUT3	-1.35086
POLA1	-1.80229
POLA2	-2.01602
POLD1	-2.46403
POLD2	-1.48443
POLD3	-1.57355
POLE	-1.83988
POLE2	-3.05879
POLE3	-1.29037
POLG2	-1.23021
POLQ	-3.38236
POLR1A	-1.0357
POLR1B	-1.19322
POLR1E	-1.40756
POSTN	-2.58897
PPAN	-1.13753
PPARGC1B	-2.76126
PPAT	-1.3974
PPIH	-1.27165
PPP1R14A	-1.83917
PPRC1	-1.00949
PRC1	-3.07031
PRDM5	-1.7983
PRIM1	-2.85368
PRIM2	-1.28391
PRKCA	-1.22785
PRKCQ	-1.95105
PRKCQ-AS1	-1.90382
PRKDC	-1.18593
PRMT1	-1.03908
PRMT3	-1.30517
PRMT7	-1.10687
PROB1	-1.65627
PROCR	-1.41629
PRPF40B	-1.69715
PRPS1	-1.22955
PRPS2	-1.77384
PRR11	-2.53524
PRR22	-2.34877
PRR7	-2.35257
PRRC2A	-1.84695
PRSS23	-1.24905
PRUNE2	-2.4716
PRXL2C	-1.09995
PSIP1	-2.06069
PSMC3IP	-2.02208
PSMG1	-1.30471
PSMG4	-1.13338
PSRC1	-3.05467
PSTPIP1	-2.79304
PTGS1	-3.51149
PTGS2	-1.2786
PTMA	-1.86301
PTPN22	-2.76912
PTPRG	-1.04238
PTPRG-AS1	-2.25443
PTPRZ1	-1.69946
PTTG1	-2.31197
PUM3	-1.06101
PUS1	-1.31532
PUS7	-1.62734
PYCR3	-1.42005
PYGO1	-2.05926
QDPR	-1.29134
QRFPR	-6.02232
QTRT1	-1.55387
QTRT2	-1.11397
RAB36	-2.00518
RAB3IL1	-3.46738
RABEPK	-1.08919
RACGAP1	-1.90343
RAD18	-1.47024
RAD51	-2.65672
RAD51AP1	-3.3616
RAD51C	-1.39717
RAD51D	-1.15887
RAD54B	-1.67338
RAD54L	-3.64367
RADX	-1.64438
RANBP1	-2.4455
RAPGEFL1	-1.96857
RARA	-1.27961
RASL10B	-3.83312
RAVER1	-1.71259
RBFA	-1.34197
RBL1	-1.83497
RBM14	-1.32405
RBMX	-1.43469
RBMXL1	-1.14009
RECQL4	-2.51005
REXO1	-1.02564
REXO5	-1.39156
RFC2	-2.21322
RFC3	-2.97882
RFC4	-2.21186
RFC5	-2.85823
RFT1	-1.21093
RFWD3	-1.01548
RFX2	-1.54382
RGS14	-1.67928
RHNO1	-1.35697
RHOT2	-1.00399
RIBC2	-5.49542
RILPL2	-1.00697
RIN1	-1.91088
RMI1	-1.83863
RMI2	-1.27531
RNASEH1	-1.09901
RNASEH2A	-2.16283
RNASEH2B	-1.34068
RNPEP	-1.02897
ROBO1	-1.24488
RPA3	-1.52514
RPARP-AS1	-1.98423
RPF2	-1.07095
RPGR	-1.16057
RPGRIP1L	-1.36071
RPIA	-1.09226
RPL22L1	-2.5852
RPL39L	-1.80821
RPL8	-1.01491
RPS2	-1.32233
RPS6KA4	-1.02743
RRM1	-1.91354
RRM2	-3.95624
RRP1	-1.39914
RRP12	-1.32983
RRP15	-1.07295
RRP1B	-1.5952
RRP8	-1.12609
RRP9	-1.48195
RRS1	-1.61472
RSAD1	-1.5145
RTN4RL1	-1.24047
RUVBL1	-1.40254
RUVBL2	-1.25519
RXYLT1	-1.17704
S100A2	-1.84143
S1PR5	-1.0841
SAAL1	-1.31217
SAC3D1	-1.11271
SAMD5	-1.75202
SARS2	-1.07524
SASS6	-1.00872
SCAP	-1.17721
SCARA3	-2.01141
SCARB1	-1.51221
SCFD2	-1.22966
SCN2A	-1.81906
SCN2B	-3.15612
SCN4B	-2.13855
SCPEP1	-1.08357
SDHAF3	-1.08682
SF3A3	-1.01903
SFI1	-1.03854
SFXN2	-2.1323
SGO1	-3.53183
SGO2	-2.62001
SH2B3	-1.39331
SH2D5	-1.49707
SH3BP1	-1.22497
SHCBP1	-3.18387
SHMT1	-1.60809
SHMT2	-1.2237
SHQ1	-1.16892
SIGMAR1	-1.07802
SIMC1	-1.16561
SIVA1	-1.11046
SKA1	-3.75773
SKA3	-4.09941
SKP2	-1.9887
SLC16A7	-4.12169
SLC16A9	-2.224
SLC19A1	-1.36874
SLC25A10	-1.17983
SLC25A19	-1.29338
SLC25A22	-1.31389
SLC25A37	-1.17563
SLC25A40	-1.08238
SLC25A5	-1.34905
SLC27A5	-1.47582
SLC29A1	-2.32949
SLC37A4	-1.45204
SLC3A2	-1.24263
SLC43A1	-2.00397
SLC43A3	-1.71321
SLC47A1	-4.38789
SLC7A4	-2.65014
SLC7A5	-2.1972
SLC7A8	-1.61216
SLC8A1	-2.43156
SLF1	-1.87415
SLFN13	-2.59392
SMC1A	-1.09625
SMC2	-2.01414
SMC4	-2.20454
SMIM10L2A	-2.43117
SNAI2	-1.26653
SNCA	-1.52387
SNHG1	-1.79019
SNHG10	-2.04885
SNHG15	-1.28577
SNHG17	-1.01405
SNHG26	-2.19941
SNHG3	-1.4039
SNORD14D	-2.9958
SNORD22	-2.48262
SNRNP25	-1.37808
SNRNP40	-1.31722
SNRPA	-1.65678
SNRPD1	-1.17164
SNRPF	-1.41616
SNX5	-1.61084
SORD	-1.15558
SORD2P	-1.71354
SORL1	-2.23053
SOX2	-2.10162
SOX6	-1.35558
SPAG5	-3.26018
SPATA33	-1.65266
SPATA5	-1.46481
SPATA6	-1.32388
SPC24	-4.0608
SPC25	-4.1481
SPDL1	-1.40951
SPICE1	-1.59522
SPINDOC	-1.03999
SPNS1	-1.00166
SRGAP3	-1.28745
SRM	-1.71003
SRSF1	-1.02604
SRSF2	-1.18383
SRSF7	-1.10284
SSBP4	-1.19588
SSRP1	-1.92114
STAC	-2.64111
STAR	-3.10522
STIL	-2.72422
STK32B	-2.56066
STOM	-1.32906
STOML2	-1.25268
SUCLG2	-1.06839
SUGCT	-1.07176
SULT1A1	-1.78692
SUPT16H	-1.46011
SUV39H1	-2.25361
SUV39H2	-1.72245
SYK	-1.98857
SYT8	-2.5285
TACC3	-3.2221
TAF1A	-1.47867
TAF8	-1.10623
TARS2	-1.26993
TBC1D31	-1.55262
TCEA3	-3.38325
TCOF1	-2.44793
TCTN1	-1.14723
TEAD4	-1.26952
TEDC1	-2.16489
TEDC2	-2.22862
TELO2	-1.42494
TENM2	-1.34275
TEX10	-1.26111
TEX261	-1.11536
TEX30	-1.17775
TFAP4	-3.25881
TFDP1	-1.08745
TFPI2	-1.51396
TGFBI	-1.55408
THADA	-1.20639
THAP12	-2.53234
THBS2	-2.8121
THBS3	-1.6243
THNSL1	-1.10242
THOC6	-1.64486
THOP1	-1.18809
THSD1	-1.99015
THUMPD2	-1.00835
THYN1	-1.56619
TICRR	-2.14468
TIMELESS	-2.71264
TIMM21	-1.38421
TIMM9	-1.03106
TIPIN	-1.47527
TK1	-3.18364
TLL1	-2.22463
TLR3	-2.23754
TMEM123	-1.01936
TMEM161A	-1.00204
TMEM177	-1.07621
TMEM201	-1.8387
TMEM204	-2.11668
TMEM237	-1.42478
TMEM241	-1.03225
TMEM263	-1.25885
TMEM38B	-1.23654
TMEM39B	-1.35388
TMEM74	-2.74927
TMPO	-2.09912
TMPO-AS1	-3.33644
TMX1	-1.65265
TNFRSF8	-5.55326
TNS1	-1.68777
TOE1	-1.87211
TOMM22	-1.4505
TOMM40	-1.501
TONSL	-2.76905
TOP1MT	-1.48474
TOP2A	-3.86342
TOP3A	-1.01689
TOPBP1	-1.44667
TOR3A	-1.15153
TP53AIP1	-1.96504
TP63	-1.37221
TPX2	-2.79487
TRA2B	-1.29148
TRABD	-1.00951
TRAF3IP2	-1.15688
TRAF7	-1.00975
TRAIP	-2.43141
TRAP1	-2.08136
TRDMT1	-1.43487
TREM2	-4.53823
TRERF1	-1.13702
TRIB2	-1.69835
TRIM47	-1.25548
TRIM59	-1.64384
TRIM65	-1.13792
TRIP13	-3.85956
TROAP	-3.35943
TSEN2	-1.04761
TSHZ1	-1.07047
TSPAN4	-1.08326
TSPAN5	-1.01916
TSR1	-1.13149
TSTA3	-1.09559
TTC26	-1.26891
TTC27	-1.01008
TTC30A	-1.22228
TTF2	-1.71603
TTK	-3.17504
TTLL12	-1.27326
TTLL7	-1.05056
TTYH2	-1.90838
TUBA1B	-1.48415
TUBAL3	-2.93207
TUBE1	-1.18432
TUBGCP3	-1.01459
TWISTNB	-1.99886
TWNK	-1.08812
TYMS	-3.51636
UBE2C	-3.67852
UBE2S	-2.12424
UBE2T	-2.39181
UBE3D	-1.42782
UBIAD1	-1.22561
UBR7	-1.68829
UBXN11	-1.17726
UCHL1	-1.79325
UCHL5	-1.11157
UCN2	-1.25824
UGT8	-2.82535
UHRF1	-2.43912
UNG	-1.19589
URB1	-1.87492
URB2	-1.79853
USP1	-1.14642
USP13	-1.73785
UTP15	-1.28269
UTP20	-1.76407
VDR	-1.04029
VPS9D1-AS1	-2.60925
VRK1	-2.04345
VSNL1	-2.12173
WBP11	-1.06161
WDHD1	-2.3474
WDR12	-1.7674
WDR3	-1.40324
WDR34	-1.89676
WDR35	-1.48108
WDR4	-1.40443
WDR43	-1.28054
WDR5	-1.28649
WDR62	-1.73872
WDR76	-3.21735
WDR77	-1.00488
WDR90	-1.6934
WRAP53	-1.7185
XRCC2	-3.24997
XRCC3	-2.82626
XYLB	-1.93015
YDJC	-1.46719
YEATS4	-1.41473
ZBED3	-1.5995
ZBTB24	-1.43462
ZDHHC8	-1.10787
ZFP42	-1.65328
ZGRF1	-2.7578
ZNF215	-1.11033
ZNF280B	-4.36794
ZNF296	-2.55394
ZNF367	-2.59218
ZNF395	-1.58145
ZNF488	-1.94748
ZNF492	-2.4832
ZNF530	-1.27524
ZNF584	-1.08962
ZNF724	-1.6528
ZNF732	-2.44486
ZNF788P	-1.59454
ZNF850	-2.2288
ZNF876P	-2.26248
ZNF883	-1.33196
ZNF90	-2.76674
ZRANB3	-1.57031
ZWILCH	-1.46222
ZWINT	-2.88621

## Sheet: AFF4 Up
Supplementary Data4. Genes differentially expressed with AFF1 or AFF4 knockdown.
Gene	log2FoldChange
AATBC	1.75019
ABCA12	1.16919
ABCD1	1.07581
ABTB2	1.36647
ACER2	1.44944
ACTA2	1.37389
ACVR2B	1.34483
ACYP2	1.1211
ADAM19	1.12908
ADAM23	1.33917
ADAMTS13	1.90391
ADAMTS7	3.02499
ADCY1	2.10638
ADGRG1	1.02448
ADGRL3	2.07355
ADHFE1	2.42023
ADPRHL1	1.48028
AKR1C1	1.22354
AKR1C2	1.24314
ANK1	1.74179
ANKRD29	1.49014
ANKUB1	2.76019
ANXA2P3	1.86155
AP1S1	1.07853
APOE	2.14173
ARHGAP5-AS1	1.0996
ARID3A	1.24929
ARRDC4	1.63452
ARSD	1.31698
ARVCF	1.52689
ASPRV1	3.74498
ASTN2	2.29959
ATP5MGL	1.42713
ATP6V1B2	1.03297
ATXN1	1.27704
ATXN7L3B	1.11438
B3GAT3	1.01381
BACH2	1.75998
BBC3	1.84935
BEST1	1.99873
BMF	3.84479
BMP1	1.58796
BRI3	1.04714
BTG2	1.3425
C11orf1	1.15505
C12orf73	1.01661
C12orf76	1.87723
C19orf33	1.11198
C1orf53	1.51804
C1QTNF1	1.42415
C20orf194	1.27963
C3orf52	1.08358
C5orf38	1.03811
CACFD1	2.028
CACNA2D4	3.53689
CALCOCO1	1.39452
CALML3	2.3471
CALML5	2.29865
CAPN12	1.57606
CAPS	2.22784
CARD18	2.93503
CASC8	1.93581
CASTOR1	1.30549
CASTOR3	1.1565
CBARP	1.11983
CCDC103	1.07381
CCDC157	1.19215
CDH2	2.1864
CDIP1	1.45537
CDKN1A	1.54021
CDKN1B	1.14673
CDKN2B	2.4587
CEL	2.37396
CEMIP	1.44413
CENPBD1	1.23886
CEP19	1.26486
CES2	1.00998
CFAP410	1.08697
CHD7	1.22794
CHST2	1.02371
CITED4	1.49797
CNFN	1.73129
CNIH3	1.96852
COL4A5	1.36241
COL5A1	1.74289
COL5A2	1.02836
COMMD6	1.04289
COMMD9	1.0282
COQ8A	1.13772
CORO6	1.41053
CPE	2.15812
CPQ	1.55269
CREBRF	1.44802
CRLF1	4.03937
CRTC1	1.23377
CSMD2	1.80148
CSNK1G1	1.02
CST3	1.24417
CTF1	1.12802
CTSD	2.19046
CTSF	1.85238
CTSH	1.0816
CYB5D2	1.30193
CYBA	1.46538
CYSRT1	2.57242
DACT1	2.73411
DAPK1	1.92037
DBNDD1	1.01632
DCAKD	1.03712
DCUN1D3	1.07375
DENND6B	1.9931
DET1	1.48078
DHRS3	1.32752
DIRC3	2.77875
DISP2	1.2379
DIXDC1	1.4271
DMPK	1.08215
DNAH1	1.57213
DNAJB2	1.3869
DNASE1	1.60214
DOCK8	1.22529
DPP4	2.04559
DPYSL4	2.4407
DTNA	2.95631
DTX3	1.01083
DUOX2	1.72336
DUSP22	1.08323
DUSP8	1.72092
DYRK1B	2.0753
EDA2R	2.33332
EDDM13	2.11522
EDIL3	2.82495
EIF3J-DT	1.1586
ELFN2	1.67146
EME2	1.19253
EMX2OS	1.5951
ENDOV	1.03152
ENTPD7	1.3694
EPB41L4A-AS1	1.25767
EPHA4	1.36748
EPHB2	2.92988
EPPK1	1.2029
EVA1B	1.02556
F8	1.58531
FAM13B	1.11254
FAM13C	1.94644
FAM198B-AS1	2.48299
FAM210B	1.05854
FAM214B	1.17526
FAM222B	1.66854
FAM43A	1.65878
FAM71E1	1.17686
FAM86HP	1.31776
FANK1	1.19636
FAP	1.16218
FAXDC2	1.74019
FBXL2	1.34116
FBXL8	1.30532
FBXO10	1.87225
FBXO32	2.13507
FBXW7	1.64909
FER1L4	2.10472
FER1L6	1.86337
FGD3	1.63949
FILIP1L	1.18088
FLJ32255	2.16519
FLJ46906	1.4139
FNIP2	1.34805
FTH1	1.33811
FTL	1.13259
FUCA1	1.00901
GAA	1.36474
GABARAPL1	1.1879
GAMT	1.49727
GASK1B	2.24859
GDF15	2.4338
GDNF	1.05601
GDPD1	1.38449
GLI4	1.54616
GLIPR1	1.51855
GLMP	1.24584
GNPTG	1.10321
GPC4	1.75823
GPNMB	1.6849
GPR1	2.42005
GPR143	1.65091
GPR157	1.46166
GPR68	1.52252
GPX3	1.78516
GRN	1.51044
GSN	1.21319
GSTM3	1.25602
GSTT1	1.05762
H1-2	1.74403
H2AC6	2.08821
H2BC12	2.2873
H2BC5	2.55977
H3P6	1.07664
HABP4	1.14149
HBP1	1.35649
HEXA	1.31038
HIC1	1.15278
HIC2	1.40022
HINFP	1.05711
HMGA2	1.11638
HMOX1	2.591
HNMT	2.00205
HOXC11	1.31192
HOXC13	1.08257
HOXC13-AS	1.27531
HSD11B1L	1.2427
HSPB8	2.40236
ID1	1.03357
IDUA	2.57271
IER5L	1.59751
IFITM10	4.46724
IGFBP2	1.04572
IGFBP4	1.35925
IL6R	2.59011
INAFM2	1.08034
ING4	1.39814
INKA2	1.59621
INPP5D	1.64286
IRF1	1.14425
ISCU	1.01588
ISYNA1	1.32384
ITM2A	1.26539
IVL	1.68827
JARID2	1.54259
KANK3	2.49815
KANK4	3.43408
KCNMA1	1.18046
KCNMB4	1.36171
KCTD21	1.05538
KDM4B	1.53069
KHDRBS3	1.30736
KIAA0319L	1.07137
KIAA0895L	1.11013
KIF26B	1.0456
KLHDC8B	1.17278
KRT16P2	2.44966
KRT16P3	2.16129
KRTDAP	2.64791
LBH	2.67054
LCE3D	3.29279
LGALS7	1.1073
LGALS7B	1.31463
LGI3	4.34322
LGR6	1.78452
LIMK1	1.3239
LIMK2	1.10865
LINC00174	2.04826
LINC00319	2.50401
LINC00520	1.95664
LINC00963	1.20545
LINC01451	2.59951
LINC01679	1.80083
LMBR1L	1.18946
LMF1	1.53497
LOC100128398	1.86926
LOC100379224	2.29274
LOC100507053	1.57659
LOC100507516	2.00932
LOC101928069	1.74446
LOC101928100	1.55843
LOC102724532	1.46204
LOC105372480	1.20102
LOC105373311	1.26747
LOC155060	1.91706
LOC283788	1.10738
LOC440311	1.4109
LOC728392	2.36445
LOC729737	1.4367
LOC730098	1.88055
LPXN	1.55848
LRP1	1.52787
LRRC56	2.13593
LYNX1	1.73026
LYPLA2P2	2.32022
LYRM9	1.28653
MAF	2.58269
MAFB	2.04204
MAML3	1.32528
MAP3K10	1.32302
MAP3K14-AS1	1.58465
MAPRE3	1.05959
MARCKSL1	1.15596
MCF2	2.22986
MCHR1	2.02157
MCOLN1	1.06929
MCTP1	1.02353
MFGE8	1.5478
MIDN	1.21399
MIF-AS1	1.68917
MIR200CHG	1.37785
MIR34AHG	2.15811
MMP2	1.23107
MMP24OS	1.69391
MMP28	1.9929
MMP3	3.31088
MN1	1.25084
MORN4	1.00952
MTRNR2L3	1.01083
MTRNR2L8	1.17411
MXD1	1.07569
MXD4	1.35088
MYL5	2.18438
MZF1-AS1	2.42285
NABP1	1.05176
NADSYN1	1.00506
NATD1	1.34435
NCKAP5	1.2726
NDUFA2	1.21061
NEFL	2.4197
NES	2.71958
NHLRC1	1.56589
NKAPL	1.32409
NLRP1	1.21308
NME5	2.04278
NME7	1.04843
NOL4L	1.18667
NOP14-AS1	1.12201
NOP53	1.41311
NPBWR1	4.03773
NPEPPS	1.03518
NR6A1	1.72937
NREP	1.51513
NTN4	1.10717
NUPR1	1.47898
NYNRIN	1.05188
OCA2	4.34343
OSCP1	1.71629
OTUB2	1.53517
OXLD1	1.0366
P2RY2	1.01115
PAPLN	1.85664
PAPPA	2.04231
PBX1	1.16392
PBXIP1	1.83956
PCSK1N	1.7985
PDK2	1.61297
PEX11G	1.7306
PFDN5	1.06833
PGF	1.55263
PGPEP1	1.42382
PHLDB3	1.1127
PHPT1	1.17904
PIFO	1.64584
PIK3IP1	1.14544
PINLYP	1.07585
PLA2G4C	3.63826
PLA2G6	1.56703
PLCD3	1.03015
PLD1	1.57205
PLEKHF1	1.32393
PLEKHG1	1.09849
PLIN4	2.12989
PLLP	1.36771
PLPP3	1.62055
PMEPA1	1.33838
PODNL1	1.65949
PODXL	3.73419
PODXL2	1.26206
PORCN	1.58613
POSTN	3.80039
POU3F1	1.67194
PPIEL	1.62285
PPP1R14B-AS1	1.97079
PPP2R2B	3.74846
PRKAA2	4.30229
PSAP	1.31089
PSMG3-AS1	1.21823
PTCHD4	3.73368
PTPRK	1.15855
PTPRM	1.68909
PTRHD1	1.37624
PWWP3B	2.89918
PYCARD-AS1	1.40571
QPCT	1.10872
RAC2	1.00484
RAMP1	1.77289
RASSF10	1.25418
RBPMS-AS1	1.91995
REEP6	1.23296
RGS12	1.30968
RN7SL1	1.26558
RNASE7	2.09235
RNF128	1.7122
RNF44	1.27608
RNR1	1.03718
RPL11	1.09682
RPL13A	1.26153
RPL13AP3	1.60686
RPL13AP5	2.27121
RPL18A	1.00108
RPL21	1.27199
RPL23A	1.00818
RPL27	1.00209
RPL27A	1.09173
RPL28	1.02224
RPL37	1.22215
RPL41	1.1041
RPS10	1.82934
RPS14P3	2.81759
RPS15A	1.05005
RPS19	1.39342
RPS20	1.11473
RPS24	1.02085
RPS27	1.06195
RPS27L	1.28482
RPS28	1.12294
RPS29	1.0279
SATB1	1.59295
SBK1	2.11533
SBSN	2.09007
SCN2A	1.43426
SEC31B	2.32538
SECISBP2	1.20421
SELENOP	1.02072
SERPINE2	1.33485
SESN1	1.65977
SESN2	1.33829
SFRP1	1.5113
SFXN5	1.33951
SHC4	1.86021
SIGLEC15	2.27791
SIPA1L2	1.14708
SLC22A18AS	2.06458
SLC22A23	1.1332
SLC22A3	1.01186
SLC2A11	1.20034
SLC35D2	1.25676
SLC35E2B	1.02307
SLC44A3-AS1	2.10828
SLC44A5	1.75464
SLITRK6	1.68542
SMPDL3B	2.55444
SNCG	2.5777
SNN	1.26632
SOCS1	1.67029
SOX4	1.38398
SP140	2.99641
SPATA7	1.37445
SPINK5	1.2772
SPNS1	1.17258
SPOCK1	1.25874
SPRR3	3.26045
SPRY1	1.0518
SPTB	2.42755
SRPX2	1.49808
ST8SIA1	1.81719
STAT4	1.86853
STK10	1.03878
STK40	1.19029
STN1	1.06365
SUGCT	2.15624
SULF1	1.42684
SVIL	1.23806
SWT1	1.64057
SYCE1L	1.96813
SYNC	1.06516
SYTL5	4.71762
TCEA2	1.13747
TCN1	3.3612
TGFBI	1.94379
THAP8	1.35873
TIMM8B	1.10702
TIMP3	1.13266
TMC4	1.37311
TMEM187	1.11118
TMEM198	1.52897
TMEM255B	1.46916
TMEM86A	1.81001
TNFRSF10C	3.52912
TNFRSF14	1.01987
TNRC6A	1.04574
TOM1	1.10005
TP53I3	1.1326
TP53INP1	1.57305
TP53INP2	1.96421
TP53TG1	1.59858
TPGS1	1.37146
TPRG1L	1.09604
TPRXL	2.5331
TRAPPC6A	2.30856
TRIAP1	1.39714
TTC14	1.08516
TTLL1	1.21693
TUSC2	1.22645
TXNDC17	1.4653
TXNIP	1.50478
UBA6-AS1	1.53696
UBE2E4P	1.0569
UBTD1	1.08327
ULK1	1.3636
USP51	1.50373
VAMP5	1.17076
VANGL2	1.11845
VAV3	1.06905
VIM-AS1	1.28961
VRK3	1.10386
VWCE	2.1207
WBP1L	1.07804
WDR63	2.25069
WDR81	1.53444
WNT7B	1.04245
WNT9A	1.66934
YPEL3	1.05846
ZBTB20	2.10223
ZCCHC24	1.06771
ZEB1	3.35383
ZFYVE1	1.41512
ZMAT5	1.04302
ZNF135	1.14193
ZNF138	1.27427
ZNF155	1.1669
ZNF195	1.10925
ZNF224	1.00155
ZNF225	1.21721
ZNF253	1.06712
ZNF254	1.08731
ZNF302	1.1725
ZNF385A	1.068
ZNF432	1.12905
ZNF503	1.01037
ZNF503-AS2	1.60257
ZNF517	1.26764
ZNF524	1.02097
ZNF564	1.10455
ZNF578	1.99837
ZNF580	1.06711
ZNF606	1.04851
ZNF708	1.45286
ZNF79	1.22229
ZNF821	1.27227
ZNF841	1.0786
ZNF843	5.2426
ZNF91	1.2033
ZNFX1	1.47992
ZSCAN16-AS1	1.43733
ZSCAN31	1.14502
ZSWIM3	1.23459
ZSWIM4	2.76173
ZSWIM7	1.07953
ZSWIM8	1.14011

## Sheet: AFF4 Down
Supplementary Data4. Genes differentially expressed with AFF1 or AFF4 knockdown.
Gene	log2FoldChange
ABI3BP	-1.79965
ACSS2	-2.32015
ADAM9	-1.01702
ADAMTS1	-1.41641
ADAMTS6	-1.41904
ADAMTSL1	-2.03038
ADCK2	-1.16583
ADGRG6	-1.71273
AFF4	-2.85823
AHI1	-1.00896
AIF1L	-2.48267
ALDH1L2	-2.24688
ALG10B	-1.67017
ALMS1	-1.01284
AMOTL2	-1.13192
ANKRD33B	-1.80413
ANP32E	-1.34909
ANPEP	-1.95569
APLN	-2.20279
APOL1	-1.23611
ARHGAP11A	-2.58249
ARHGAP11B	-2.95932
ARHGAP19	-1.97578
ARHGAP33	-1.20663
ARHGAP44	-1.5019
ARHGAP45	-1.50923
ARHGEF39	-1.43518
ARL5B	-1.00552
ARPIN	-1.37501
ARRB1	-1.98677
ASF1B	-2.04113
ASIC1	-1.45375
ASPM	-2.41088
ASS1	-1.69706
ATAD2	-1.8378
ATAD5	-2.03015
ATF3	-2.72187
ATL3	-1.12798
AUNIP	-1.71238
AURKA	-1.95021
AURKB	-2.10562
AXL	-1.2377
AZIN1	-1.12146
B3GALNT1	-1.38105
B3GNT5	-1.24005
BARD1	-2.34365
BDH1	-1.22971
BIRC3	-2.11727
BIRC5	-2.33834
BLM	-2.08766
BLMH	-1.08431
BRCA1	-2.04882
BRCA2	-2.37816
BRI3BP	-1.72241
BRIP1	-2.31046
BTN3A3	-1.12219
BUB1	-2.04587
BUB1B	-2.08233
C18orf54	-2.94543
C1orf112	-1.77475
C1orf115	-1.85507
C1R	-1.68519
C1S	-1.78763
C20orf197	-1.00321
C2orf69	-1.1119
C4orf46	-1.86632
C5	-1.84349
C5orf34	-2.06805
C6orf223	-3.11596
CACNB1	-1.03491
CACNG4	-3.27346
CALB1	-3.25731
CAMK1	-1.28137
CAMK4	-3.23629
CAMKK1	-2.42493
CARNMT1	-1.35464
CASP8AP2	-1.3615
CBL	-1.40653
CBX2	-1.12373
CCBE1	-2.35193
CCDC15	-1.54072
CCDC152	-1.2597
CCDC18	-1.13571
CCL20	-2.39728
CCN1	-1.3098
CCNA2	-2.25312
CCNB1	-1.63772
CCNB2	-2.16115
CCNE2	-1.96141
CCNF	-1.394
CCP110	-1.64315
CCSAP	-1.4497
CD274	-1.41014
CD40	-1.22386
CDC20	-2.12396
CDC25A	-2.02105
CDC25C	-1.69534
CDC45	-2.15894
CDC6	-2.45582
CDC7	-1.51736
CDCA2	-1.95266
CDCA3	-1.52131
CDCA5	-1.95974
CDCA7	-2.11305
CDCA7L	-1.96139
CDCA8	-2.0959
CDK1	-2.00426
CDK2	-1.10489
CDKL1	-1.98157
CDKN2C	-1.73551
CDKN3	-1.63065
CDT1	-2.19883
CENPA	-2.33261
CENPE	-1.71707
CENPF	-2.04096
CENPH	-1.97232
CENPI	-1.91941
CENPJ	-1.69622
CENPK	-1.8247
CENPL	-1.19816
CENPM	-1.76203
CENPN	-1.68841
CENPO	-1.00171
CENPQ	-1.47982
CENPU	-2.10947
CENPV	-1.98153
CENPW	-1.71396
CEP128	-1.71986
CEP152	-1.42006
CEP55	-1.98269
CEP57	-1.06215
CEP78	-1.26946
CEP97	-1.18036
CFAP97	-1.00825
CGAS	-1.58059
CHAF1A	-1.5419
CHAF1B	-2.11413
CHEK1	-1.47371
CHPT1	-1.2363
CHRNA5	-1.35241
CHST6	-2.5337
CHTF18	-1.71538
CHUK	-1.57081
CIDEA	-1.90997
CIP2A	-1.54239
CIT	-2.43446
CKAP2	-1.09382
CKAP2L	-2.49524
CKS1B	-1.17766
CKS2	-1.27108
CLDN11	-2.45693
CLDN23	-2.40232
CLIC3	-1.94929
CLMP	-1.57193
CLSPN	-2.26052
CNNM4	-1.03734
CNTLN	-1.30809
CNTNAP1	-1.96594
COL12A1	-1.60643
COL8A1	-1.26027
COL9A2	-1.08382
CPA4	-1.24833
CPT1A	-1.18808
CRABP2	-1.83232
CRACR2B	-2.92618
CREB3L2	-1.02136
CREBL2	-1.25466
CRIP2	-2.67268
CSGALNACT2	-1.06459
CTDSPL2	-1.27448
CTNNAL1	-1.19208
CX3CL1	-2.28286
CXCL1	-2.07711
CXCL16	-1.18983
CXCL2	-2.71942
CXCL3	-2.63322
CXCL8	-4.8613
CYP7B1	-1.91169
DBF4	-1.06414
DBF4B	-1.39764
DCK	-1.41836
DCLRE1A	-1.26683
DCLRE1B	-1.44632
DDIAS	-2.32233
DDX11	-1.29644
DDX12P	-1.77107
DDX60	-1.08076
DEK	-1.86814
DENND2A	-3.45244
DENND5A	-1.10238
DEPDC1	-2.76949
DEPDC1B	-1.74022
DERL3	-2.23167
DFFB	-1.18161
DGKE	-1.20451
DHCR24	-1.02149
DHTKD1	-1.87979
DIAPH3	-2.40155
DLGAP5	-1.85215
DLL1	-1.39452
DNA2	-1.68377
DNAJC3	-1.38342
DNAJC9	-1.0049
DNMT1	-1.45081
DOCK10	-1.84383
DONSON	-1.42216
DPYD	-1.091
DPYSL3	-1.25453
DSCC1	-1.68542
DSN1	-1.62531
DTL	-2.64654
DUSP1	-1.24921
DUSP5	-1.24027
DUSP9	-2.80524
DUT	-1.73197
E2F1	-2.14682
E2F2	-2.11374
E2F8	-2.74065
EBP	-1.07687
ECHDC3	-1.17305
ECM2	-2.37049
ECT2	-1.60374
EDN1	-1.75069
EDNRA	-1.4583
EFEMP1	-1.26918
EFS	-1.79672
EGR1	-2.99751
EIF5A2	-1.02143
ELK4	-1.47316
ELOVL5	-2.17374
EMB	-1.13139
EMC3-AS1	-1.74036
EME1	-1.68386
EMP2	-1.68741
EMSLR	-1.61041
ENPP1	-1.48723
EPCAM	-1.48301
EPN3	-1.39486
EPOP	-1.78775
EPOR	-1.69118
EPS8	-1.05715
ERCC6L	-1.944
EREG	-1.13922
ERI1	-1.1034
ERO1B	-1.77156
ERRFI1	-1.04414
ESCO2	-2.2931
ESM1	-4.96386
ESPL1	-2.08117
EVPL	-1.06957
EXO1	-2.28624
EXPH5	-1.24595
EZH2	-1.07312
F3	-1.52582
FABP3	-2.78761
FADS2	-1.13356
FAM111A	-1.22321
FAM111B	-2.03069
FAM122B	-1.07028
FAM161A	-1.14909
FAM181B	-3.40758
FAM83D	-2.16772
FAM91A1	-1.62939
FANCA	-2.06906
FANCB	-2.1341
FANCD2	-2.06817
FANCG	-1.4934
FANCI	-1.70975
FANCL	-1.05232
FAR1	-1.35838
FAR2	-1.10291
FASN	-1.45331
FBXL17	-1.03942
FBXO5	-1.49327
FBXW11	-1.13054
FCHO1	-1.72993
FEN1	-1.48106
FGFBP1	-1.50276
FGFR3	-1.8413
FGFR4	-2.70431
FIGNL1	-1.46567
FKBP14	-1.4276
FKBP5	-1.12025
FLVCR1	-1.49181
FNDC10	-1.4723
FOS	-1.67848
FOXM1	-2.39998
FRMPD4	-1.60159
FSD1	-2.88719
FST	-1.6024
G2E3	-1.88827
G3BP1	-1.07582
GALNT12	-2.82895
GAS2L3	-2.12495
GCLM	-1.20156
GCNT1	-1.17545
GCOM1	-5.26789
GEN1	-1.28563
GGH	-1.15515
GINS1	-1.94919
GINS2	-2.02968
GINS3	-1.42382
GINS4	-1.61894
GJC1	-1.10339
GK5	-1.28447
GLB1L3	-1.26585
GMNN	-1.12069
GMPS	-1.21167
GNB4	-1.09511
GNPNAT1	-1.15197
GOLT1B	-1.59948
GPD1L	-1.19317
GPD2	-1.11052
GPR63	-1.46389
GPRIN2	-3.85537
GREB1L	-1.06875
GRPEL2	-1.16947
GTF2H3	-1.12948
GTSE1	-1.73899
H1-10	-1.08552
H2AX	-1.23131
H2AZ1	-1.08754
HACD2	-1.24948
HAS2	-2.55705
HASPIN	-1.72863
HAUS2	-1.09459
HAUS4	-1.27276
HAUS8	-1.15843
HELLS	-1.97769
HERPUD1	-1.26071
HES1	-1.829
HFE	-1.59951
HHIP	-4.86271
HHIP-AS1	-2.41151
HINT3	-1.325
HJURP	-1.84907
HMGB1	-1.00935
HMGB2	-1.31723
HMGCS1	-1.80961
HMGN2	-1.02378
HMMR	-1.90737
HNRNPDL	-1.04917
HNRNPH3	-1.15634
HOOK1	-1.90053
HPSE	-1.52396
HROB	-1.71678
HS2ST1	-1.519
HSP90B1	-1.11068
HSP90B2P	-1.34587
HSPA5	-1.1276
HYAL1	-3.06699
HYOU1	-1.02995
ICA1L	-1.91945
ICAM5	-2.81644
IDH2	-1.33121
IER3	-1.64514
IFITM2	-1.02033
IL12RB2	-1.58358
IL17RD	-1.52944
IL1R2	-1.93466
IL1RN	-1.18977
IL23A	-1.71175
IMPA2	-1.08062
IMPAD1	-1.02648
INCENP	-1.26603
INSIG1	-1.48798
IPMK	-1.35334
IQGAP3	-2.53469
ITGB2	-2.26969
ITPK1	-1.29081
ITPRIPL1	-1.68429
JADE1	-1.85752
JDP2	-1.12369
JPH1	-1.00589
KCNQ5	-1.42053
KCNS3	-1.28816
KHK	-1.89399
KIAA1841	-1.348
KIF11	-2.49833
KIF12	-2.28898
KIF14	-2.50297
KIF15	-2.183
KIF18A	-1.76761
KIF18B	-2.50086
KIF20A	-1.9555
KIF20B	-1.7197
KIF22	-1.4014
KIF23	-2.08289
KIF24	-1.78774
KIF26A	-2.49652
KIF2C	-1.82418
KIF4A	-2.06565
KLF6	-1.03762
KLHL15	-1.81828
KLHL8	-1.47351
KLK1	-3.53471
KNL1	-2.3825
KNTC1	-1.4211
KPNA3	-1.08003
KRT42P	-1.52736
KRT75	-1.06762
L2HGDH	-1.2263
LAMP3	-2.09674
LARP1B	-1.2709
LFNG	-1.44483
LIG1	-1.04236
LIN54	-1.56165
LIN9	-1.16635
LINC00641	-2.01454
LINC00707	-2.60887
LINC00880	-1.88126
LIPG	-1.10155
LMAN1	-1.47498
LMNB1	-2.08067
LMO7	-1.09442
LMX1B	-1.58151
LOC100288637	-2.53816
LOXL2	-1.84789
LPIN1	-1.40237
LRP8	-2.08633
LRRC34	-1.70627
LRRC58	-1.39929
LRRCC1	-1.36272
LRRN4	-1.65648
LYPD6	-1.65373
LZTS1	-1.62302
MACC1	-1.07284
MAD2L1	-2.06934
MAGI2-AS3	-1.0591
MAL2	-1.68219
MAP2K1	-1.12727
MAP3K14	-1.3108
MAP3K20	-1.15846
MAP3K21	-1.35383
MAP3K5	-1.05557
MASTL	-1.57464
MATN3	-2.03737
MBLAC2	-1.32381
MBNL3	-1.35412
MCM10	-2.37556
MCM2	-2.04704
MCM3	-1.56838
MCM4	-1.55591
MCM5	-1.82937
MCM6	-2.24579
MCM7	-1.71706
MCM8	-1.35208
MCM9	-1.20765
MCMBP	-1.04571
MDFIC	-1.37283
MELK	-2.07557
MEOX1	-4.19922
MESD	-1.11059
MFAP3	-1.04551
MGLL	-1.06829
MIB1	-1.16871
MINDY2	-1.17013
MIR924HG	-2.05494
MIS18A	-1.20282
MIS18BP1	-1.42152
MKI67	-2.44016
MMP25	-2.40387
MMRN2	-1.8891
MMS22L	-1.60952
MND1	-1.86268
MOCS2	-1.31403
MPHOSPH9	-1.00792
MRC2	-1.04563
MSH2	-1.2057
MSH6	-1.50518
MSN	-1.03909
MT2A	-1.16797
MTARC1	-1.51093
MTBP	-1.48737
MTFR2	-2.02276
MTHFD1	-1.17509
MTHFD2	-1.06169
MTX3	-1.30667
MX2	-1.36739
MYBL1	-2.05335
MYBL2	-2.30789
MYC	-1.01616
MYCBPAP	-1.59622
MYO19	-1.32842
MZT1	-1.53818
NAF1	-1.05831
NASP	-1.43936
NCAPD2	-1.08672
NCAPD3	-1.47478
NCAPG	-1.91419
NCAPG2	-2.10525
NCAPH	-2.32283
NCOA7	-1.09431
NDC1	-1.36716
NDC80	-1.8883
NEBL	-2.86404
NEIL3	-2.07783
NEK2	-2.09155
NEK7	-1.69039
NEMP1	-1.06972
NFKBIZ	-3.2229
NHLRC2	-1.1456
NIPAL1	-1.4649
NMI	-1.03393
NPNT	-2.93632
NPW	-3.13136
NR4A1	-4.39688
NR4A2	-4.12561
NRARP	-1.74231
NRAS	-1.16189
NRGN	-2.00057
NRK	-1.38047
NSD2	-2.14788
NUDT15	-1.3165
NUF2	-2.00828
NUSAP1	-2.14593
NXPH4	-1.8218
OAS3	-1.47038
OGFRL1	-1.05439
OIP5	-1.6991
OPHN1	-1.13389
OPLAH	-1.20396
ORC1	-2.4202
ORC6	-1.89179
OTULINL	-1.27136
OVOL1	-1.87829
P3H3	-1.02522
PABPC4L	-1.40669
PAPSS2	-1.54517
PARP1	-1.01118
PARPBP	-1.46028
PASK	-1.42391
PAWR	-1.06342
PBK	-2.10863
PCGF5	-1.46187
PCK2	-1.23429
PCSK6	-1.56628
PCSK9	-1.80694
PDE1C	-1.93876
PDIA4	-1.11107
PDIA6	-1.06205
PEAK1	-1.00337
PHGDH	-1.38107
PID1	-1.13574
PIF1	-1.42422
PIMREG	-1.66821
PKMYT1	-2.36483
PKN1	-1.79214
PKN3	-1.23809
PLEKHA4	-1.53377
PLEKHA6	-1.08387
PLK2	-1.10104
PLK4	-2.19789
PLXND1	-3.18719
PM20D2	-1.54452
PMS1	-1.02307
PNLIPRP3	-1.78747
POC1A	-1.32971
POGLUT3	-1.36245
POLA1	-1.62301
POLA2	-1.32215
POLD1	-1.19478
POLD3	-1.57362
POLE	-1.73594
POLE2	-1.83313
POLQ	-2.22342
POLR3G	-1.18143
PPAT	-1.21394
PPIP5K2	-2.00372
PRC1	-1.99625
PREX1	-2.45703
PRIM1	-1.65311
PRMT3	-1.09008
PRPS2	-1.43578
PRR11	-1.86627
PRRG4	-1.18073
PRUNE2	-3.42113
PSAT1	-2.12363
PSIP1	-1.95366
PSMC3IP	-1.21249
PSRC1	-1.45321
PTGS2	-1.8674
PTP4A1	-1.12794
PTPN11	-1.15415
PTPRG-AS1	-2.51334
PUS7	-1.02683
PYGO1	-1.29334
QSER1	-1.86652
RAB27B	-1.34158
RAB33B	-1.17115
RACGAP1	-1.63655
RACGAP1P	-1.84907
RAD1	-1.51317
RAD18	-1.08714
RAD51	-2.46842
RAD51AP1	-1.35953
RAD54B	-1.35768
RAD54L	-2.37785
RAPH1	-1.02027
RAVER2	-1.18339
RBL1	-2.49112
RBM24	-1.42878
RBMX	-1.0189
RBPJ	-1.15947
RCC1	-1.02317
RECQL4	-1.66269
REEP3	-1.27397
REXO5	-1.81876
RFC2	-1.22603
RFC3	-1.65047
RFC4	-1.50262
RFC5	-1.57915
RFXAP	-2.12973
RGCC	-2.04799
RGS2	-1.29546
RHNO1	-1.68438
RHOV	-2.31484
RIF1	-1.14987
RIPPLY3	-3.4246
RMI1	-2.11685
RMI2	-1.75222
RNASEH2A	-1.42422
RNF125	-1.40154
RNF138	-1.06848
RNF165	-2.32353
ROBO4	-1.91869
RPIA	-1.04348
RPL22L1	-1.6865
RPS6KL1	-2.08724
RPSAP52	-2.99056
RRM1	-1.34585
RRM2	-2.32731
RTKN2	-1.18179
S1PR1	-1.01712
S1PR3	-1.63684
SAPCD2	-2.27408
SASS6	-1.38626
SCAI	-1.16613
SCARA3	-1.96232
SCD	-1.26417
SCEL	-1.4863
SCML1	-1.56205
SCNN1A	-1.2332
SCUBE2	-2.59752
SEC13	-1.24896
SEC23B	-1.06924
SEC24D	-1.30312
SEMA3B	-1.3851
SEMA4A	-1.04357
SEMA5A	-1.844
SEMA6B	-2.61786
SERPINB2	-1.37976
SERTAD4	-1.66149
SFMBT1	-1.03576
SFR1	-1.01819
SGK1	-1.44524
SGO1	-2.06096
SGO2	-1.95331
SHCBP1	-2.65726
SHMT1	-1.02568
SHROOM1	-1.00451
SIMC1	-1.23751
SIX4	-1.28503
SKA1	-2.51932
SKA3	-2.11365
SKIV2L	-5.16568
SKP2	-1.3497
SLBP	-1.04817
SLC10A2	-3.02343
SLC10A7	-1.13824
SLC16A14	-2.86433
SLC16A9	-2.00764
SLC1A4	-1.48747
SLC25A32	-1.0457
SLC25A33	-1.09926
SLC25A40	-1.49002
SLC29A1	-1.61814
SLC29A2	-1.35525
SLC2A3	-1.67258
SLC35A3	-1.04996
SLC36A4	-1.0645
SLC39A14	-1.41149
SLC43A1	-2.1953
SLC44A2	-1.43386
SLC5A3	-1.19287
SLC6A11	-1.62928
SLC7A11	-1.44522
SLC7A2	-3.05955
SLC8A1	-2.04069
SLCO4A1	-2.43686
SLCO4C1	-3.05088
SLF1	-1.1124
SLFN11	-3.84195
SLFN13	-2.091
SLIT2	-1.4102
SMAD5	-1.19751
SMC1A	-1.18228
SMC2	-1.09972
SMC4	-1.76925
SMC5	-1.02276
SMCHD1	-1.23572
SMCO4	-2.10325
SNHG3	-1.23038
SNRPD1	-1.02182
SNX10	-1.83639
SOCS3	-1.79926
SOD2	-1.10872
SPAG5	-1.77246
SPAST	-1.01117
SPATA13	-1.61689
SPATA5	-1.37704
SPC24	-2.43891
SPC25	-2.31472
SPCS3	-1.94785
SPDL1	-1.05972
SPIN4	-1.22754
STAC	-1.54525
STARD4	-1.2684
STAT5A	-1.73015
STIL	-1.78852
STK17B	-1.0542
STK26	-1.23363
STK32C	-1.02017
STRN	-1.01232
SUPT16H	-1.15932
SUV39H1	-1.09569
SV2A	-1.52932
SYN1	-1.36774
SYNE4	-2.46837
SYNM	-2.30718
SYT14	-1.14054
SYT7	-1.40515
TACC1	-1.76803
TACC3	-1.76341
TCF19	-2.03553
TCOF1	-1.1476
TEAD1	-1.23008
TEDC1	-1.47422
TEDC2	-1.25102
TENT4B	-1.14219
TESMIN	-1.55938
TFAP4	-1.41603
TFCP2L1	-1.07923
TFPI2	-2.04043
THAP5	-1.22564
THOC6	-1.18703
THY1	-1.35631
TICRR	-2.22157
TIFA	-1.01311
TIMELESS	-1.76978
TK1	-2.18681
TMED7	-1.39963
TMEM171	-1.23862
TMEM200B	-2.79498
TMEM97	-1.03096
TMPO	-1.92493
TMPO-AS1	-1.6392
TMPRSS4	-2.63686
TMTC3	-1.24529
TNFAIP3	-1.94467
TNFRSF18	-4.86451
TNFRSF8	-5.58594
TONSL	-1.6613
TOP2A	-1.96094
TOPBP1	-1.26142
TPD52	-1.80164
TPX2	-1.72642
TRAIP	-2.05411
TRIM36	-1.2906
TRIM44	-1.00517
TRIM47	-1.57385
TRIM59	-1.42105
TRIP13	-1.96856
TROAP	-2.06249
TRPV4	-1.89703
TSC22D3	-1.23194
TTC21B	-1.23724
TTC39B	-1.01119
TTF2	-1.35655
TTK	-2.01624
TTTY15	-1.12326
TUB	-3.13705
TUBA1B	-1.19775
TWSG1	-1.70748
TXNDC16	-2.19934
TYMS	-1.10461
UAP1L1	-1.14917
UBA7	-1.58949
UBE2C	-1.63197
UBE2T	-1.40139
UBR7	-1.22973
UBXN2B	-1.49701
UGDH	-1.04335
UHRF1	-2.09999
USF3	-1.23426
USP1	-2.19814
USP12	-1.25317
USP13	-1.48718
USP37	-1.22488
VGLL1	-2.12823
VKORC1L1	-1.08291
VMA21	-1.61548
VRK1	-1.0851
WDHD1	-1.44455
WDR62	-1.76323
WDR76	-2.57989
WIPF1	-1.79402
WIPF3	-2.70026
WNT5A	-1.40497
XRCC2	-2.31179
XRCC3	-1.47547
YARS1	-1.11592
YEATS4	-1.03323
YES1	-1.29208
ZBTB24	-1.00591
ZBTB41	-1.06214
ZDHHC20	-1.24776
ZDHHC6	-1.10167
ZGRF1	-1.94695
ZNF100	-1.04328
ZNF165	-1.24455
ZNF280B	-2.00061
ZNF330	-1.07183
ZNF367	-1.76028
ZNF492	-2.25259
ZNF519	-1.71391
ZNF695	-2.68636
ZNF724	-2.01512
ZNF750	-2.27287
ZNF90	-1.90232
ZP4	-3.92278
ZWILCH	-1.4359
ZWINT	-1.64046
ZYG11A	-1.40812
ZYG11B	-1.31318

## Sheet: GO AFF1 and AFF4 Shared
Supplementary Data4. Genes differentially expressed with AFF1 or AFF4 knockdown.
Category	Term	Count	%	PValue	Genes
GOTERM_BP_DIRECT	GO:0006260~DNA replication	60	10.1351	1.3882e-48	FEN1, MCM7, MCM8, DSCC1, MCM10, BRCA1, CHTF18, ING4, CHAF1B, CHAF1A, EXO1, CHEK1, TOPBP1, POLE, RFC5, RMI2, SUPT16H, RFC3, RFC4, LIG1, RMI1, RFC2, CDC25C, CDC25A, DBF4, MCM3, TIMELESS, MCM4, MCM5, MCM6, DNA2, DTL, MCM2, RHNO1, BLM, RNASEH2A, RECQL4, POLD3, BRIP1, ORC6, CDC45, ORC1, POLD1, CLSPN, BARD1, GINS2, CDT1, DUT, RRM1, RRM2, GINS3, GINS4, CDC7, CDC6, TICRR, POLA1, POLA2, NASP, POLE2, CDK1
GOTERM_BP_DIRECT	GO:0051301~cell division	77	13.0068	1.59577e-42	ERCC6L, ZWILCH, CDCA7L, CCNF, NCAPG2, KIF14, BUB1B, KIF11, SMC4, CKS1B, SMC2, CDC20, TUBA1B, MIS18BP1, NUF2, KNTC1, NEK2, OIP5, FBXO5, SPDL1, LRRCC1, HELLS, LIG1, HAUS4, VRK1, KNL1, SMC1A, MASTL, CDC25C, CDC25A, SGO1, CCNA2, SGO2, PSRC1, CCNE2, CKS2, TIMELESS, BIRC5, MCM5, KIF2C, KIF20B, CDCA2, CDCA3, CDCA5, CDCA7, NCAPG, CDCA8, SKA3, NCAPH, SKA1, AURKA, CCNB2, CCNB1, HAUS8, MCMBP, FAM83D, BUB1, …
GOTERM_BP_DIRECT	GO:0007067~mitotic nuclear division	58	9.7973	2.30975e-33	ERCC6L, ZWILCH, CCNF, NCAPG2, BUB1B, YEATS4, KIF11, KIF15, CDC20, MIS18BP1, NUF2, PBK, KNTC1, NEK2, OIP5, FBXO5, CEP55, LRRCC1, HELLS, HAUS4, VRK1, KNL1, KIF22, MASTL, CDC25C, CDC25A, CIT, SGO1, CCNA2, ASPM, INCENP, TIMELESS, BIRC5, KIF2C, KIF20B, CDCA2, CDCA3, CDCA5, PKMYT1, SKA3, SKA1, AURKB, AURKA, CCNB2, HAUS8, MCMBP, FAM83D, BUB1, CENPW, CDC6, NDC80, TPX2, CENPF, MIS18A, CDK1, CENPN, SPC24, …
GOTERM_BP_DIRECT	GO:0007062~sister chromatid cohesion	40	6.75676	2.88942e-32	ERCC6L, ZWILCH, CDCA5, CDCA8, BUB1B, CENPA, SKA1, AURKB, CDC20, NUF2, MCMBP, KNTC1, SPDL1, BUB1, CENPU, DDX11, KNL1, KIF22, SMC1A, NDC80, ZWINT, SGO1, SGO2, CENPE, KIF18A, CENPF, CENPH, INCENP, CENPI, CENPK, CENPL, BIRC5, CENPM, CENPN, KIF2C, CENPO, CENPQ, SPC24, MAD2L1, SPC25
GOTERM_BP_DIRECT	GO:0000082~G1/S transition of mitotic cell cycle	36	6.08108	2.40161e-27	CDKN1A, CDKN1B, MCM7, MCM8, CDCA5, PRIM1, MCM10, PKMYT1, TYMS, IQGAP3, ORC6, CDC45, ORC1, PPAT, FBXO5, SKP2, POLE, CDT1, CDKN2C, RRM2, PLK2, CDC7, CDC6, CDC25A, POLA1, POLA2, DBF4, CCNE2, POLE2, MCM3, CDK1, MCM4, MCM5, MCM6, CDKN3, MCM2
GOTERM_BP_DIRECT	GO:0006281~DNA repair	49	8.27703	8.80893e-26	BTG2, FEN1, BRCA1, FOXM1, CHAF1B, CHAF1A, EME1, EXO1, CHEK1, TOPBP1, POLE, RFC5, GEN1, SUPT16H, LIG1, PARP1, DDX11, KIF22, SMC1A, MSH6, MSH2, FANCD2, PIF1, BLM, PARPBP, UHRF1, RPS27L, RAD51AP1, RECQL4, POLD1, RAD54L, CLSPN, FANCI, POLQ, SLF1, FANCL, XRCC2, XRCC3, FANCA, GTF2H3, FANCG, TICRR, POLA1, RAD51, UBE2T, POLE2, CDK1, NABP1, RAD18
GOTERM_BP_DIRECT	GO:0006270~DNA replication initiation	21	3.5473	8.73425e-23	SLF1, MCM7, PRIM1, GINS4, MCM10, CDC7, CDC6, POLA1, POLA2, ORC6, CDC45, ORC1, CCNE2, POLE2, MCM3, MCM4, MCM5, TOPBP1, MCM6, POLE, MCM2
GOTERM_BP_DIRECT	GO:0000731~DNA synthesis involved in DNA repair	18	3.04054	5.27343e-17	BARD1, BLM, RMI2, RFC3, RMI1, XRCC2, XRCC3, BRCA1, BRCA2, RAD51AP1, POLD3, POLA1, BRIP1, RAD51, EXO1, POLD1, DNA2, POLE
GOTERM_BP_DIRECT	GO:0000722~telomere maintenance via recombination	17	2.87162	2.44622e-16	RFC5, FEN1, RFC3, RFC4, LIG1, RFC2, PRIM1, XRCC3, BRCA2, POLD3, POLA1, POLA2, RAD51, POLD1, POLE2, DNA2, POLE
GOTERM_BP_DIRECT	GO:0007059~chromosome segregation	21	3.5473	1.13234e-14	TOP2A, CDCA2, CENPW, SPAG5, HJURP, BRCA1, ESCO2, KIF11, SKA3, NDC80, SKA1, SGO1, CENPE, CENPF, MIS18A, INCENP, NUF2, OIP5, NEK2, CENPN, SPC25
GOTERM_BP_DIRECT	GO:0000086~G2/M transition of mitotic cell cycle	27	4.56081	1.12701e-13	CDKN1A, CCP110, HMMR, PKMYT1, FOXM1, AURKA, CCNB2, CCNB1, HAUS8, CHEK1, NEK2, SKP2, CEP78, PLK4, CEP152, HAUS4, MASTL, CDC25C, CDC25A, CIT, TPX2, MELK, CENPJ, ALMS1, CDK1, BIRC5, NES
GOTERM_BP_DIRECT	GO:0034080~CENP-A containing nucleosome assembly	16	2.7027	1.47947e-12	CENPU, CENPW, HJURP, KNL1, CENPA, MIS18A, CENPH, MIS18BP1, CENPI, CENPK, CENPL, CENPM, OIP5, CENPN, CENPO, CENPQ
GOTERM_BP_DIRECT	GO:0006271~DNA strand elongation involved in DNA replication	11	1.85811	2.13998e-12	POLD3, GINS1, GINS2, POLA1, POLA2, RFC3, RFC4, POLD1, GINS3, PRIM1, GINS4
GOTERM_BP_DIRECT	GO:0006974~cellular response to DNA damage stimulus	31	5.23649	2.59439e-12	TOP2A, BLM, CDKN1A, BTG2, MCM7, MCM8, SUV39H1, RPS27L, MCM10, BRCA1, BBC3, MYC, CHEK1, TOPBP1, BARD1, POLQ, SLF1, PARP1, ATAD5, FANCL, DDX11, XRCC3, MASTL, FANCG, WDR76, RAD51, UBE2T, TIMELESS, NABP1, DTL, RAD18
GOTERM_BP_DIRECT	GO:0000732~strand displacement	13	2.19595	4.99285e-12	BARD1, BLM, RMI2, RMI1, XRCC2, XRCC3, BRCA1, BRCA2, RAD51AP1, BRIP1, RAD51, EXO1, DNA2
GOTERM_BP_DIRECT	GO:0008283~cell proliferation	38	6.41892	3.34235e-10	USP13, MCM7, UHRF1, INSIG1, BUB1B, MCM10, CXCL1, MKI67, TYMS, AURKB, CKS1B, KIF15, EPS8, EDNRA, MYC, FAM83D, SKP2, BUB1, DLGAP5, E2F8, STIL, EMP2, CDC25C, CDC25A, TRAIP, POLA1, TPX2, CENPF, ZEB1, NR6A1, MELK, NASP, CKS2, CDK1, TACC3, KIF2C, TGFBI, MXD1
GOTERM_BP_DIRECT	GO:0032508~DNA duplex unwinding	14	2.36486	5.03055e-10	GINS1, GINS2, PIF1, BLM, DDX11, GINS4, DDX12P, RAD54B, RECQL4, BRIP1, CDC45, MCM3, MCM5, DNA2
GOTERM_BP_DIRECT	GO:0000724~double-strand break repair via homologous recombination	17	2.87162	8.37226e-10	GEN1, POLQ, BLM, FEN1, PARP1, MCM8, XRCC2, XRCC3, TONSL, BRCA1, BRCA2, RAD54B, RAD51AP1, MMS22L, RAD51, RAD54L, NABP1
GOTERM_BP_DIRECT	GO:0000070~mitotic sister chromatid segregation	11	1.85811	1.75627e-09	KIF18B, ESPL1, SPAG5, NUSAP1, NEK2, SMC1A, CENPA, SMC4, NDC80, ZWINT, MAD2L1
GOTERM_BP_DIRECT	GO:1901796~regulation of signal transduction by p53 class mediator	20	3.37838	1.00443e-08	RFC5, BARD1, BLM, RMI2, SUPT16H, RFC3, RFC4, RMI1, RFC2, BRCA1, AURKB, AURKA, TPX2, BRIP1, EXO1, TP53INP1, CHEK1, TOPBP1, DNA2, RHNO1
GOTERM_BP_DIRECT	GO:0036297~interstrand cross-link repair	13	2.19595	2.47448e-08	FANCI, DCLRE1B, FANCL, XRCC3, FANCA, FANCB, FANCG, RAD51AP1, RAD51, EME1, FANCD2, UBE2T, USP1
GOTERM_BP_DIRECT	GO:0007093~mitotic cell cycle checkpoint	11	1.85811	2.84536e-08	ZWILCH, PLK2, CHEK1, NABP1, BUB1B, KNTC1, TTK, SMC1A, BUB1, ZWINT, MAD2L1
GOTERM_BP_DIRECT	GO:0051726~regulation of cell cycle	19	3.20946	5.81081e-08	CCNF, PKMYT1, FOXM1, MASTL, CDC25C, CDC25A, CCNB2, CENPF, CCNB1, RBL1, CCNE2, FIGNL1, IRF1, E2F2, MYBL2, SKP2, DTL, PRR11, CDKL1
GOTERM_BP_DIRECT	GO:0042769~DNA damage response, detection of DNA damage	11	1.85811	1.00167e-07	RFC5, POLD3, RFC3, RFC4, PARP1, RFC2, POLD1, USP1, DTL, SOX4, RAD18
GOTERM_BP_DIRECT	GO:0006302~double-strand break repair	14	2.36486	1.0558e-07	POLQ, FEN1, LIG1, PARP1, CDCA5, MND1, BRCA1, ESCO2, BRCA2, RECQL4, BRIP1, EME1, MSH2, TRIP13
GOTERM_BP_DIRECT	GO:0007080~mitotic metaphase plate congression	11	1.85811	1.33456e-07	CENPE, KIF18A, CCNB1, PSRC1, CDCA5, KIF14, CDCA8, KIF2C, KIF22, SPDL1, CEP55
GOTERM_BP_DIRECT	GO:0007076~mitotic chromosome condensation	8	1.35135	1.45234e-07	CDCA5, NUSAP1, NCAPG, NCAPD2, NCAPD3, SMC4, NCAPH, SMC2
GOTERM_BP_DIRECT	GO:0034501~protein localization to kinetochore	7	1.18243	1.71346e-07	MTBP, CDK1, BUB1B, TTK, KNL1, SPDL1, AURKB
GOTERM_BP_DIRECT	GO:0007052~mitotic spindle organization	10	1.68919	2.12208e-07	STIL, CCNB1, PLK2, TTK, WDR62, KIF11, SMC1A, NDC80, AURKA, SPC25
GOTERM_BP_DIRECT	GO:0000079~regulation of cyclin-dependent protein serine/threonine kinase activity	11	1.85811	2.30246e-07	CCNA2, BLM, CDKN1A, CDKN1B, CDKN2C, CCNE2, CDC6, PKMYT1, CDC25C, CDC25A, CDKN3
GOTERM_BP_DIRECT	GO:0000083~regulation of transcription involved in G1/S transition of mitotic cell cycle	9	1.52027	2.8049e-07	CDT1, POLA1, RRM2, CDC45, ORC1, CDK1, CDC6, FBXO5, TYMS
GOTERM_BP_DIRECT	GO:0006977~DNA damage response, signal transduction by p53 class mediator resulting in cell cycle arrest	13	2.19595	4.00178e-07	CDKN1A, BTG2, CDKN1B, PLK2, ARID3A, CDC25C, AURKA, CCNB1, CENPJ, E2F1, CDK1, GTSE1, SOX4
GOTERM_BP_DIRECT	GO:1900264~positive regulation of DNA-directed DNA polymerase activity	6	1.01351	5.84465e-07	RFC5, RFC3, RFC4, RFC2, DSCC1, CHTF18
GOTERM_BP_DIRECT	GO:0051310~metaphase plate congression	7	1.18243	7.14583e-07	CENPE, CENPF, KIF2C, KIF22, FAM83D, CENPQ, NDC80
GOTERM_BP_DIRECT	GO:0007018~microtubule-based movement	14	2.36486	1.26301e-06	KIF14, KIF24, KIF23, KIF11, KIF22, KIF15, CENPE, KIF18A, KIF18B, RACGAP1, KIF4A, KIF2C, KIF20A, KIF20B
GOTERM_BP_DIRECT	GO:0007049~cell cycle	22	3.71622	4.73325e-06	UHRF1, SUV39H1, GMNN, DDX12P, HJURP, BRCA1, ESCO2, DBF4B, FOXM1, CHTF18, AURKB, AURKA, CKS1B, CDC20, RGS2, CHAF1B, RBL1, CHAF1A, NASP, E2F2, CDKN3, MCM2
GOTERM_BP_DIRECT	GO:0007051~spindle organization	7	1.18243	5.56457e-06	ASPM, SPAG5, TTK, AUNIP, KIF11, AURKB, AURKA
GOTERM_BP_DIRECT	GO:0006297~nucleotide-excision repair, DNA gap filling	8	1.35135	6.11296e-06	RFC5, POLD3, RFC3, RFC4, LIG1, RFC2, POLD1, POLE
GOTERM_BP_DIRECT	GO:0006268~DNA unwinding involved in DNA replication	6	1.01351	6.48544e-06	TOP2A, RAD51, MCM7, MCM4, MCM6, MCM2
GOTERM_BP_DIRECT	GO:0000281~mitotic cytokinesis	8	1.35135	2.40664e-05	RACGAP1, KIF4A, NUSAP1, CKAP2, KIF23, KIF20A, CENPA, CEP55
GOTERM_BP_DIRECT	GO:0007131~reciprocal meiotic recombination	8	1.35135	3.0551e-05	MSH6, RAD51, MSH2, XRCC2, XRCC3, MND1, TRIP13, RAD54B
GOTERM_BP_DIRECT	GO:0007095~mitotic G2 DNA damage checkpoint	6	1.01351	6.7857e-05	CCNA2, FANCI, BLM, SLF1, CDK1, TOPBP1
GOTERM_BP_DIRECT	GO:0006298~mismatch repair	8	1.35135	8.8132e-05	POLD3, MSH6, RNASEH2A, MSH2, LIG1, EXO1, POLD1, PMS1
GOTERM_BP_DIRECT	GO:0007099~centriole replication	6	1.01351	9.61717e-05	PLK4, CEP152, CENPJ, SASS6, CCP110, WDR62
GOTERM_BP_DIRECT	GO:0006978~DNA damage response, signal transduction by p53 class mediator resulting in transcription of p21 class mediator	6	1.01351	9.61717e-05	ING4, CDKN1A, TFAP4, BRCA1, FOXM1, BRCA2
GOTERM_BP_DIRECT	GO:0000910~cytokinesis	9	1.52027	0.000108499	ESPL1, INCENP, PRC1, NEK7, BIRC5, KIF23, KIF20A, BRCA2, CIT
GOTERM_BP_DIRECT	GO:0006139~nucleobase-containing compound metabolic process	9	1.52027	0.000126166	PRPS2, BRIP1, DUT, OAS3, DDX11, DDX12P, TK1, TYMS, SLC29A1
GOTERM_BP_DIRECT	GO:0006296~nucleotide-excision repair, DNA incision, 5'-to lesion	8	1.35135	0.000127829	RFC5, POLD3, RFC3, RFC4, PARP1, RFC2, POLD1, GTF2H3
GOTERM_BP_DIRECT	GO:0032467~positive regulation of cytokinesis	8	1.35135	0.000127829	SVIL, RACGAP1, KIF14, KIF23, CDC6, KIF20B, AURKB, CIT
GOTERM_BP_DIRECT	GO:0007050~cell cycle arrest	15	2.53378	0.000136596	BARD1, CDKN1A, CDKN1B, CDKN2C, CXCL8, DDIAS, ING4, MTBP, MSH2, MYC, IRF1, TP53INP1, HBP1, KIF20B, CDKN3
GOTERM_BP_DIRECT	GO:0033683~nucleotide-excision repair, DNA incision	8	1.35135	0.000152516	RFC5, POLD3, RFC3, RFC4, PARP1, RFC2, POLD1, GTF2H3
GOTERM_BP_DIRECT	GO:0007019~microtubule depolymerization	5	0.844595	0.000170721	KIF18A, KIF18B, KIF14, KIF24, KIF2C
GOTERM_BP_DIRECT	GO:0006310~DNA recombination	11	1.85811	0.000257147	PSMC3IP, RECQL4, PIF1, BLM, RAD51, LIG1, EXO1, XRCC3, RAD54L, BRCA1, HMGB1
GOTERM_BP_DIRECT	GO:0010032~meiotic chromosome condensation	4	0.675676	0.000289924	NCAPD2, NCAPD3, SMC4, SMC2
GOTERM_BP_DIRECT	GO:0000727~double-strand break repair via break-induced replication	4	0.675676	0.000289924	GINS2, CDC45, GINS4, CDC7
GOTERM_BP_DIRECT	GO:0001833~inner cell mass cell proliferation	5	0.844595	0.00038281	GINS1, CHEK1, GINS4, NCAPG2, BRCA2
GOTERM_BP_DIRECT	GO:0051382~kinetochore assembly	5	0.844595	0.00038281	CENPE, CENPF, CENPW, CENPH, CENPA
GOTERM_BP_DIRECT	GO:0034644~cellular response to UV	8	1.35135	0.000393893	POLD1, MYC, TP53INP1, PBK, PTGS2, CDC25A, AURKB, RHNO1
GOTERM_BP_DIRECT	GO:0010165~response to X-ray	6	1.01351	0.000496383	BLM, CDKN1A, RAD51, MSH2, XRCC2, BRCA2
GOTERM_BP_DIRECT	GO:0072719~cellular response to cisplatin	4	0.675676	0.000566369	RAD51, DDX11, TIMELESS, HMOX1
GOTERM_BP_DIRECT	GO:0042493~response to drug	22	3.71622	0.000609819	CDKN1A, CDKN1B, MCM7, HMGCS1, IGFBP2, HMGB2, GGH, PTPRM, SLC6A11, FOS, TYMS, PTGS2, LRP8, SLC8A1, CENPF, CCNB1, RAD51, MYC, CDK1, RAD54L, BLMH, PMS1
GOTERM_BP_DIRECT	GO:0006284~base-excision repair	7	1.18243	0.000680717	RECQL4, POLQ, FEN1, NEIL3, LIG1, DNA2, HMGB1
GOTERM_BP_DIRECT	GO:0007088~regulation of mitotic nuclear division	6	1.01351	0.000760874	NEK2, FBXO5, MKI67, PKMYT1, KIF20B, CDC25C
GOTERM_BP_DIRECT	GO:0010212~response to ionizing radiation	8	1.35135	0.00077182	RRM1, XRCC2, XRCC3, RAD54L, NABP1, BRCA1, TOPBP1, TICRR
GOTERM_BP_DIRECT	GO:0019985~translesion synthesis	7	1.18243	0.000795563	RFC5, POLD3, RFC3, RFC4, RFC2, POLD1, DTL
GOTERM_BP_DIRECT	GO:0071456~cellular response to hypoxia	11	1.85811	0.000831115	CCNA2, NPEPPS, EDN1, CCNB1, SUV39H1, E2F1, HMOX1, SLC29A1, PTGS2, SLC8A1, BBC3
GOTERM_BP_DIRECT	GO:0090267~positive regulation of mitotic cell cycle spindle assembly checkpoint	4	0.675676	0.00096814	GEN1, XRCC3, NDC80, MAD2L1
GOTERM_BP_DIRECT	GO:0072711~cellular response to hydroxyurea	4	0.675676	0.00096814	BLM, RAD51, DDX11, TIMELESS
GOTERM_BP_DIRECT	GO:0071897~DNA biosynthetic process	6	1.01351	0.0011184	POLQ, POLA2, CENPF, LIG1, TK1, TYMS
GOTERM_BP_DIRECT	GO:0031297~replication fork processing	6	1.01351	0.0013377	MMS22L, BLM, RAD51, EME1, DDX11, TONSL
GOTERM_BP_DIRECT	GO:0007346~regulation of mitotic cell cycle	7	1.18243	0.00141078	CDKN1A, MYC, NEK7, CKS2, BIRC5, FBXO5, CKS1B
GOTERM_BP_DIRECT	GO:0051256~mitotic spindle midzone assembly	4	0.675676	0.00151313	RACGAP1, KIF4A, KIF23, AURKB
GOTERM_BP_DIRECT	GO:0051983~regulation of chromosome segregation	4	0.675676	0.00151313	KIF2C, MKI67, BUB1, AURKB
GOTERM_BP_DIRECT	GO:2000781~positive regulation of double-strand break repair	4	0.675676	0.00151313	SLF1, DDX11, TIMELESS, FOXM1
GOTERM_BP_DIRECT	GO:0000076~DNA replication checkpoint	4	0.675676	0.00151313	CDT1, CDC45, DNA2, CDC6
GOTERM_BP_DIRECT	GO:0008285~negative regulation of cell proliferation	25	4.22297	0.00160556	CDKN1A, BTG2, CDKN1B, CXCL8, CXCL1, PTGS2, DLL1, ING4, DNAJB2, MTBP, BRIP1, ADAMTS1, FTH1, TP53INP1, TNFRSF8, SOX4, FGFBP1, CDKN2C, CDC6, EREG, ZEB1, TFAP4, IRF1, C18ORF54, CDKN3
GOTERM_BP_DIRECT	GO:0000278~mitotic cell cycle	7	1.18243	0.00160968	CENPE, RRM1, CENPF, CENPW, KIF18B, XRCC2, NUDT15
GOTERM_BP_DIRECT	GO:0008284~positive regulation of cell proliferation	28	4.72973	0.00161913	SHC4, CDKN1B, CDCA7L, KIF14, TTK, DBF4B, FOXM1, DLL1, DPP4, CDC20, MYC, HAS2, IL6R, SOX4, IL12RB2, MARCKSL1, EDN1, FGFBP1, EMP2, CDC7, EREG, APLN, PRC1, BIRC5, FGFR4, KIF20B, FGFR3, ATF3
GOTERM_BP_DIRECT	GO:0001556~oocyte maturation	5	0.844595	0.00203851	CCNB1, TRIP13, FBXO5, BRCA2, EREG
GOTERM_BP_DIRECT	GO:0033314~mitotic DNA replication checkpoint	4	0.675676	0.00221718	SLF1, TOPBP1, CLSPN, TICRR
GOTERM_BP_DIRECT	GO:0008608~attachment of spindle microtubules to kinetochore	4	0.675676	0.00221718	SGO1, KNL1, NDC80, AURKB
GOTERM_BP_DIRECT	GO:0000075~cell cycle checkpoint	4	0.675676	0.00221718	DCLRE1B, CCNE2, FANCG, TICRR
GOTERM_BP_DIRECT	GO:0051298~centrosome duplication	5	0.844595	0.00251895	STIL, CEP152, SASS6, CCP110, BRCA2
GOTERM_BP_DIRECT	GO:0051276~chromosome organization	5	0.844595	0.00251895	CENPW, MYC, RAD54L, CDCA8, SMC4
GOTERM_BP_DIRECT	GO:0042276~error-prone translesion synthesis	5	0.844595	0.00251895	RFC5, RFC3, RFC4, RFC2, POLE2
GOTERM_BP_DIRECT	GO:0010332~response to gamma radiation	6	1.01351	0.00254057	PARP1, FANCD2, MYC, DCUN1D3, XRCC2, BRCA2
GOTERM_BP_DIRECT	GO:0071479~cellular response to ionizing radiation	6	1.01351	0.00254057	RAD51AP1, BLM, CDKN1A, RAD51, FIGNL1, RHNO1
GOTERM_BP_DIRECT	GO:0032147~activation of protein kinase activity	7	1.18243	0.0026248	TPX2, KIF14, EMP2, HMGB1, DBF4B, CLSPN, ACVR2B
GOTERM_BP_DIRECT	GO:0051383~kinetochore organization	3	0.506757	0.00286628	CENPH, SMC4, SMC2
GOTERM_BP_DIRECT	GO:0007094~mitotic spindle assembly checkpoint	5	0.844595	0.00307175	CENPF, BUB1B, TTK, BUB1, MAD2L1
GOTERM_BP_DIRECT	GO:0051103~DNA ligation involved in DNA repair	4	0.675676	0.00309423	LIG1, PARP1, HMGB2, HMGB1
GOTERM_BP_DIRECT	GO:0031145~anaphase-promoting complex-dependent catabolic process	9	1.52027	0.00322588	CDC20, CCNB1, UBE2C, CDK1, BUB1B, SKP2, AURKB, MAD2L1, AURKA
GOTERM_BP_DIRECT	GO:0016925~protein sumoylation	11	1.85811	0.0036789	TOP2A, NDC1, BLM, PARP1, INCENP, CBX2, CDCA8, BIRC5, BRCA1, SMC1A, AURKB
GOTERM_BP_DIRECT	GO:0006890~retrograde vesicle-mediated transport, Golgi to ER	9	1.52027	0.0040639	CENPE, KIF18A, RACGAP1, KIF4A, KIF23, KIF2C, KIF11, KIF22, KIF15
GOTERM_BP_DIRECT	GO:0051384~response to glucocorticoid	8	1.35135	0.00407653	IL1RN, DUSP1, WNT7B, IGFBP2, ADAM9, HMGB1, TYMS, PTGS2
GOTERM_BP_DIRECT	GO:0045736~negative regulation of cyclin-dependent protein serine/threonine kinase activity	5	0.844595	0.00441424	CDKN1A, CDKN1B, CDKN2C, TFAP4, TNFAIP3
GOTERM_BP_DIRECT	GO:0090307~mitotic spindle assembly	6	1.01351	0.00496003	TPX2, BIRC5, MYBL2, NEK2, KIF11, BIRC3
GOTERM_BP_DIRECT	GO:0051439~regulation of ubiquitin-protein ligase activity involved in mitotic cell cycle	5	0.844595	0.00521343	CDC20, CCNB1, UBE2C, CDK1, FBXO5
GOTERM_BP_DIRECT	GO:0030728~ovulation	4	0.675676	0.00541433	MYC, ALMS1, PTGS2, EREG
GOTERM_BP_DIRECT	GO:0046602~regulation of mitotic centrosome separation	3	0.506757	0.00561383	CHEK1, NEK2, KIF11
GOTERM_BP_DIRECT	GO:0031577~spindle checkpoint	3	0.506757	0.00561383	BIRC5, SPDL1, AURKB
GOTERM_BP_DIRECT	GO:0045132~meiotic chromosome segregation	3	0.506757	0.00561383	SGO1, SMC4, SMC2
GOTERM_BP_DIRECT	GO:0043137~DNA replication, removal of RNA primer	3	0.506757	0.00561383	FEN1, RNASEH2A, DNA2
GOTERM_BP_DIRECT	GO:0018105~peptidyl-serine phosphorylation	11	1.85811	0.005871	DMPK, PKN3, PLK2, CDK1, MAP3K10, TTK, ULK1, CDC7, CLSPN, MASTL, VRK3
GOTERM_BP_DIRECT	GO:0045737~positive regulation of cyclin-dependent protein serine/threonine kinase activity	5	0.844595	0.00610394	CDKN1B, PSRC1, CKS2, CDC6, CKS1B
GOTERM_BP_DIRECT	GO:0007126~meiotic nuclear division	5	0.844595	0.00610394	RAD51, XRCC2, RAD54L, MKI67, SMC1A
GOTERM_BP_DIRECT	GO:0048146~positive regulation of fibroblast proliferation	7	1.18243	0.006576	CCNA2, CDKN1A, CCNB1, MYC, E2F1, CDC6, EREG
GOTERM_BP_DIRECT	GO:0006915~apoptotic process	30	5.06757	0.00663017	SHC4, PRUNE2, ITGB2, CDCA7, TNFAIP3, PCSK9, BUB1B, ARRB1, BRCA1, BBC3, ING4, TP53INP1, BMF, BUB1, DDIAS, DAPK1, CKAP2, FBXO10, TRAIP, THOC6, NR4A1, TPX2, MELK, ESPL1, IRF1, CDK1, MAP3K10, BIRC5, BIRC3, MCM2
GOTERM_BP_DIRECT	GO:0006312~mitotic recombination	4	0.675676	0.00687683	TOP2A, RAD51, XRCC2, RAD54B
GOTERM_BP_DIRECT	GO:0008340~determination of adult lifespan	4	0.675676	0.00687683	MSH6, MSH2, RAD54L, BBC3
GOTERM_BP_DIRECT	GO:0021987~cerebral cortex development	7	1.18243	0.00784685	ASPM, ARHGAP11B, CDH2, KIF14, TACC3, WDR62, LRP8
GOTERM_BP_DIRECT	GO:0019886~antigen processing and presentation of exogenous peptide antigen via MHC class II	9	1.52027	0.00810681	CENPE, KIF18A, RACGAP1, KIF4A, KIF23, KIF2C, KIF11, KIF22, KIF15
GOTERM_BP_DIRECT	GO:0006283~transcription-coupled nucleotide-excision repair	8	1.35135	0.00829556	RFC5, POLD3, RFC3, RFC4, LIG1, RFC2, POLD1, GTF2H3
GOTERM_BP_DIRECT	GO:0051304~chromosome separation	3	0.506757	0.00916311	TTK, NCAPD2, NCAPD3
GOTERM_BP_DIRECT	GO:0045910~negative regulation of DNA recombination	3	0.506757	0.00916311	MSH6, BLM, MSH2
GOTERM_BP_DIRECT	GO:0009113~purine nucleobase biosynthetic process	3	0.506757	0.00916311	SHMT1, PPAT, GMPS
GOTERM_BP_DIRECT	GO:0000729~DNA double-strand break processing	4	0.675676	0.0104444	BARD1, BLM, BRCA1, DNA2
GOTERM_BP_DIRECT	GO:0006461~protein complex assembly	10	1.68919	0.0105843	CHAF1B, CCNB1, CHAF1A, TFAP4, GMNN, CDK1, FANCA, LPXN, KNTC1, KCNQ5
GOTERM_BP_DIRECT	GO:0043392~negative regulation of DNA binding	5	0.844595	0.0106613	TFAP4, E2F1, HABP4, HMOX1, NEK2
GOTERM_BP_DIRECT	GO:0048661~positive regulation of smooth muscle cell proliferation	7	1.18243	0.0109032	EDN1, MYC, HMOX1, SKP2, PTGS2, IL6R, EREG
GOTERM_BP_DIRECT	GO:0097421~liver regeneration	5	0.844595	0.0120681	MYC, HMOX1, TYMS, EZH2, AURKA
GOTERM_BP_DIRECT	GO:0010569~regulation of double-strand break repair via homologous recombination	4	0.675676	0.0125606	RAD51AP1, RAD51, FIGNL1, CHEK1
GOTERM_BP_DIRECT	GO:0016446~somatic hypermutation of immunoglobulin genes	4	0.675676	0.0125606	MSH6, POLQ, MSH2, EXO1
GOTERM_BP_DIRECT	GO:0046599~regulation of centriole replication	3	0.506757	0.0134615	STIL, PLK2, CENPJ
GOTERM_BP_DIRECT	GO:0032873~negative regulation of stress-activated MAPK cascade	3	0.506757	0.0134615	MYC, PBK, FOXM1
GOTERM_BP_DIRECT	GO:0031536~positive regulation of exit from mitosis	3	0.506757	0.0134615	UBE2C, CDCA5, BIRC5
GOTERM_BP_DIRECT	GO:0010216~maintenance of DNA methylation	3	0.506757	0.0134615	HELLS, DNMT1, UHRF1
GOTERM_BP_DIRECT	GO:0000077~DNA damage checkpoint	5	0.844595	0.0135884	BRIP1, CHEK1, E2F1, CLSPN, RHNO1
GOTERM_BP_DIRECT	GO:0044344~cellular response to fibroblast growth factor stimulus	5	0.844595	0.0135884	NR4A1, POSTN, CXCL8, HYAL1, MYC
GOTERM_BP_DIRECT	GO:0031100~organ regeneration	6	1.01351	0.0152614	PRPS2, CCNA2, CDKN1A, PPAT, CDK1, MKI67
GOTERM_BP_DIRECT	GO:0036120~cellular response to platelet-derived growth factor stimulus	4	0.675676	0.017477	CCNA2, HYAL1, MYC, HAS2
GOTERM_BP_DIRECT	GO:0006261~DNA-dependent DNA replication	4	0.675676	0.017477	POLD3, POLQ, POLE2, MCMBP
GOTERM_BP_DIRECT	GO:0001822~kidney development	8	1.35135	0.0180403	PYGO1, CENPF, ADAMTS1, PPAT, PCSK9, HAS2, OVOL1, ACVR2B
GOTERM_BP_DIRECT	GO:0042148~strand invasion	3	0.506757	0.0184588	RAD51, XRCC2, XRCC3
GOTERM_BP_DIRECT	GO:0051988~regulation of attachment of spindle microtubules to kinetochore	3	0.506757	0.0184588	SPAG5, RACGAP1, NEK2
GOTERM_BP_DIRECT	GO:1902042~negative regulation of extrinsic apoptotic signaling pathway via death domain receptors	5	0.844595	0.018858	DAPK1, HMGB2, TNFAIP3, HMOX1, BRCA1
GOTERM_BP_DIRECT	GO:0046777~protein autophosphorylation	12	2.02703	0.0195023	MELK, DAPK1, MAP3K10, VRK1, TTK, ULK1, NEK2, FGFR4, PASK, FGFR3, AURKB, AURKA
GOTERM_BP_DIRECT	GO:0070987~error-free translesion synthesis	4	0.675676	0.0202816	RFC5, RFC3, RFC4, RFC2
GOTERM_BP_DIRECT	GO:0042787~protein ubiquitination involved in ubiquitin-dependent protein catabolic process	11	1.85811	0.0220985	ABTB2, CDC20, CCNB1, UHRF1, UBE2C, CDK1, BUB1B, FBXO10, AURKB, MAD2L1, AURKA
GOTERM_BP_DIRECT	GO:0031572~G2 DNA damage checkpoint	4	0.675676	0.0233187	CHEK1, BRCA1, CLSPN, DTL
GOTERM_BP_DIRECT	GO:0051436~negative regulation of ubiquitin-protein ligase activity involved in mitotic cell cycle	7	1.18243	0.023464	CDC20, CCNB1, UBE2C, CDK1, BUB1B, FBXO5, MAD2L1
GOTERM_BP_DIRECT	GO:0071347~cellular response to interleukin-1	7	1.18243	0.023464	EDN1, CXCL8, CCL20, HYAL1, MYC, HAS2, RBMX
GOTERM_BP_DIRECT	GO:0085020~protein K6-linked ubiquitination	3	0.506757	0.0241074	BARD1, UBE2T, BRCA1
GOTERM_BP_DIRECT	GO:0060236~regulation of mitotic spindle organization	3	0.506757	0.0241074	TPX2, PSRC1, TACC3
GOTERM_BP_DIRECT	GO:0051315~attachment of mitotic spindle microtubules to kinetochore	3	0.506757	0.0241074	CENPE, KIF2C, NDC80
GOTERM_BP_DIRECT	GO:0031497~chromatin assembly	3	0.506757	0.0241074	CHAF1B, CHAF1A, HMGB1
GOTERM_BP_DIRECT	GO:0060993~kidney morphogenesis	3	0.506757	0.0241074	VANGL2, GCNT1, SOX4
GOTERM_BP_DIRECT	GO:0000723~telomere maintenance	5	0.844595	0.0252378	DCLRE1B, POLD3, PIF1, POLD1, DNA2
GOTERM_BP_DIRECT	GO:0097150~neuronal stem cell population maintenance	4	0.675676	0.0265882	ASPM, CDH2, FANCD2, DLL1
GOTERM_BP_DIRECT	GO:0043065~positive regulation of apoptotic process	17	2.87162	0.0270282	BARD1, TOP2A, DUSP1, DCUN1D3, HMGB1, PTGS2, ING4, FGD3, NR4A1, MELK, TFAP4, MAP3K10, TNFRSF8, HMOX1, BMF, SLIT2, SOX4
GOTERM_BP_DIRECT	GO:0090305~nucleic acid phosphodiester bond hydrolysis	7	1.18243	0.029763	DCLRE1B, GEN1, POLA1, FEN1, EME1, DNA2, POLE
GOTERM_BP_DIRECT	GO:0030071~regulation of mitotic metaphase/anaphase transition	3	0.506757	0.0303617	CENPE, UBE2C, CDC6
GOTERM_BP_DIRECT	GO:0000733~DNA strand renaturation	3	0.506757	0.0303617	RECQL4, BLM, RAD54L
GOTERM_BP_DIRECT	GO:0006265~DNA topological change	3	0.506757	0.0303617	TOP2A, HMGB2, HMGB1
GOTERM_BP_DIRECT	GO:0051437~positive regulation of ubiquitin-protein ligase activity involved in regulation of mitotic cell cycle transition	7	1.18243	0.0314949	CDC20, CCNB1, UBE2C, CDK1, BUB1B, FBXO5, MAD2L1
GOTERM_BP_DIRECT	GO:0030308~negative regulation of cell growth	9	1.52027	0.0361553	DNAJB2, CDKN1A, CDKN1B, PSRC1, CDKN2C, HYAL1, DCUN1D3, SESN2, SLIT2
GOTERM_BP_DIRECT	GO:0035999~tetrahydrofolate interconversion	3	0.506757	0.0371786	MTHFD1, SHMT1, TYMS
GOTERM_BP_DIRECT	GO:0033151~V(D)J recombination	3	0.506757	0.0371786	LIG1, HMGB2, HMGB1
GOTERM_BP_DIRECT	GO:0009411~response to UV	5	0.844595	0.0414847	MSH6, POLD1, USP1, DTL, RAD18
GOTERM_BP_DIRECT	GO:0051090~regulation of sequence-specific DNA binding transcription factor activity	4	0.675676	0.0419652	FANCD2, FANCA, HMOX1, FOS
GOTERM_BP_DIRECT	GO:0006306~DNA methylation	4	0.675676	0.0419652	HELLS, DNMT1, FOS, EZH2
GOTERM_BP_DIRECT	GO:0006259~DNA metabolic process	4	0.675676	0.0463726	LIG1, TOPBP1, TK1, MKI67
GOTERM_BP_DIRECT	GO:0045840~positive regulation of mitotic nuclear division	4	0.675676	0.0463726	EDN1, NUSAP1, EREG, AURKA
GOTERM_BP_DIRECT	GO:0050727~regulation of inflammatory response	6	1.01351	0.0468139	FANCD2, FANCA, TNFAIP3, PTGS2, MGLL, BIRC3
GOTERM_BP_DIRECT	GO:0007077~mitotic nuclear envelope disassembly	5	0.844595	0.0479521	NDC1, CCNB2, CCNB1, CDK1, VRK1
GOTERM_BP_DIRECT	GO:0006468~protein phosphorylation	22	3.71622	0.0502077	PLK4, DMPK, DAPK1, PKN3, PLK2, NEK7, BUB1B, VRK1, PKMYT1, PASK, AURKB, CAMKK1, AURKA, CIT, SBK1, PBK, BIRC5, NEK2, ULK1, COQ8A, BUB1, CDKL1
GOTERM_BP_DIRECT	GO:0051225~spindle assembly	4	0.675676	0.0509985	HAUS8, NEK7, HAUS4, NEK2
GOTERM_BP_DIRECT	GO:0032728~positive regulation of interferon-beta production	4	0.675676	0.0509985	IRF1, HMGB2, ZBTB20, HMGB1
GOTERM_BP_DIRECT	GO:0071498~cellular response to fluid shear stress	3	0.506757	0.0523373	TFPI2, HAS2, PTGS2
GOTERM_BP_DIRECT	GO:0006513~protein monoubiquitination	4	0.675676	0.0558389	FANCL, UBE2T, DTL, RAD18
GOTERM_BP_DIRECT	GO:0045931~positive regulation of mitotic cell cycle	4	0.675676	0.0558389	CCNB1, CDK1, BIRC5, BRCA2
GOTERM_BP_DIRECT	GO:0008630~intrinsic apoptotic signaling pathway in response to DNA damage	5	0.844595	0.0586359	MSH6, E2F1, HMOX1, BRCA1, HIC1
GOTERM_BP_DIRECT	GO:0071850~mitotic cell cycle arrest	3	0.506757	0.0606029	CDKN1A, CDKN1B, DUSP1
GOTERM_BP_DIRECT	GO:0051973~positive regulation of telomerase activity	4	0.675676	0.0608894	MYC, NEK7, NEK2, AURKB
GOTERM_BP_DIRECT	GO:0071140~resolution of mitotic recombination intermediates	2	0.337838	0.0615541	GEN1, XRCC3
GOTERM_BP_DIRECT	GO:0045004~DNA replication proofreading	2	0.337838	0.0615541	POLD1, POLE
GOTERM_BP_DIRECT	GO:0021693~cerebellar Purkinje cell layer structural organization	2	0.337838	0.0615541	KIF14, DLL1
GOTERM_BP_DIRECT	GO:0000915~actomyosin contractile ring assembly	2	0.337838	0.0615541	RACGAP1, KIF23
GOTERM_BP_DIRECT	GO:1904976~cellular response to bleomycin	2	0.337838	0.0615541	DDX11, TIMELESS
GOTERM_BP_DIRECT	GO:0044806~G-quadruplex DNA unwinding	2	0.337838	0.0615541	PIF1, DDX11
GOTERM_BP_DIRECT	GO:1990426~mitotic recombination-dependent replication fork processing	2	0.337838	0.0615541	RAD51, BRCA2
GOTERM_BP_DIRECT	GO:0000022~mitotic spindle elongation	2	0.337838	0.0615541	PRC1, KIF23
GOTERM_BP_DIRECT	GO:0007057~spindle assembly involved in female meiosis I	2	0.337838	0.0615541	FBXO5, AURKA
GOTERM_BP_DIRECT	GO:0031424~keratinization	5	0.844595	0.0624563	SPRR3, LCE3D, CNFN, ABCA12, IVL
GOTERM_BP_DIRECT	GO:0032355~response to estradiol	7	1.18243	0.0654957	POSTN, CDKN1B, DUSP1, MYC, IGFBP2, PTGS2, EZH2
GOTERM_BP_DIRECT	GO:0042127~regulation of cell proliferation	11	1.85811	0.0656481	DNMT1, CDKN1B, FANCL, CHEK1, TIMELESS, CDCA7, TNFRSF10C, FANCA, BRCA1, FOXM1, EZH2
GOTERM_BP_DIRECT	GO:0045892~negative regulation of transcription, DNA-templated	23	3.88514	0.0671025	CDKN1B, SUV39H1, GMNN, HMGB2, PBXIP1, BRCA1, FOXM1, EREG, ING4, HIC2, CENPF, ZNF91, ATXN1, TFAP4, ZEB1, IRF1, ZNF280B, E2F1, TIMELESS, DEPDC1, MAP3K10, BIRC5, EZH2
GOTERM_BP_DIRECT	GO:0007265~Ras protein signal transduction	6	1.01351	0.0677668	CCNA2, CDKN1A, DNMT1, PLK2, PLD1, IQGAP3
GOTERM_BP_DIRECT	GO:0044030~regulation of DNA methylation	3	0.506757	0.0692781	MIS18A, PARP1, BRCA1
GOTERM_BP_DIRECT	GO:0010506~regulation of autophagy	5	0.844595	0.0704796	USP13, DAPK1, TP53INP1, ULK1, HMGB1
GOTERM_BP_DIRECT	GO:0042771~intrinsic apoptotic signaling pathway in response to DNA damage by p53 class mediator	4	0.675676	0.0716008	CDKN1A, MSH2, RPS27L, BRCA2
GOTERM_BP_DIRECT	GO:0008584~male gonad development	7	1.18243	0.0741533	ASPM, RRM1, MSH2, HMGCS1, NASP, HMGB2, FANCA
GOTERM_BP_DIRECT	GO:0006335~DNA replication-dependent nucleosome assembly	4	0.675676	0.0772512	CHAF1B, CHAF1A, NASP, ASF1B
GOTERM_BP_DIRECT	GO:0045190~isotype switching	3	0.506757	0.0783295	MSH6, MSH2, EXO1
GOTERM_BP_DIRECT	GO:0031116~positive regulation of microtubule polymerization	3	0.506757	0.0783295	RGS2, CDKN1B, PSRC1
GOTERM_BP_DIRECT	GO:0006301~postreplication repair	3	0.506757	0.0783295	MSH2, BRCA1, RAD18
GOTERM_BP_DIRECT	GO:0035994~response to muscle stretch	3	0.506757	0.087725	EDN1, FOS, SLC8A1
GOTERM_BP_DIRECT	GO:1904355~positive regulation of telomere capping	3	0.506757	0.087725	NEK7, NEK2, AURKB
GOTERM_BP_DIRECT	GO:0030216~keratinocyte differentiation	6	1.01351	0.089239	SPRR3, LCE3D, SCEL, ADAM9, IVL, EREG
GOTERM_BP_DIRECT	GO:0071173~spindle assembly checkpoint	2	0.337838	0.090898	KNL1, BUB1
GOTERM_BP_DIRECT	GO:0043009~chordate embryonic development	2	0.337838	0.090898	CENPU, BRCA1
GOTERM_BP_DIRECT	GO:0006272~leading strand elongation	2	0.337838	0.090898	POLA1, POLE
GOTERM_BP_DIRECT	GO:0016447~somatic recombination of immunoglobulin gene segments	2	0.337838	0.090898	MSH6, MSH2
GOTERM_BP_DIRECT	GO:0034508~centromere complex assembly	2	0.337838	0.090898	CENPI, CENPN
GOTERM_BP_DIRECT	GO:0045605~negative regulation of epidermal cell differentiation	2	0.337838	0.090898	DLL1, EZH2
GOTERM_BP_DIRECT	GO:2000348~regulation of CD40 signaling pathway	2	0.337838	0.090898	FANCD2, FANCA
GOTERM_BP_DIRECT	GO:0006231~dTMP biosynthetic process	2	0.337838	0.090898	SHMT1, TYMS
GOTERM_BP_DIRECT	GO:0009263~deoxyribonucleotide biosynthetic process	2	0.337838	0.090898	RRM1, RRM2
GOTERM_BP_DIRECT	GO:0034421~post-translational protein acetylation	2	0.337838	0.090898	DSCC1, ESCO2
GOTERM_BP_DIRECT	GO:0007276~gamete generation	3	0.506757	0.0974345	NR6A1, FANCL, FANCD2
GOTERM_BP_DIRECT	GO:0042325~regulation of phosphorylation	3	0.506757	0.0974345	BARD1, SRPX2, MCM7

## Sheet: GO AFF1 Unique
Supplementary Data4. Genes differentially expressed with AFF1 or AFF4 knockdown.
Category	Term	Count	%	PValue	Genes
GOTERM_BP_DIRECT	GO:0008544~epidermis development	30	1.58983	4.81066e-10	SPRR2G, LAMA3, KLK5, LAMC2, CST6, KLK7, UGCG, SPRR2A, SPRR2D, CDSN, LAMB3, GAB1, EMP1, KRT34, GRHL3, KRT5, GRHL1, KRT31, LCE1E, POU2F3, LCE1C, KRT9, ELF3, FABP5, COL7A1, KRT15, PPARA, SPRR1A, SPRR1B, S100A7
GOTERM_BP_DIRECT	GO:0030216~keratinocyte differentiation	23	1.21887	1.48746e-06	CLIC4, SPRR2G, CDSN, NOTCH1, JAG1, CRCT1, AKR1C3, PRR9, LCE1E, LCE1F, LCE1C, LCE3E, LCE1A, LCE1B, LCE3A, LATS2, IRF6, SPRR2A, SPRR1A, SPRR1B, TP63, S100A7, SPRR2D
GOTERM_BP_DIRECT	GO:0006364~rRNA processing	44	2.33174	2.07171e-06	WDR3, HEATR1, RRP1, NOLC1, DDX21, NOC4L, RPL8, RBFA, RRP8, WDR43, RRP9, NOL6, FBL, EXOSC5, NOB1, EXOSC9, PES1, EXOSC8, DHX37, UTP20, RPS2, EXOSC2, RRP15, PELP1, NOP56, UTP15, NOP14, PNO1, TEX10, IMP4, RRP1B, PA2G4, WDR12, WBP11, NPM3, ISG20, BOP1, EBNA1BP2, LAS1L, DKC1, MRTO4, GEMIN4, TSR1, CCDC86
GOTERM_BP_DIRECT	GO:0018149~peptide cross-linking	17	0.900901	9.65249e-06	SPRR2G, CRCT1, FN1, PRR9, LCE1E, LCE1F, LCE1C, LCE3E, LCE1A, LCE1B, COL3A1, LCE3A, SPRR2A, SPRR1A, SPRR1B, TGM2, SPRR2D
GOTERM_BP_DIRECT	GO:0006164~purine nucleotide biosynthetic process	8	0.423953	3.72752e-05	PRPS1, ADSL, ATIC, OAS2, IMPDH2, MTHFD2L, HPRT1, PFAS
GOTERM_BP_DIRECT	GO:0030198~extracellular matrix organization	37	1.96078	9.93191e-05	COL18A1, B4GALT1, LAMA2, COL13A1, LAMA1, COL11A1, LAMA3, PDGFB, PDGFA, LAMC2, TNFRSF11B, OLFML2A, ICAM1, C6ORF15, ADAMTSL4, ITGB8, SOX9, MPZL3, JAM3, LAMB3, ITGA4, ITGA2, FN1, HSPG2, NFKB2, COL3A1, CCDC80, ELF3, SPINT1, LOX, COL6A2, COL7A1, COL6A1, PXDN, VWA1, ITGA5, RECK
GOTERM_BP_DIRECT	GO:0035987~endodermal cell differentiation	11	0.582936	0.000114986	LAMB3, ITGA4, MMP15, COL11A1, COL7A1, LAMA3, COL6A1, FN1, INHBA, ITGA5, MMP9
GOTERM_BP_DIRECT	GO:0007159~leukocyte cell-cell adhesion	10	0.529942	0.000324948	TSTA3, NT5E, SYK, ITGA4, TNIP1, CCL5, CERCAM, ITGA5, EZR, ICAM1
GOTERM_BP_DIRECT	GO:0031424~keratinization	14	0.741918	0.000423807	SPRR2G, LCE1E, LCE1F, PPL, LCE1C, LCE3E, LCE1A, LCE1B, LCE3A, LCE6A, SPRR2A, SPRR1A, SPRR1B, SPRR2D
GOTERM_BP_DIRECT	GO:0001525~angiogenesis	38	2.01378	0.000643936	GPI, COL18A1, CLIC4, ECM1, NRP2, EPAS1, TNFAIP2, PDGFA, TGFA, RORA, GJA5, LEPR, CYP1B1, HOXA7, EPHB3, JAM3, TGFB2, JAG1, SYK, ANXA2, FN1, PRKCA, HSPG2, RHOB, OVOL2, FMNL3, EFNA1, PTPRB, EPGN, CEACAM1, ADAM15, NCL, MYH9, CSPG4, ITGA5, ANGPTL4, PLCD1, S100A7
GOTERM_BP_DIRECT	GO:0022617~extracellular matrix disassembly	18	0.953895	0.000698979	LAMB3, MMP1, LAMA3, HTRA1, FN1, LAMC2, CTSV, HSPG2, MMP9, KLK7, MMP10, MMP11, ADAM15, CAPNS2, MMP15, TIMP2, TLL2, TLL1
GOTERM_BP_DIRECT	GO:0035556~intracellular signal transduction	59	3.12666	0.00104627	PATJ, TRAF3IP2, MAST4, MAST1, CRKL, RPS6KA4, AKAP13, ZFP36, RASSF5, AKT3, STK32B, TNS3, RALGPS1, TNS1, WSB1, SYK, DAPK2, NRG1, PRKCA, TIAM2, PLCB3, LATS2, PLCB4, RASA1, RASA2, RAPGEF2, ITGB1BP1, PRKCQ, RAPGEF5, SQSTM1, PLCB2, BRSK1, SHC2, CAB39, RGS14, TUFT1, PSEN2, ADCY3, AKAP7, PSEN1, NOD2, KALRN, STK3, NUAK2, SOCS6, SH2B3, PAG1, MAP4K4, CDC42BPG, DCDC2, SPSB3, MAPK11, SPSB1, PINK1, TEC, CSPG4,…
GOTERM_BP_DIRECT	GO:0006189~'de novo' IMP biosynthetic process	5	0.264971	0.00106999	ADSL, ATIC, GART, PFAS, PAICS
GOTERM_BP_DIRECT	GO:0042060~wound healing	18	0.953895	0.00128634	MACF1, SCARB1, TGFB2, WNT5B, TPM1, NOG, ARHGEF19, FN1, PDGFA, TGFA, NRG1, GRHL3, DCBLD2, EPB41L4B, COL3A1, LOX, ERBB3, PPARA
GOTERM_BP_DIRECT	GO:0030574~collagen catabolic process	15	0.794913	0.00250997	COL18A1, COL13A1, MMP1, COL11A1, MMP9, MMP10, KLK6, MMP11, COL3A1, ADAMTS14, ADAM15, MMP15, COL6A2, COL7A1, COL6A1
GOTERM_BP_DIRECT	GO:0048008~platelet-derived growth factor receptor signaling pathway	9	0.476948	0.00474688	MYO1E, CSRNP1, SGPL1, RGS14, ZFAND5, PDGFB, GAB1, PDGFA, PTPRJ
GOTERM_BP_DIRECT	GO:0009168~purine ribonucleoside monophosphate biosynthetic process	6	0.317965	0.00532625	ADSL, ATIC, IMPDH2, GART, PFAS, PAICS
GOTERM_BP_DIRECT	GO:0042384~cilium assembly	22	1.16587	0.00692355	DYNC2H1, BBS1, TTC26, CEP126, CCDC113, FBF1, RAB3IP, RFX2, IFT122, RPGRIP1L, WDR35, CDC14A, RPGR, ABLIM3, ARL13B, TMEM237, TTC30A, CEP83, IFT57, DZIP1, CC2D2A, BBS5
GOTERM_BP_DIRECT	GO:0007077~mitotic nuclear envelope disassembly	11	0.582936	0.007526	CTDNEP1, NUP93, NUP107, NUP155, PLK1, NUP35, PRKCA, BANF1, AAAS, NUP160, NUP37
GOTERM_BP_DIRECT	GO:0031346~positive regulation of cell projection organization	4	0.211977	0.00754392	ITGA2, LCN2, RAB8B, PROM2
GOTERM_BP_DIRECT	GO:0009790~embryo development	10	0.529942	0.00832178	STOX2, OSR2, TGFB2, BMP2, NPM2, RASA1, TDG, NRG1, RICTOR, CDK5R1
GOTERM_BP_DIRECT	GO:0070830~bicellular tight junction assembly	9	0.476948	0.00899178	PARD6B, DLG1, PATJ, OCLN, CLDN3, ARL2, MPP5, CLDN1, CRB3
GOTERM_BP_DIRECT	GO:0060271~cilium morphogenesis	23	1.21887	0.00993418	DYNC2H1, BBS1, TTC26, CEP126, NOTCH1, CCDC113, FBF1, RFX2, IFT122, RPGRIP1L, WDR35, RPGR, ARL13B, RILPL2, TMEM237, TCTN1, CEP83, IFT57, DZIP1, CC2D2A, BBS5, RILP, RAB8B
GOTERM_BP_DIRECT	GO:0000470~maturation of LSU-rRNA	6	0.317965	0.0105698	MRPL1, LAS1L, TEX10, NOP2, NHP2, RRP15
GOTERM_BP_DIRECT	GO:0046688~response to copper ion	6	0.317965	0.0105698	IL1A, S100A13, SORD, SOD3, PAM, ICAM1
GOTERM_BP_DIRECT	GO:0072015~glomerular visceral epithelial cell development	5	0.264971	0.010945	NUP93, MYO1E, JAG1, AMPD2, GLCCI1
GOTERM_BP_DIRECT	GO:0030879~mammary gland development	7	0.370959	0.0117111	B4GALT1, ITGA2, LEF1, NRG1, SOX9, HOXD9, GLI2
GOTERM_BP_DIRECT	GO:0006950~response to stress	13	0.688924	0.0118386	CGREF1, TRAP1, NPM1, NDRG4, HSP90AA1, GADD45B, HILPDA, THAP12, MAPK11, PINK1, DUSP10, UCN2, SQSTM1
GOTERM_BP_DIRECT	GO:0001837~epithelial to mesenchymal transition	9	0.476948	0.0130823	TGFB2, BMP2, NOTCH1, LEF1, NOG, SNAI2, S100A4, SOX9, HNRNPAB
GOTERM_BP_DIRECT	GO:0097192~extrinsic apoptotic signaling pathway in absence of ligand	9	0.476948	0.0130823	CASP9, MOAP1, IL1A, KITLG, ERBB3, IL1B, BCL2, LCN2, FOXO3
GOTERM_BP_DIRECT	GO:0055114~oxidation-reduction process	74	3.92157	0.0136908	DHRS12, DHRS13, DHFR2, STEAP4, GLDC, NCF2, HR, TM7SF2, CHCHD4, HEPHL1, FDXR, CYP1B1, DHRS4L2, BCKDHA, KDM6B, CBR1, GPX2, G6PD, RSAD1, DHDH, SORD, C15ORF48, ALDH3A1, HPDL, LOX, RRM2B, TMX1, ASPHD1, PXDN, MTHFD2L, DUS3L, ALDH7A1, KDM7A, PAOX, TSTA3, KDM3A, MAOB, HPGD, MAOA, GLRX, HIGD1A, FOXRED1, PTGS1, HSD11B1, FOXRED2, CYP27B1, LDHB, CYB5R1, PRDX5, PDPR, PNPO, P4HTM, SNCA, CBR3, CYP2J2, HSD3B7, T…
GOTERM_BP_DIRECT	GO:0000045~autophagosome assembly	10	0.529942	0.0137991	GABARAPL2, STX12, MAP1LC3B, MAP1LC3A, ATG9B, ATG4C, WIPI1, PSEN1, WDR45, ATG14
GOTERM_BP_DIRECT	GO:0019882~antigen processing and presentation	12	0.63593	0.0138313	RAB3B, HLA-H, AZGP1, RAB5B, RAET1G, FCGRT, HLA-B, HLA-C, HLA-A, MR1, RAB8B, ULBP3
GOTERM_BP_DIRECT	GO:0046654~tetrahydrofolate biosynthetic process	4	0.211977	0.0140179	DHFR, DHFR2, ATIC, GART
GOTERM_BP_DIRECT	GO:0060706~cell differentiation involved in embryonic placenta development	4	0.211977	0.0140179	EOMES, KRT19, KRT8, STK3
GOTERM_BP_DIRECT	GO:1903830~magnesium ion transmembrane transport	6	0.317965	0.0141836	SLC41A2, NIPAL3, NIPA1, ZDHHC13, CLDN16, ZDHHC17
GOTERM_BP_DIRECT	GO:0007220~Notch receptor processing	6	0.317965	0.0141836	JAG2, JAG1, APH1B, DNER, PSEN2, PSEN1
GOTERM_BP_DIRECT	GO:0003203~endocardial cushion morphogenesis	6	0.317965	0.0141836	TGFB2, BMP2, NOTCH1, NOG, SOX9, ISL1
GOTERM_BP_DIRECT	GO:0042594~response to starvation	9	0.476948	0.0155727	ZFP36, ADSL, CPS1, OXCT1, DDIT3, CAD, FSTL1, LRP11, DHODH
GOTERM_BP_DIRECT	GO:0045740~positive regulation of DNA replication	10	0.529942	0.0161121	NPM1, KITLG, PCNA, NPM2, CSF2, PDGFB, PDGFA, CACYBP, GLI1, GLI2
GOTERM_BP_DIRECT	GO:0007155~cell adhesion	59	3.12666	0.0169154	COL18A1, ACHE, NRP2, B4GALT1, PCDHGB4, INPPL1, LAMC2, RND3, ICAM1, ROBO1, PSTPIP1, BOC, CYP1B1, ITGB8, DSCAM, ITGA4, ITGA2, PRKCA, RHOB, AZGP1, BCAM, CEACAM1, COL6A2, FEZ1, COL6A1, CERCAM, ITGA5, DSC2, ITGB3BP, SELPLG, LAMA2, LAMA1, LAMA3, THBS2, THBS3, CHST10, CLCA2, HAS3, ABL2, SLAMF7, CD58, MPZL3, IL32, CGREF1, CDSN, JUP, MUC16, LAMB3, LAMB4, FN1, SORBS2, PARVB, FERMT1, KITLG, THEMIS2, COL7A1,…
GOTERM_BP_DIRECT	GO:0043928~exonucleolytic nuclear-transcribed mRNA catabolic process involved in deadenylation-dependent decay	8	0.423953	0.0172443	EXOSC5, LSM7, LSM6, EXOSC9, EXOSC8, LSM5, EXOSC2, DCP2
GOTERM_BP_DIRECT	GO:0030155~regulation of cell adhesion	10	0.529942	0.0186968	JAG2, LAMA2, LAMA1, LAMA3, ABL2, PTPRJ, SOX9, PRLR, CYTH1, ICAM1
GOTERM_BP_DIRECT	GO:0001649~osteoblast differentiation	18	0.953895	0.0196661	SEMA7A, IGFBP3, LEF1, NOG, DDX21, HSPE1, GLI1, GLI2, SOX2, FBL, HIRA, BMP2, CYP24A1, MYBBP1A, CREB3L1, COL6A1, ALPL, SNAI2
GOTERM_BP_DIRECT	GO:0044344~cellular response to fibroblast growth factor stimulus	8	0.423953	0.0206849	ZFP36, EGR3, STAR, CPS1, CCL5, SNAI2, ITGB1BP1, SNCA
GOTERM_BP_DIRECT	GO:0035023~regulation of Rho protein signal transduction	15	0.794913	0.0208292	ITSN2, ARHGEF37, PLEKHG6, ARHGEF19, ARHGEF10L, KALRN, TIAM2, TIAM1, FGD4, AKAP13, FGD6, ARHGDIB, EPS8L1, ARHGEF40, SOS2
GOTERM_BP_DIRECT	GO:0009303~rRNA transcription	5	0.264971	0.0220925	POLR1B, GTF3A, CD3EAP, POLR1E, NPM3
GOTERM_BP_DIRECT	GO:0071548~response to dexamethasone	4	0.211977	0.0228008	PCNA, CPS1, PTAFR, FOXO3
GOTERM_BP_DIRECT	GO:0032933~SREBP signaling pathway	4	0.211977	0.0228008	INSIG2, ERLIN1, SCAP, ARHGEF10L
GOTERM_BP_DIRECT	GO:0070266~necroptotic process	6	0.317965	0.0236968	CYLD, PPIF, RIPK1, PGAM5, TICAM1, TLR3
GOTERM_BP_DIRECT	GO:0007004~telomere maintenance via telomerase	6	0.317965	0.0236968	ACD, MRE11, DKC1, NHP2, TNKS1BP1, WRAP53
GOTERM_BP_DIRECT	GO:1903385~regulation of homophilic cell adhesion	3	0.158983	0.0257102	PTPRR, CEACAM1, PTPRG
GOTERM_BP_DIRECT	GO:0070561~vitamin D receptor signaling pathway	3	0.158983	0.0257102	CYP24A1, VDR, PIM1
GOTERM_BP_DIRECT	GO:0071899~negative regulation of estrogen receptor binding	3	0.158983	0.0257102	RUVBL2, LEF1, NKX3-1
GOTERM_BP_DIRECT	GO:0035494~SNARE complex disassembly	3	0.158983	0.0257102	NAPA, NSF, NAPB
GOTERM_BP_DIRECT	GO:0008295~spermidine biosynthetic process	3	0.158983	0.0257102	AMD1, SRM, AGMAT
GOTERM_BP_DIRECT	GO:0002486~antigen processing and presentation of endogenous peptide antigen via MHC class I via ER pathway, TAP-independent	3	0.158983	0.0257102	HLA-B, HLA-C, HLA-A
GOTERM_BP_DIRECT	GO:0007507~heart development	27	1.43084	0.0265217	OXTR, NRP2, NOTCH1, PCNA, CITED2, PRKDC, PDGFB, GATA3, HDAC9, ROBO1, GLI2, CRKL, AKAP13, ERBB3, OXCT1, CC2D2A, NKX3-1, TGFB2, CXADR, HEG1, CAD, GAB1, COL3A1, BMP2, LOX, PPARA, PAM
GOTERM_BP_DIRECT	GO:0098609~cell-cell adhesion	37	1.96078	0.0272191	MACF1, MRE11, TACSTD2, SLC3A2, BZW2, PPL, CRKL, TMEM47, DNAJB1, ATIC, MICALL1, RUVBL1, MYO6, TNKS1BP1, EPS8L1, SNX9, RPS2, SNX5, NOP56, RANBP1, ANXA2, TMOD3, CGN, PAICS, VASN, TJP1, ANLN, PLCB3, CEACAM1, PKM, GPRC5A, GIPC1, ABI1, PHLDB2, DBN1, TJP2, PICALM
GOTERM_BP_DIRECT	GO:0048709~oligodendrocyte differentiation	7	0.370959	0.0275038	NOTCH1, DUSP10, PTPRZ1, SRSF1, TSPAN2, NRG1, SOX9
GOTERM_BP_DIRECT	GO:0042273~ribosomal large subunit biogenesis	7	0.370959	0.0275038	EBNA1BP2, NOP16, PES1, NIP7, RRS1, WDR12, NLE1
GOTERM_BP_DIRECT	GO:0006409~tRNA export from nucleus	8	0.423953	0.0289383	NUP93, NUP107, NUP155, NUP35, AAAS, NUP160, NOL6, NUP37
GOTERM_BP_DIRECT	GO:0031663~lipopolysaccharide-mediated signaling pathway	8	0.423953	0.0289383	NFKBIA, SCARB1, IRAK2, CCL5, IL1B, PTAFR, PTPN22, TICAM1
GOTERM_BP_DIRECT	GO:0000956~nuclear-transcribed mRNA catabolic process	5	0.264971	0.0295442	DHX34, EXOSC9, MRTO4, RC3H1, LSM5
GOTERM_BP_DIRECT	GO:0016045~detection of bacterium	5	0.264971	0.0295442	PGLYRP4, HLA-B, CD1D, HLA-A, NOD2
GOTERM_BP_DIRECT	GO:0043523~regulation of neuron apoptotic process	6	0.317965	0.0296917	NPM1, G6PD, TRIM2, SIGMAR1, GATA3, TP63
GOTERM_BP_DIRECT	GO:0008589~regulation of smoothened signaling pathway	6	0.317965	0.0296917	TCTN1, GAS1, RORA, RPGRIP1L, GLI1, GLI2
GOTERM_BP_DIRECT	GO:0016337~single organismal cell-cell adhesion	17	0.900901	0.0301795	TENM2, CDSN, NEGR1, JUP, COL13A1, TTYH1, PSEN1, NTN1, ICAM1, DLG1, VNN1, PDPN, NPHP4, ANXA9, CD58, SOX9, CD24
GOTERM_BP_DIRECT	GO:0007005~mitochondrion organization	14	0.741918	0.0301891	STOML2, CLUH, CXADR, EPAS1, LIG3, MIEF2, BCS1L, PPRC1, PHB2, PINK1, POLG2, LONP1, FXN, PPARGC1B
GOTERM_BP_DIRECT	GO:0008584~male gonad development	16	0.847907	0.0330974	TGFB2, CITED2, RNF38, AKR1C3, NUDT1, GATA3, INHBA, KITLG, ADAM15, STAR, AGO4, ZFP42, BCL2, SOX9, TLR3, NKX3-1
GOTERM_BP_DIRECT	GO:0008283~cell proliferation	47	2.49073	0.033127	ACHE, DTYMK, EHF, MRE11, PCNA, CITED2, PRKDC, CSE1L, PAK1IP1, TACSTD2, TGFA, DDX41, CDC14A, GLI2, FGF5, UCHL1, GNG2, PES1, PDPN, PIM1, GLUL, TSPAN1, PDK1, TGFB2, SYK, TXNRD1, ITGA2, PLK1, GAB1, LIG4, EMP1, NRG1, PA2G4, WDR12, ISG20, BOP1, IL1A, KITLG, TFDP1, DKC1, BCL2, PEMT, CSPG4, MAPRE2, BLZF1, CDK5R1, PICALM
GOTERM_BP_DIRECT	GO:0001934~positive regulation of protein phosphorylation	20	1.05988	0.033175	FZD1, ANXA2, AKTIP, PLAUR, ATG14, MMP9, C3, CLIP3, BMP2, PINK1, CCND1, CHEK2, IL1B, P2RY1, RIPK1, SOX9, FNIP1, SQSTM1, PROM2, NKX3-1
GOTERM_BP_DIRECT	GO:0034475~U4 snRNA 3'-end processing	4	0.211977	0.033922	EXOSC5, EXOSC9, EXOSC8, EXOSC2
GOTERM_BP_DIRECT	GO:0006002~fructose 6-phosphate metabolic process	4	0.211977	0.033922	PFKL, GFPT1, FBP1, PFKM
GOTERM_BP_DIRECT	GO:0035234~ectopic germ cell programmed cell death	4	0.211977	0.033922	IL1A, KITLG, PRKDC, IL1B
GOTERM_BP_DIRECT	GO:0046697~decidualization	6	0.317965	0.0365599	CYP27B1, GJB2, CITED2, VDR, LIF, CTSV
GOTERM_BP_DIRECT	GO:0043547~positive regulation of GTPase activity	68	3.6036	0.0378053	ITSN2, DENND1B, CSF2, FAM13A, C15ORF62, ARHGEF10L, RAPGEFL1, ICAM1, RPGR, FGF5, DOCK11, AKAP13, ARHGAP42, RASGEF1B, ARHGDIB, ARHGEF40, RALGPS1, RALGPS2, DENND2C, CDKL5, STARD8, PLEKHG6, ARHGEF19, ARAP2, NRG1, RAB3IL1, TIAM2, RASA1, RASA2, RAPGEF2, PGAM5, DOCK2, RIN1, RAPGEF5, SOS2, LLGL2, HBEGF, RGS17, SPTBN5, SHC2, RGS14, NPRL3, PDGFB, PDGFA, DENND3, ASAP2, RASAL2, KALRN, FGD4, CYTH2, FGD6, ERBB…
GOTERM_BP_DIRECT	GO:0006744~ubiquinone biosynthetic process	5	0.264971	0.0383058	COQ4, COQ3, COQ2, UBIAD1, PDSS1
GOTERM_BP_DIRECT	GO:0031103~axon regeneration	5	0.264971	0.0383058	DHFR, RTN4RL1, BCL2, ISL1, JAM3
GOTERM_BP_DIRECT	GO:0045618~positive regulation of keratinocyte differentiation	5	0.264971	0.0383058	CYP27B1, NOTCH1, VDR, TRIM16, OVOL2
GOTERM_BP_DIRECT	GO:0031069~hair follicle morphogenesis	7	0.370959	0.039046	FOXQ1, TGFB2, WNT10A, NOTCH1, BCL2, CTSV, TP63
GOTERM_BP_DIRECT	GO:0010575~positive regulation of vascular endothelial growth factor production	7	0.370959	0.039046	C3, IL1A, ADORA2B, IL1B, CYP1B1, RORA, ISL1
GOTERM_BP_DIRECT	GO:0042476~odontogenesis	7	0.370959	0.039046	OSR2, TGFB2, WNT10A, TUFT1, INHBA, AQP3, PAM
GOTERM_BP_DIRECT	GO:0006400~tRNA modification	7	0.370959	0.039046	QTRT1, CTU2, QTRT2, AARS2, WDR4, TRDMT1, ADAT2
GOTERM_BP_DIRECT	GO:0035329~hippo signaling	7	0.370959	0.039046	TJP1, TEAD4, LATS2, WWC1, NPHP4, STK3, TJP2
GOTERM_BP_DIRECT	GO:0006096~glycolytic process	8	0.423953	0.0391661	EDARADD, GPI, PFKL, TMEM237, BPGM, ENO2, PFKM, PGM1
GOTERM_BP_DIRECT	GO:0010951~negative regulation of endopeptidase activity	19	1.00689	0.0392787	WFDC12, SERPINB10, SERPINB1, SERPINB12, PROS1, SERPINB9, A2ML1, SERPINB7, WFDC5, UCHL5, SERPINB6, C3, SPINT1, PTTG1, SLPI, COL7A1, HMSD, TIMP2, SERPING1
GOTERM_BP_DIRECT	GO:0007015~actin filament organization	13	0.688924	0.0396945	TMOD3, TPM1, INPPL1, SORBS2, RHOF, WASL, RND1, DLG1, TMSB4X, RUFY3, BCL2, PPARGC1B, DBN1
GOTERM_BP_DIRECT	GO:0050900~leukocyte migration	19	1.00689	0.0421203	SELPLG, CXADR, B4GALT1, ITGA4, MMP1, PROS1, FN1, SLC3A2, MMP9, ICAM1, SLC7A5, PROCR, CEACAM1, SLC7A8, CEACAM6, MYH9, CD58, ITGA5, JAM3
GOTERM_BP_DIRECT	GO:0006396~RNA processing	16	0.847907	0.0422113	PNPT1, NUFIP1, CELF2, TDRD9, TMTC1, WBP11, MRM1, LARP6, CHERP, SNRNP40, LSM7, DHX34, DKC1, EXOSC9, DHX37, HNRNPD
GOTERM_BP_DIRECT	GO:0006986~response to unfolded protein	9	0.476948	0.0431874	DNAJB1, HSP90AA1, DNAJB5, DDIT3, HSPA4L, CHAC1, HSPA2, HSPE1, HSPD1
GOTERM_BP_DIRECT	GO:0000027~ribosomal large subunit assembly	6	0.317965	0.0443251	MRTO4, PPAN, BRIX1, RPF2, NLE1, MRPL11
GOTERM_BP_DIRECT	GO:0006401~RNA catabolic process	6	0.317965	0.0443251	ISG20, RNASEH2B, RNASEH1, PNPT1, OAS2, HNRNPD
GOTERM_BP_DIRECT	GO:0042730~fibrinolysis	6	0.317965	0.0443251	ANXA2, PLAU, F12, PROS1, PLAUR, SERPING1
GOTERM_BP_DIRECT	GO:0008360~regulation of cell shape	21	1.11288	0.0449426	SH3KBP1, TPM1, C15ORF62, FN1, ICAM1, FMNL3, FGD4, DLG1, FGD6, PALMD, BAMBI, RASA1, PDPN, S100A13, MYH14, MYH9, PLEKHO1, EZR, BRWD1, FERMT2, CSNK1G2
GOTERM_BP_DIRECT	GO:0000422~mitophagy	8	0.423953	0.0450644	GABARAPL2, PINK1, MAP1LC3A, ATG9B, ATG4C, WIPI1, WDR45, SQSTM1
GOTERM_BP_DIRECT	GO:0090503~RNA phosphodiester bond hydrolysis, exonucleolytic	7	0.370959	0.0458147	TOE1, PAN2, ISG20, EXOSC5, PNPT1, NOCT, DCP2
GOTERM_BP_DIRECT	GO:0050731~positive regulation of peptidyl-tyrosine phosphorylation	14	0.741918	0.0472221	SYK, PDGFB, LIF, TREM2, NRG1, ARRB2, ICAM1, EFNA1, KITLG, TEC, MLST8, RICTOR, CSPG4, ITGA5
GOTERM_BP_DIRECT	GO:0000463~maturation of LSU-rRNA from tricistronic rRNA transcript (SSU-rRNA, 5.8S rRNA, LSU-rRNA)	4	0.211977	0.047333	BOP1, PES1, RPF2, WDR12
GOTERM_BP_DIRECT	GO:0070886~positive regulation of calcineurin-NFAT signaling cascade	4	0.211977	0.047333	ERBB3, CHP2, NRG1, LMCD1
GOTERM_BP_DIRECT	GO:0034427~nuclear-transcribed mRNA catabolic process, exonucleolytic, 3'-5'	4	0.211977	0.047333	EXOSC5, EXOSC9, EXOSC8, EXOSC2
GOTERM_BP_DIRECT	GO:0034629~cellular protein complex localization	4	0.211977	0.047333	DLG1, WASL, EZR, SMAD7
GOTERM_BP_DIRECT	GO:0043589~skin morphogenesis	4	0.211977	0.047333	CDSN, ITGA2, PSEN1, TP63
GOTERM_BP_DIRECT	GO:0050807~regulation of synapse organization	4	0.211977	0.047333	NEDD4, LRRC4, KLK8, ETV5
GOTERM_BP_DIRECT	GO:0002480~antigen processing and presentation of exogenous peptide antigen via MHC class I, TAP-independent	4	0.211977	0.047333	HLA-H, HLA-B, HLA-C, HLA-A
GOTERM_BP_DIRECT	GO:0007584~response to nutrient	13	0.688924	0.0476208	ABCA1, ADSL, AHCY, GIPR, AKR1C3, TNFRSF11B, NOD2, ALDH3A1, PKM, STAR, OXCT1, HAT1, SLC37A4
GOTERM_BP_DIRECT	GO:1903753~negative regulation of p38MAPK cascade	3	0.158983	0.0481712	DLG1, PTPN22, EZR
GOTERM_BP_DIRECT	GO:0045964~positive regulation of dopamine metabolic process	3	0.158983	0.0481712	MAOB, ABAT, HPRT1
GOTERM_BP_DIRECT	GO:0019240~citrulline biosynthetic process	3	0.158983	0.0481712	CPS1, CAD, ALDH18A1
GOTERM_BP_DIRECT	GO:0000466~maturation of 5.8S rRNA from tricistronic rRNA transcript (SSU-rRNA, 5.8S rRNA, LSU-rRNA)	3	0.158983	0.0481712	BOP1, PES1, WDR12
GOTERM_BP_DIRECT	GO:0060513~prostatic bud formation	3	0.158983	0.0481712	NOG, TP63, GLI2
GOTERM_BP_DIRECT	GO:0042982~amyloid precursor protein metabolic process	3	0.158983	0.0481712	ACHE, DLG1, KLK6
GOTERM_BP_DIRECT	GO:0071042~nuclear polyadenylation-dependent mRNA catabolic process	3	0.158983	0.0481712	PNPT1, EXOSC9, EXOSC8
GOTERM_BP_DIRECT	GO:0010044~response to aluminum ion	3	0.158983	0.0481712	QDPR, MAOB, LONP1
GOTERM_BP_DIRECT	GO:0051599~response to hydrostatic pressure	3	0.158983	0.0481712	COL18A1, KRT8, ATP2B4
GOTERM_BP_DIRECT	GO:1904874~positive regulation of telomerase RNA localization to Cajal body	5	0.264971	0.0483917	SHQ1, DKC1, RUVBL2, RUVBL1, NHP2
GOTERM_BP_DIRECT	GO:0045785~positive regulation of cell adhesion	9	0.476948	0.0487852	EPB41L4B, CCL5, C1QBP, ITGA2, TPM1, PTPRJ, PRKCA, NRG1, TGM2
GOTERM_BP_DIRECT	GO:0018105~peptidyl-serine phosphorylation	19	1.00689	0.0515304	SYK, CAB39, MAST4, PRKDC, PLK1, MAST1, PDGFB, PRKCA, PINK1, LATS2, CHEK2, AKT3, BCL2, PDK3, RICTOR, PRKCQ, STK32B, CSNK1G2, CDK5R1
GOTERM_BP_DIRECT	GO:0042149~cellular response to glucose starvation	7	0.370959	0.0532678	NUAK2, MYBBP1A, BCL2, PMAIP1, ATG14, RRP8, CPEB4
GOTERM_BP_DIRECT	GO:0051897~positive regulation of protein kinase B signaling	14	0.741918	0.0556014	AKR1C3, PDGFA, PTPRJ, NRG1, GATA3, ARRB2, STK3, PINK1, C1QBP, CPNE1, GCNT2, RICTOR, ITGB1BP1, HBEGF
GOTERM_BP_DIRECT	GO:0050679~positive regulation of epithelial cell proliferation	11	0.582936	0.05725	OSR2, EPGN, NOTCH1, WDR48, CCL5, NOG, HTRA1, TGFA, SOX9, NOD2, GLUL
GOTERM_BP_DIRECT	GO:0021549~cerebellum development	8	0.423953	0.0584924	ATIC, SEMA4C, HNRNPD, ABAT, HAP1, RPGRIP1L, GART, CDK5R1
GOTERM_BP_DIRECT	GO:0032755~positive regulation of interleukin-6 production	9	0.476948	0.0613387	IL33, IL1A, ADORA2B, IL1B, NOD2, TICAM1, ISL1, TLR3, HSPD1
GOTERM_BP_DIRECT	GO:0045773~positive regulation of axon extension	7	0.370959	0.0614136	MACF1, SEMA7A, CDKL5, RUFY3, FN1, NRG1, NTN1
GOTERM_BP_DIRECT	GO:0045776~negative regulation of blood pressure	7	0.370959	0.0614136	SCPEP1, GJA5, RNPEP, PTAFR, BDKRB1, ABAT, PPARA
GOTERM_BP_DIRECT	GO:0001843~neural tube closure	13	0.688924	0.0614393	TGFB2, RALA, CITED2, NOG, SEMA4C, COBL, IFT122, GRHL3, SPINT1, SALL4, RARA, IFT57, CC2D2A
GOTERM_BP_DIRECT	GO:0048754~branching morphogenesis of an epithelial tube	6	0.317965	0.0625923	CLIC4, NOTCH1, MYCN, B4GALT1, GLI2, NKX3-1
GOTERM_BP_DIRECT	GO:0033089~positive regulation of T cell differentiation in thymus	4	0.211977	0.0629279	EGR3, VNN1, IL7R, GLI2
GOTERM_BP_DIRECT	GO:0003149~membranous septum morphogenesis	4	0.211977	0.0629279	FZD1, TGFB2, FZD2, NOG
GOTERM_BP_DIRECT	GO:0010761~fibroblast migration	4	0.211977	0.0629279	TMEM201, SGPL1, ZFAND5, TNS1
GOTERM_BP_DIRECT	GO:0043065~positive regulation of apoptotic process	38	2.01378	0.0652449	NOTCH1, PRKDC, PSEN2, PSEN1, FOXO3, KALRN, HSPD1, STK3, AKAP13, FGD4, APH1B, ADAMTSL4, C1QBP, CYP1B1, PMAIP1, RIPK1, MAP3K9, TGM2, SNCA, NGFR, BNIP3L, MOAP1, GADD45B, IGFBP3, RHOB, DHODH, CLIP3, TIAM2, TIAM1, BMP2, LATS2, SHQ1, CDK4, EEF1E1, SQSTM1, SOS2, TLR3, ITGB3BP
GOTERM_BP_DIRECT	GO:0048146~positive regulation of fibroblast proliferation	10	0.529942	0.0690649	RNASEH2B, ANXA2, PRKDC, CDK4, PDGFB, S100A6, FN1, PDGFA, LIG4, BMI1
GOTERM_BP_DIRECT	GO:0050860~negative regulation of T cell receptor signaling pathway	5	0.264971	0.0724874	LGALS3, CEACAM1, PTPRJ, PTPN22, EZR
GOTERM_BP_DIRECT	GO:0007169~transmembrane receptor protein tyrosine kinase signaling pathway	15	0.794913	0.0726998	SHC2, SYK, STYK1, CD3EAP, NRG1, GAB2, PTPRG, CNKSR1, TEC, ERBB3, ABI1, ABL2, CSPG4, FRK, PAG1
GOTERM_BP_DIRECT	GO:0006297~nucleotide-excision repair, DNA gap filling	6	0.317965	0.0730934	POLD4, PCNA, RPA3, POLD2, LIG4, LIG3
GOTERM_BP_DIRECT	GO:0030199~collagen fibril organization	8	0.423953	0.0741416	MMP11, COL3A1, TGFB2, ADAMTS14, ANXA2, LOX, COL11A1, CYP1B1
GOTERM_BP_DIRECT	GO:0007067~mitotic nuclear division	32	1.69581	0.0744465	ANKLE2, RGS14, TTYH1, NOLC1, WASL, KLHL13, PTTG1, HAUS7, RUVBL1, SNX9, MISP, SAC3D1, TIPIN, BORA, DYNLT3, PLK1, HAUS6, HAUS5, CDC25B, HAUS1, ANLN, CLIP1, WEE1, LATS2, CCNG2, SRSF2, ANAPC5, MAPRE2, ANAPC1, ITGB3BP, CENPS, NUP37
GOTERM_BP_DIRECT	GO:0042493~response to drug	38	2.01378	0.0749756	COL18A1, HDAC5, OXTR, MAOB, TGFA, AK4, ABAT, TNFRSF11B, GATA3, PFAS, HSPD1, ICAM1, CCND1, OXCT1, MYO6, TIMP2, SNCA, FZD1, ABCA1, TGFB2, HSP90AA1, GAD1, ITGA2, DNMT3A, SORD, NFATC2, INHBA, DHODH, TJP1, ALDH3A1, CPS1, LOX, STAR, CDK4, BCL2, LCN2, PEMT, PAM
GOTERM_BP_DIRECT	GO:0009611~response to wounding	11	0.582936	0.075135	SOX2, ACHE, TGFB2, ZFP36, FABP5, PDGFB, FN1, PDGFA, GLI1, KLK8, KLK6
GOTERM_BP_DIRECT	GO:0032611~interleukin-1 beta production	3	0.158983	0.0752561	IL1B, CASP1, MR1
GOTERM_BP_DIRECT	GO:0042270~protection from natural killer cell mediated cytotoxicity	3	0.158983	0.0752561	HLA-B, SERPINB9, HLA-A
GOTERM_BP_DIRECT	GO:0006526~arginine biosynthetic process	3	0.158983	0.0752561	CPS1, CAD, ASL
GOTERM_BP_DIRECT	GO:0051660~establishment of centrosome localization	3	0.158983	0.0752561	DLG1, CEP83, EZR
GOTERM_BP_DIRECT	GO:0032264~IMP salvage	3	0.158983	0.0752561	AMPD2, AMPD3, HPRT1
GOTERM_BP_DIRECT	GO:0045636~positive regulation of melanocyte differentiation	3	0.158983	0.0752561	KITLG, BCL2, ADAMTS9
GOTERM_BP_DIRECT	GO:2001268~negative regulation of cysteine-type endopeptidase activity involved in apoptotic signaling pathway	3	0.158983	0.0752561	PLAUR, MMP9, NLE1
GOTERM_BP_DIRECT	GO:0033153~T cell receptor V(D)J recombination	3	0.158983	0.0752561	PRKDC, LEF1, LIG4
GOTERM_BP_DIRECT	GO:0071038~nuclear polyadenylation-dependent tRNA catabolic process	3	0.158983	0.0752561	EXOSC9, EXOSC8, EXOSC2
GOTERM_BP_DIRECT	GO:1902808~positive regulation of cell cycle G1/S phase transition	3	0.158983	0.0752561	PAGR1, PHB2, TP63
GOTERM_BP_DIRECT	GO:0014910~regulation of smooth muscle cell migration	3	0.158983	0.0752561	PLAU, PDGFA, SORL1
GOTERM_BP_DIRECT	GO:0033600~negative regulation of mammary gland epithelial cell proliferation	3	0.158983	0.0752561	GATA3, PHB2, ROBO1
GOTERM_BP_DIRECT	GO:0051781~positive regulation of cell division	9	0.476948	0.0757414	FGF5, IL1A, TGFB2, IL1B, PDGFB, PDGFA, TGFA, ITGB1BP1, NKX3-1
GOTERM_BP_DIRECT	GO:0032956~regulation of actin cytoskeleton organization	9	0.476948	0.0757414	TGFB2, ARHGEF19, MLST8, PDGFA, GRHL3, RICTOR, EZR, PAM, CDK5R1
GOTERM_BP_DIRECT	GO:0042220~response to cocaine	7	0.370959	0.0797894	EFTUD2, TIAM1, HDAC5, HSP90AA1, OXTR, DNMT3A, HSPD1
GOTERM_BP_DIRECT	GO:0014075~response to amine	4	0.211977	0.0805583	RRM2B, CPS1, ITGA2, CAD
GOTERM_BP_DIRECT	GO:0048711~positive regulation of astrocyte differentiation	4	0.211977	0.0805583	BMP2, NOTCH1, CLCF1, LIF
GOTERM_BP_DIRECT	GO:0048715~negative regulation of oligodendrocyte differentiation	4	0.211977	0.0805583	DLX1, NOTCH1, DUSP10, ID4
GOTERM_BP_DIRECT	GO:0046710~GDP metabolic process	4	0.211977	0.0805583	MPP1, DLG1, DLG3, TJP2
GOTERM_BP_DIRECT	GO:0032495~response to muramyl dipeptide	4	0.211977	0.0805583	NFKBIA, NOTCH1, JAG1, NOD2
GOTERM_BP_DIRECT	GO:0030326~embryonic limb morphogenesis	8	0.423953	0.0828045	DYNC2H1, ACD, TGFB2, GJA5, SALL4, LEF1, PSEN1, TP63
GOTERM_BP_DIRECT	GO:0051262~protein tetramerization	8	0.423953	0.0828045	ACHE, NUDT21, ADSL, SHMT2, CCL5, KCNC3, ASL, TP63
GOTERM_BP_DIRECT	GO:0043085~positive regulation of catalytic activity	13	0.688924	0.0836448	NPM1, NPM2, IGFBP3, PSEN2, CFLAR, PSEN1, APH1B, MMP15, BCL2, RICTOR, SLC37A4, FXN, TRIM23
GOTERM_BP_DIRECT	GO:0015949~nucleobase-containing small molecule interconversion	6	0.317965	0.0844908	DTYMK, RRM2B, TXNRD1, GSR, GLRX, AK4
GOTERM_BP_DIRECT	GO:0046580~negative regulation of Ras protein signal transduction	6	0.317965	0.0844908	TGFB2, RASA1, RASA2, TIMP2, RASAL2, FBP1
GOTERM_BP_DIRECT	GO:0000187~activation of MAPK activity	16	0.847907	0.0851045	SHC2, TGFA, NRG1, LPAR3, NOD2, EFNA1, MAPK11, BMP2, EPGN, ADORA2B, IRAK2, IL1B, PEA15, TAB3, CSPG4, MUC20
GOTERM_BP_DIRECT	GO:0061436~establishment of skin barrier	5	0.264971	0.0864276	CLDN4, GRHL3, GRHL1, CLDN1, TP63
GOTERM_BP_DIRECT	GO:0010039~response to iron ion	5	0.264971	0.0864276	CCND1, BCL2, CYBRD1, ABAT, FXN
GOTERM_BP_DIRECT	GO:0035066~positive regulation of histone acetylation	5	0.264971	0.0864276	RPS6KA4, IL1B, RUVBL2, SNAI2, ISL1
GOTERM_BP_DIRECT	GO:0007160~cell-matrix adhesion	14	0.741918	0.0865626	COL13A1, ITGA4, ITGA2, LYPD3, THBS3, TIAM1, COL3A1, BCAM, ADAM15, ITGB8, ITGB1BP1, FREM1, FERMT2, JAM3
GOTERM_BP_DIRECT	GO:0043627~response to estrogen	11	0.582936	0.0887964	CYP27B1, DTYMK, HSP90AA1, KRT19, STAR, CCND1, CITED2, TNFRSF11B, GATA3, CD24, HSPD1
GOTERM_BP_DIRECT	GO:0010718~positive regulation of epithelial to mesenchymal transition	7	0.370959	0.0900102	TGFB2, BMP2, NOTCH1, GLIPR2, BAMBI, LEF1, GCNT2
GOTERM_BP_DIRECT	GO:0010827~regulation of glucose transport	7	0.370959	0.0900102	NUP93, NUP107, NUP155, NUP35, AAAS, NUP160, NUP37
GOTERM_BP_DIRECT	GO:0045747~positive regulation of Notch signaling pathway	7	0.370959	0.0900102	JAG2, NOTCH1, JAG1, TSPAN5, ITGB1BP1, NOD2, TP63
GOTERM_BP_DIRECT	GO:0010628~positive regulation of gene expression	33	1.74881	0.0900425	CSF2, CITED2, LEF1, PDGFB, PTPN22, ARRB2, PRDM1, RIMS2, EPB41L4B, ERBB3, AGR2, ITGB8, NKX3-1, OSR2, TGFB2, WNT10A, VDR, NOG, FN1, SERPINB9, MITF, INHBA, MAPK11, IL1A, BMP2, MYCN, STAR, IL1B, LCN2, HNRNPD, EZR, IL7R, TLR3
GOTERM_BP_DIRECT	GO:0010212~response to ionizing radiation	9	0.476948	0.0920092	BRSK1, RAD51D, RAD51C, STAR, RFWD3, DMC1, DNMT3A, NABP2, ICAM1
GOTERM_BP_DIRECT	GO:0001889~liver development	12	0.63593	0.0931211	QDPR, NOTCH1, PKM, DBP, CITED2, CAD, HNRNPD, RARA, COBL, AK4, LSR, RPGRIP1L
GOTERM_BP_DIRECT	GO:0030334~regulation of cell migration	12	0.63593	0.0931211	JAG2, PARD6B, CEACAM1, JAG1, LAMA2, LAMA1, LAMA3, GAB1, NTN1, MMP10, RHOB, PLXNA3
GOTERM_BP_DIRECT	GO:0006887~exocytosis	13	0.688924	0.0964116	NSF, RALA, TNFAIP2, LIN7B, SYT8, SYTL4, SYTL2, SCAMP5, CCL5, HAP1, SEC22B, CDK16, LLGL2
GOTERM_BP_DIRECT	GO:0006919~activation of cysteine-type endopeptidase activity involved in apoptotic process	13	0.688924	0.0964116	NGFR, TNFSF15, HSPE1, HSPD1, ROBO1, IFI27, CASP1, PMAIP1, RIPK1, IFT57, S100A9, NKX3-1, SNCA
GOTERM_BP_DIRECT	GO:0071897~DNA biosynthetic process	6	0.317965	0.0967627	PRIM2, POLG2, MYBBP1A, POLE3, LIG4, LIG3
GOTERM_BP_DIRECT	GO:0061098~positive regulation of protein tyrosine kinase activity	6	0.317965	0.0967627	GPRC5B, ERBB3, CCL5, ABI1, PDGFB, CD24
GOTERM_BP_DIRECT	GO:0017157~regulation of exocytosis	6	0.317965	0.0967627	RIMS2, NSF, RAB3B, RALA, HAP1, LLGL2
GOTERM_BP_DIRECT	GO:0061621~canonical glycolysis	6	0.317965	0.0967627	GPI, PFKL, PKM, PFKFB3, ENO2, PFKM
GOTERM_BP_DIRECT	GO:0050999~regulation of nitric-oxide synthase activity	6	0.317965	0.0967627	HSP90AA1, DDAH1, IL1B, ZDHHC21, WASL, CYGB
GOTERM_BP_DIRECT	GO:0001666~response to hypoxia	23	1.21887	0.0980057	TGFB2, ADSL, AHCY, CITED2, EPAS1, ITGA2, PSEN2, ABAT, SOD3, CYGB, HSPD1, ALDH3A1, BMP2, PKM, CLDN3, PLAU, CASP1, LONP1, SCAP, ANGPTL4, CD24, PPARA, PAM
GOTERM_BP_DIRECT	GO:0016477~cell migration	23	1.21887	0.0980057	TGFB2, BTG1, JUP, SH3KBP1, WWC1, STYK1, NFATC2, SORBS2, PSG2, FMNL3, EFNA1, TIAM1, CEACAM1, PSTPIP1, BAMBI, BDKRB1, ABL2, ITGB1BP1, CSPG4, CD24, TSPAN1, TNS3, EPHB3
GOTERM_BP_DIRECT	GO:0007264~small GTPase mediated signal transduction	31	1.64282	0.0995028	ARL9, RAB3B, RAB5B, RRAD, RASEF, ARL2, RND3, RAPGEFL1, RND1, DOCK11, RHOT2, RASD1, RAB42, RRAS, ARL13B, RASGEF1B, RAB24, RALGPS1, RAB8B, TRIM23, RALGPS2, RASL10B, RHOF, RIT1, ARHGAP30, RAB36, RAB15, RAPGEF2, DOCK2, RAPGEF5, SOS2

## Sheet: GO AFF4 Unique
Supplementary Data4. Genes differentially expressed with AFF1 or AFF4 knockdown.
Category	Term	Count	%	PValue	Genes
GOTERM_BP_DIRECT	GO:0006614~SRP-dependent cotranslational protein targeting to membrane	18	2.41935	4.27102e-08	RPL41, RPL21, RPL11, RPL13A, RPL23A, RPS28, RPS15A, RPS27, RPS19, RPL18A, RPS29, RPL27A, RPL27, RPS20, RPL37, RPL28, RPS10, RPS24
GOTERM_BP_DIRECT	GO:0019083~viral transcription	18	2.41935	5.93095e-07	RPL41, RPL21, RPL11, RPL13A, RPL23A, RPS28, RPS15A, RPS27, RPS19, RPL18A, RPS29, RPL27A, RPL27, RPS20, RPL37, RPL28, RPS10, RPS24
GOTERM_BP_DIRECT	GO:0000184~nuclear-transcribed mRNA catabolic process, nonsense-mediated decay	18	2.41935	1.42033e-06	RPL41, RPL21, RPL11, RPL13A, RPL23A, RPS28, RPS15A, RPS27, RPS19, RPL18A, RPS29, RPL27A, RPL27, RPS20, RPL37, RPL28, RPS10, RPS24
GOTERM_BP_DIRECT	GO:0006413~translational initiation	18	2.41935	1.00034e-05	RPL41, RPL21, RPL11, RPL13A, RPL23A, RPS28, RPS15A, RPS27, RPS19, RPL18A, RPS29, RPL27A, RPL27, RPS20, RPL37, RPL28, RPS10, RPS24
GOTERM_BP_DIRECT	GO:0006364~rRNA processing	20	2.68817	0.000319578	RPL41, RPL21, CHD7, RPL11, RPL13A, RPL23A, RPS28, RPS15A, RPS27, RPS19, RPL18A, RPS29, RPL27A, RPL27, RPS20, NAF1, RPL37, RPL28, RPS10, RPS24
GOTERM_BP_DIRECT	GO:0001525~angiogenesis	20	2.68817	0.000530669	VAV3, SEMA4A, ROBO4, PLXND1, MMP2, THY1, RBPJ, PGF, ADGRG1, ESM1, FAP, ANPEP, ID1, MMRN2, S1PR1, COL8A1, EPHB2, PLCD3, MFGE8, RAMP1
GOTERM_BP_DIRECT	GO:0006412~translation	21	2.82258	0.000984962	RPL41, RPL21, RPL11, RPL13A, RPL23A, RPS28, RPS15A, RPS27, RPS19, RPL18A, RPS29, RPL27A, RPL13AP3, RPL27, SLC25A32, RPS20, RPL37, RPL28, SLC25A33, RPS10, RPS24
GOTERM_BP_DIRECT	GO:0006950~response to stress	9	1.20968	0.00157817	ERRFI1, C5, SNN, HSP90B2P, PRKAA2, TP53TG1, JADE1, SGK1, HSP90B1
GOTERM_BP_DIRECT	GO:0060384~innervation	5	0.672043	0.00353457	SERPINE2, CHD7, SLITRK6, SULF1, RNF165
GOTERM_BP_DIRECT	GO:0006888~ER to Golgi vesicle-mediated transport	14	1.88172	0.00572563	ATL3, SPTB, ANK1, LMF1, LMAN1, F8, TRAPPC6A, SPAST, CREB3L2, HYOU1, TMED7, SEC24D, SEC23B, CNIH3
GOTERM_BP_DIRECT	GO:0071356~cellular response to tumor necrosis factor	11	1.47849	0.00679559	SFRP1, ADAMTS13, PID1, CHUK, CYBA, NPNT, CX3CL1, ASS1, PCK2, ADAMTS7, MAP3K5
GOTERM_BP_DIRECT	GO:0030574~collagen catabolic process	8	1.07527	0.00841753	MRC2, COL5A1, MMP2, COL12A1, MMP3, COL5A2, COL8A1, CTSD
GOTERM_BP_DIRECT	GO:0001657~ureteric bud development	6	0.806452	0.0116707	SFRP1, EPCAM, SPRY1, NPNT, SMAD5, CRLF1
GOTERM_BP_DIRECT	GO:2000134~negative regulation of G1/S transition of mitotic cell cycle	5	0.672043	0.0119512	CDKN2B, SLFN11, GPNMB, JADE1, DACT1
GOTERM_BP_DIRECT	GO:0048538~thymus development	6	0.806452	0.0193096	MAP2K1, MAFB, SIX4, HES1, JARID2, PBX1
GOTERM_BP_DIRECT	GO:0050860~negative regulation of T cell receptor signaling pathway	4	0.537634	0.022279	DUSP22, PAWR, THY1, PHPT1
GOTERM_BP_DIRECT	GO:0036302~atrioventricular canal development	3	0.403226	0.0245803	CHD7, PTPN11, RBPJ
GOTERM_BP_DIRECT	GO:0048806~genitalia development	3	0.403226	0.0245803	WNT5A, CHD7, PTPN11
GOTERM_BP_DIRECT	GO:0030513~positive regulation of BMP signaling pathway	5	0.672043	0.0250617	TWSG1, HES1, RBPJ, SULF1, RNF165
GOTERM_BP_DIRECT	GO:0051603~proteolysis involved in cellular protein catabolic process	6	0.806452	0.0296585	DNAJC3, HSPA5, FAP, CTSH, CTSF, ADAMTS7
GOTERM_BP_DIRECT	GO:0000028~ribosomal small subunit assembly	4	0.537634	0.0300926	RPS28, RPS27, RPS19, RPS10
GOTERM_BP_DIRECT	GO:0010628~positive regulation of gene expression	17	2.28495	0.0306155	MAP2K1, PID1, GSN, ZNF580, HFE, PAWR, HMGA2, MSN, POU3F1, HINFP, ACTA2, C1QTNF1, RGCC, LAMP3, TRPV4, ID1, CTSH
GOTERM_BP_DIRECT	GO:0090037~positive regulation of protein kinase C signaling	3	0.403226	0.0319935	CD40, WNT5A, PLA2G6
GOTERM_BP_DIRECT	GO:0006641~triglyceride metabolic process	5	0.672043	0.0372494	CPT1A, PTPN11, CEL, APOE, LMF1
GOTERM_BP_DIRECT	GO:0001938~positive regulation of endothelial cell proliferation	7	0.94086	0.0393066	SEMA5A, ZNF580, WNT5A, NRARP, CYBA, F3, PGF
GOTERM_BP_DIRECT	GO:0060020~Bergmann glial cell differentiation	3	0.403226	0.0401583	MAP2K1, PTPN11, PLPP3
GOTERM_BP_DIRECT	GO:0051127~positive regulation of actin nucleation	3	0.403226	0.0401583	GSN, WIPF1, WIPF3
GOTERM_BP_DIRECT	GO:0045198~establishment of epithelial cell apical/basal polarity	3	0.403226	0.0401583	WNT5A, MSN, SYNE4
GOTERM_BP_DIRECT	GO:0050665~hydrogen peroxide biosynthetic process	3	0.403226	0.0401583	CYBA, SOD2, DUOX2
GOTERM_BP_DIRECT	GO:0048536~spleen development	5	0.672043	0.040743	CDKN2B, FLVCR1, PKN1, JARID2, PBX1
GOTERM_BP_DIRECT	GO:0055114~oxidation-reduction process	31	4.16667	0.042655	ERO1B, VKORC1L1, HHIP, ALDH1L2, TXNDC17, LOXL2, FADS2, SESN1, PHGDH, DUOX2, GPX3, ADHFE1, AKR1C1, HSD11B1L, AKR1C2, DHCR24, CYBA, P3H3, CYP7B1, SOD2, DHRS3, UGDH, F8, TP53I3, MTHFD2, SCD, GPD2, DPYD, FAR1, GPD1L, L2HGDH
GOTERM_BP_DIRECT	GO:0009615~response to virus	9	1.20968	0.0474173	ACTA2, RPS15A, IFITM2, CHUK, MX2, AP1S1, HMGA2, DDX60, DUOX2
GOTERM_BP_DIRECT	GO:0010811~positive regulation of cell-substrate adhesion	5	0.672043	0.0482685	ECM2, ABI3BP, COL8A1, NPNT, EDIL3
GOTERM_BP_DIRECT	GO:0032940~secretion by cell	3	0.403226	0.0490103	SERPINE2, AXL, PCSK6
GOTERM_BP_DIRECT	GO:0040037~negative regulation of fibroblast growth factor receptor signaling pathway	3	0.403226	0.0490103	WNT5A, SPRY1, SULF1
GOTERM_BP_DIRECT	GO:0035455~response to interferon-alpha	3	0.403226	0.0490103	IFITM2, LAMP3, MX2
GOTERM_BP_DIRECT	GO:0043524~negative regulation of neuron apoptotic process	10	1.34409	0.0518847	NR4A2, LRP1, SIX4, GDNF, AXL, NEFL, APOE, SOD2, GCLM, CRLF1
GOTERM_BP_DIRECT	GO:0005975~carbohydrate metabolic process	12	1.6129	0.0534753	GK5, UGDH, IDUA, B3GAT3, ST8SIA1, GAA, HHIP, HEXA, SLC2A3, GPD1L, HPSE, CHST2
GOTERM_BP_DIRECT	GO:0034976~response to endoplasmic reticulum stress	7	0.94086	0.0552158	CREB3L2, HYOU1, PLA2G6, PDIA6, HSP90B1, MAP3K5, HERPUD1
GOTERM_BP_DIRECT	GO:0051056~regulation of small GTPase mediated signal transduction	10	1.34409	0.0560613	VAV3, ARHGAP33, ARHGAP44, FAM13B, MCF2, RAC2, RHOV, SIPA1L2, ECT2, ARHGAP45
GOTERM_BP_DIRECT	GO:0030336~negative regulation of cell migration	8	1.07527	0.0579571	SFRP1, EPPK1, PTPRK, THY1, SULF1, CX3CL1, SCAI, ARPIN
GOTERM_BP_DIRECT	GO:0009100~glycoprotein metabolic process	3	0.403226	0.058489	PORCN, ADAMTS13, PCSK6
GOTERM_BP_DIRECT	GO:0002040~sprouting angiogenesis	4	0.537634	0.0609103	CCBE1, ESM1, PGF, LOXL2
GOTERM_BP_DIRECT	GO:0006954~inflammatory response	21	2.82258	0.062295	CD40, ZNF580, CHUK, GPR68, IGFBP4, TUSC2, TNFRSF18, CYBA, NMI, CXCL3, CXCL2, MMP25, C5, AXL, CAMK4, CARD18, S1PR3, TNFRSF14, NLRP1, SMPDL3B, CHST2
GOTERM_BP_DIRECT	GO:0006024~glycosaminoglycan biosynthetic process	5	0.672043	0.0654533	UGDH, B3GAT3, HEXA, GPC4, HS2ST1
GOTERM_BP_DIRECT	GO:0048843~negative regulation of axon extension involved in axon guidance	4	0.537634	0.0670647	SEMA6B, SEMA5A, SEMA4A, WNT5A
GOTERM_BP_DIRECT	GO:0050678~regulation of epithelial cell proliferation	3	0.403226	0.0685372	SIX4, HES1, RAB33B
GOTERM_BP_DIRECT	GO:0001759~organ induction	3	0.403226	0.0685372	GDNF, SPRY1, HOXC11
GOTERM_BP_DIRECT	GO:0048208~COPII vesicle coating	6	0.806452	0.070633	LMAN1, TRAPPC6A, SEC13, F8, SEC24D, CNIH3
GOTERM_BP_DIRECT	GO:1903225~negative regulation of endodermal cell differentiation	2	0.268817	0.0714509	COL5A1, COL5A2
GOTERM_BP_DIRECT	GO:0097325~melanocyte proliferation	2	0.268817	0.0714509	FAP, WNT5A
GOTERM_BP_DIRECT	GO:0060123~regulation of growth hormone secretion	2	0.268817	0.0714509	CHD7, HMGA2
GOTERM_BP_DIRECT	GO:0071593~lymphocyte aggregation	2	0.268817	0.0714509	STK10, RAC2
GOTERM_BP_DIRECT	GO:1900020~positive regulation of protein kinase C activity	2	0.268817	0.0714509	CEMIP, WNT5A
GOTERM_BP_DIRECT	GO:0016310~phosphorylation	8	1.07527	0.072201	GK5, PPIP5K2, LIMK2, DCAKD, IPMK, EPHB2, DCK, PAPSS2
GOTERM_BP_DIRECT	GO:0030335~positive regulation of cell migration	12	1.6129	0.0734142	SEMA6B, PTP4A1, SEMA5A, CD274, SEMA4A, CEMIP, GPNMB, HSPA5, S1PR1, CTSH, LGR6, F3
GOTERM_BP_DIRECT	GO:0035987~endodermal cell differentiation	4	0.537634	0.0734902	MMP2, COL12A1, HMGA2, COL8A1
GOTERM_BP_DIRECT	GO:0001656~metanephros development	4	0.537634	0.0734902	GDNF, CTSH, SPRY1, HOXC11
GOTERM_BP_DIRECT	GO:0010575~positive regulation of vascular endothelial growth factor production	4	0.537634	0.0734902	CCBE1, C5, HPSE, SULF1
GOTERM_BP_DIRECT	GO:0044241~lipid digestion	3	0.403226	0.079101	LIPG, CEL, LMF1
GOTERM_BP_DIRECT	GO:0003351~epithelial cilium movement	3	0.403226	0.079101	DNAH1, TTLL1, NME5
GOTERM_BP_DIRECT	GO:0034975~protein folding in endoplasmic reticulum	3	0.403226	0.079101	ERO1B, HSPA5, HSP90B1
GOTERM_BP_DIRECT	GO:0051881~regulation of mitochondrial membrane potential	4	0.537634	0.0801781	PID1, TUSC2, SOD2, SLC25A33
GOTERM_BP_DIRECT	GO:0007616~long-term memory	4	0.537634	0.0801781	CAMK4, LRRN4, ADCY1, SGK1
GOTERM_BP_DIRECT	GO:0046627~negative regulation of insulin receptor signaling pathway	4	0.537634	0.0871191	SOCS3, SOCS1, PID1, ENPP1
GOTERM_BP_DIRECT	GO:0008285~negative regulation of cell proliferation	21	2.82258	0.087601	MAP2K1, CDKN2B, SERPINE2, NRK, DHCR24, PTPRK, P3H3, WNT9A, SOD2, RBPJ, ADGRG1, SFRP1, FABP3, RIPPLY3, RGCC, GPNMB, ZNF503, SPRY1, STRN, JARID2, MXD4
GOTERM_BP_DIRECT	GO:0030889~negative regulation of B cell proliferation	3	0.403226	0.0901298	INPP5D, PAWR, PKN1
GOTERM_BP_DIRECT	GO:0043647~inositol phosphate metabolic process	5	0.672043	0.0907962	ISYNA1, PPIP5K2, INPP5D, IPMK, PLCD3
GOTERM_BP_DIRECT	GO:0007193~adenylate cyclase-inhibiting G-protein coupled receptor signaling pathway	5	0.672043	0.0907962	PSAP, S1PR1, S1PR3, ADCY1, MCHR1
GOTERM_BP_DIRECT	GO:0071230~cellular response to amino acid stimulus	5	0.672043	0.0907962	SOCS1, MMP2, SESN1, COL5A2, ASS1
GOTERM_BP_DIRECT	GO:0007049~cell cycle	13	1.74731	0.0991328	CASP8AP2, LIN54, RIF1, TUSC2, DIXDC1, CREBL2, LIN9, PTP4A1, STK10, THAP5, TXNIP, TACC1, CAMK1
