# Supplementary material for: CDK9 activity switch associated with AFF1 and HEXIM1 controls differentiation initiation from epidermal progenitors
Source: Nat Commun. 2022 Jul 29;13:4408. doi: 10.1038/s41467-022-32098-2 (PMC9338292; doi:10.1038/s41467-022-32098-2)
Supplement: Supplementary file 8 — Supplementary Data 5 [file 41467_2022_32098_MOESM8_ESM.xlsx]

## Sheet: HEXIM1 Up
Supplementary Data5. Genes differentially expressed with HEXIM1 knockdown.
Gene	log2FoldChange
A2ML1	4.68838
A4GALT	1.02954
ABAT	2.49352
ABCA12	4.0417
ABCA2	2.70363
ABCA3	4.00818
ABCA7	1.2646
ABCC2	1.12706
ABCD1	2.86478
ABHD12B	5.73567
ABHD4	1.56194
ABHD8	1.29131
ABL2	2.33928
ABLIM2	3.87438
ABLIM3	1.75668
ABTB2	1.88548
ACBD3-AS1	5.32974
ACER1	4.55714
ACER2	1.37627
ACKR2	3.88374
ACOT11	1.84328
ACOX1	2.09359
ACP3	5.16567
ACP7	5.19758
ACSL1	1.97966
ACTBL2	3.26876
ACVR1C	3.91612
ACVR2B	1.15636
ACYP2	1.12964
ADAMTS14	4.83452
ADAMTS15	2.2451
ADAMTS17	4.90234
ADAMTS9	2.81757
ADAMTSL4	2.42234
ADAP1	1.73048
ADAP2	2.83817
ADCY6	1.06762
ADCY9	1.17073
ADGRE2	2.01018
ADGRF1	1.95108
ADGRF2	6.12353
ADGRF4	2.00852
ADGRG1	1.33239
ADGRL2	3.03803
ADIPOR1	1.15146
ADIRF	3.11651
AFF1	1.05779
AGAP11	4.31204
AGO4	1.67671
AHNAK2	1.24206
AIF1L	2.47287
AK9	2.24022
AKAP13	1.57498
AKTIP	1.91127
ALDH1A3	2.60848
ALDH3B1	4.04958
ALDH3B2	5.80873
ALOX12B	3.29136
ALOXE3	1.80359
ALPK3	3.08492
ALPL	2.01098
ALS2CL	1.50137
AMMECR1	1.36571
AMN	3.06955
AMN1	1.08883
AMOTL2	1.22933
AMPD3	1.68984
AMZ1	4.54515
ANK2	1.6648
ANK3	1.67929
ANKFN1	6.29136
ANKRD1	4.05524
ANKRD2	1.53543
ANKRD22	5.38399
ANKRD35	1.9563
ANKRD37	2.01343
ANKRD46	1.68707
ANKRD65	1.11509
ANO8	1.90298
ANXA1	1.44872
ANXA11	1.51169
ANXA9	4.54055
AP5Z1	1.07192
APBA1	1.67146
APCDD1	2.54866
APCDD1L-DT	3.84426
APOBEC3B	1.34399
AQP9	3.88851
ARAP2	1.20407
ARC	2.82956
ARFGEF3	2.283
ARHGAP27	1.71394
ARHGAP27P1	1.48869
ARHGAP28	2.49315
ARHGAP30	6.4841
ARHGAP32	1.6248
ARHGAP40	1.59636
ARHGAP44	1.04535
ARHGEF10L	2.51661
ARHGEF37	2.89254
ARHGEF4	1.01042
ARHGEF9	1.06199
ARID3A	1.85324
ARL6IP5	1.19157
ARRB1	3.10597
ARRDC3	1.44629
ARRDC4	2.99389
ASAH1	1.20378
ASB2	2.73302
ASIC3	2.24471
ASPRV1	6.6614
ASS1	1.11011
ASTL	4.74113
ASTN1	4.59086
ATAD3C	2.0125
ATF3	2.16667
ATF7IP	1.06572
ATG14	1.18288
ATG9B	6.912
ATL2	1.34025
ATP10B	5.38887
ATP12A	8.66588
ATP2B4	1.53214
ATP2C2	2.98543
ATP6AP1	1.02561
ATP6V0A1	1.41953
ATP6V0E1	1.26849
ATP6V1B2	1.40337
ATP6V1C2	5.48658
ATP6V1G1	1.23958
ATP9A	1.98015
ATXN1	1.4091
AVIL	2.38627
AZGP1	5.78017
B3GNT3	2.63156
B3GNT8	1.19267
B4GALNT3	2.47721
B4GALT4	1.21614
BAMBI	1.10887
BARX2	2.35136
BATF2	2.20236
BBOX1	5.57956
BCAS3	1.13334
BCL6	1.27572
BEAN1	4.52938
BEND7	1.10842
BFSP1	2.82861
BHLHE40	1.03481
BICDL2	4.17513
BID	1.00536
BLACAT1	3.80929
BLNK	3.63572
BMF	3.82785
BMP6	4.67739
BMT2	1.31529
BNIP3L	1.73379
BNIPL	4.9422
BPIFC	4.27296
BRWD1	1.41802
BSPRY	6.32589
BTBD9	1.18987
BTC	1.88635
BTG1	1.83554
BTG2	1.36614
BTN2A2	1.12493
C11orf54	1.4418
C11orf80	1.32365
C11orf91	1.53216
C12orf29	1.02106
C15orf48	8.35606
C15orf62	5.90254
C15orf65	2.12122
C16orf87	1.22723
C1orf116	1.44256
C1orf198	1.17468
C1orf210	1.26487
C1orf226	1.86845
C1orf74	1.67135
C1QTNF6	1.4802
C2CD4C	1.70986
C2CD4D-AS1	2.23987
C2orf15	2.10763
C3	2.7759
C3orf52	1.68846
C4orf19	4.89386
C4orf3	1.62217
C5orf38	1.61359
C5orf46	6.26988
C6orf120	1.3191
C6orf132	2.20901
C6orf15	6.20634
C9orf131	6.11165
CA11	1.75844
CAB39L	1.48135
CACFD1	2.0518
CACNG4	4.30746
CALB2	4.87245
CALCOCO1	1.64306
CALHM5	3.6546
CALML5	5.82858
CAMK1D	3.07825
CAMK2N1	2.12751
CAMSAP3	1.22173
CAPN14	1.7452
CAPN8	2.60738
CAPS	1.5438
CARD14	4.29602
CARD18	4.25256
CASC8	3.29633
CASKIN1	2.74031
CASTOR1	2.4648
CASTOR3	1.9222
CASZ1	2.84505
CATSPERG	2.80774
CBARP	1.33807
CBR3-AS1	3.27742
CBX6	1.13122
CBX7	2.08842
CCDC146	1.79336
CCDC149	1.58496
CCDC159	1.71683
CCDC186	1.15108
CCDC69	1.17587
CCDC80	1.89605
CCDC9B	1.2513
CCL20	2.48758
CCL5	5.0124
CCNA1	2.82649
CCND1	1.50003
CD24	2.09512
CD55	1.14259
CDC14A	1.05168
CDC42BPG	2.10336
CDH16	3.05212
CDK5R1	1.41856
CDKL5	1.28617
CDKN1A	1.73038
CDKN1B	1.42606
CDKN1C	1.8056
CDKN2B	1.43341
CDRT1	3.56003
CDS1	1.3757
CDSN	5.30347
CEACAM1	1.33849
CEACAM19	3.19373
CEACAM6	6.55856
CEBPA	3.65253
CEBPD	1.28405
CERCAM	2.34216
CERS3	1.62836
CERT1	1.13036
CFLAR	1.7773
CGN	3.26319
CHAC1	1.3314
CHD2	1.15983
CHD7	1.2977
CHIC2	1.04763
CHMP4C	1.37503
CHP2	5.65976
CHRNB1	1.22619
CIART	1.20018
CITED2	1.75943
CKB	1.61673
CLCF1	3.49377
CLCN3	1.48076
CLCN5	2.20618
CLDN1	3.36127
CLDN16	2.78948
CLDN17	5.03593
CLDN23	2.24544
CLDN3	4.79044
CLDN4	5.75986
CLDN7	2.75756
CLEC11A	1.43944
CLIC3	4.30617
CLIC4	1.23802
CLIP1	2.0328
CLIP4	1.39151
CLN3	1.48514
CLN8	1.15
CLSTN2	3.36624
CLSTN3	1.50716
CLTRN	3.64948
CMTR2	1.06633
CMYA5	4.3015
CNFN	5.46165
CNGA1	3.59975
CNTN3	2.07409
COBL	3.86532
COL1A1	1.03781
COL22A1	1.14991
CORO6	1.09325
COX7A1	2.47204
CPE	1.44746
CPEB2	1.80281
CPEB4	1.71712
CPTP	1.01719
CPXM2	4.95189
CRABP2	4.06328
CRB3	2.31631
CRCT1	6.66988
CREBRF	1.8921
CREG1	1.39325
CRISPLD2	2.62764
CRNN	4.57615
CROT	1.27088
CRY2	1.06342
CRYAB	3.3738
CRYBG2	2.63966
CRYM	7.25409
CSF2RB	6.68009
CSGALNACT1	5.74818
CSRNP1	1.10333
CST6	7.93708
CSTA	2.20178
CSTB	2.07409
CTIF	1.10981
CTNNBIP1	1.05663
CTNS	1.37248
CTSA	1.67959
CTSD	2.23104
CTSV	4.2362
CTXN1	2.41067
CWH43	1.72899
CXADR	1.43003
CXCL16	2.05254
CXCL8	1.34759
CXXC5	4.12668
CYB561D1	1.09566
CYB5R1	1.76957
CYB5R2	1.87905
CYP1A1	2.39217
CYP1B1	3.4179
CYP3A5	1.42045
CYP4B1	3.17267
CYP4F22	4.87881
CYP4F3	5.08351
CYSRT1	5.47669
DAPK1	2.80471
DAPK2	1.70349
DAPP1	1.80439
DBNDD1	1.71921
DBP	2.41077
DCDC2	1.62778
DCP2	1.73664
DCUN1D3	1.75738
DDIT3	1.56069
DDX3Y	1.02417
DEFB1	4.00461
DEGS2	5.74195
DENND1B	1.44431
DENND2C	1.86334
DENND3	1.44985
DEPP1	3.98576
DGAT2	3.06314
DHDH	2.94468
DHRS1	1.04336
DHRS11	1.77699
DHRS12	1.15806
DHRS3	1.88246
DHRS9	4.20905
DIRC3	2.50028
DISP1	1.17967
DIXDC1	1.63888
DLX3	1.71696
DLX5	2.29555
DMKN	1.95496
DMXL1	1.14074
DNAH1	1.42285
DNAH5	1.22538
DNAJB1	1.11615
DNAJC27	1.00516
DNAJC6	1.50607
DNASE1	1.45147
DNASE1L2	4.61526
DOCK3	6.21078
DOK4	1.15052
DOK7	1.05124
DOP1B	1.77465
DPP4	2.08592
DSC1	2.69827
DSC2	3.40914
DSCAM	1.10547
DSG1	3.02179
DSG3	2.61467
DSG4	6.10127
DSP	1.81299
DUOX2	2.11161
DUOXA1	1.88872
DUSP1	1.98828
DUSP10	2.13301
DUSP16	1.73824
DUSP2	1.74344
DUSP22	1.16447
DUSP8	1.53524
DYNLT3	1.04648
DYRK1B	1.11632
E2F2	2.20516
ECM1	1.75298
EEF1A2	4.96475
EFNA1	1.6383
EFNA3	2.54922
EFR3B	2.43904
EGR3	6.47319
EIF3J-DT	1.18354
EIF4E3	1.64842
ELF3	7.50767
ELF3-AS1	5.2616
ELF5	7.48576
ELMOD1	4.57251
ELOVL4	1.28888
ELOVL7	1.10555
EME2	1.85427
EML1	1.9137
EMP1	3.1315
ENC1	1.24323
ENDOD1	1.14814
ENDOU	5.59619
ENDOV	1.15553
ENPP1	1.72309
ENPP4	2.41682
ENPP5	2.17364
ENTPD2	1.53701
ENTPD7	1.98828
EPB41L3	3.05805
EPB41L4A	1.99296
EPB41L4A-DT	1.98163
EPB41L4B	2.78647
EPG5	1.13178
EPHA4	1.80679
EPHB2	1.93304
EPHB3	3.44255
EPHX3	6.81724
EPHX4	1.06901
EPPK1	1.33714
EPS8L1	2.74674
EPS8L2	1.22604
ERBB3	2.86122
ERG	2.70344
ERP27	2.67581
ERV3-1	2.2632
ERVK13-1	1.47405
ESRP2	1.13851
ESYT3	2.30832
ETHE1	1.14732
EVPL	2.23618
EXD3	1.41741
EXOC6	2.48464
EZH1	1.16806
EZR	1.02358
FA2H	3.69568
FADS3	1.17403
FAM102A	1.70075
FAM126B	1.40997
FAM131A	1.5938
FAM135A	1.17241
FAM151B	2.08422
FAM160A1	1.33107
FAM189A2	1.72232
FAM214A	2.12844
FAM214B	1.03901
FAM219B	1.17747
FAM222B	1.76998
FAM25A	5.04562
FAM43A	3.60291
FAM49A	2.14728
FAM78A	1.59878
FAM83E	3.88121
FAM83H-AS1	1.44088
FANK1	1.15387
FAXDC2	1.94177
FBP1	3.58449
FBXL16	2.89275
FBXL20	1.05472
FBXO10	1.52575
FBXO3	1.30837
FBXO32	2.95584
FBXO36	1.20048
FBXO6	1.17241
FCHO2	1.63756
FCHSD1	1.55302
FER1L4	2.46386
FERMT2	1.02473
FGD2	5.00606
FGD3	3.0117
FGF11	1.62322
FICD	2.48607
FIG4	1.04161
FILIP1L	1.56207
FKBP1B	1.04415
FLG	6.86331
FLG2	4.92547
FLVCR2	4.84432
FN3K	2.09091
FNBP1	1.363
FNBP1L	1.07441
FNDC11	1.91247
FNDC4	1.39747
FNIP1	1.0552
FNIP2	1.36691
FOXO3	1.36467
FOXO4	1.64751
FOXP3	2.8555
FRK	1.19303
FRMPD1	3.20717
FRY	1.64202
FSCN2	4.45701
FTH1	1.81788
FTL	1.86423
FURIN	1.53196
FUT2	2.99549
FUT3	4.06739
FXYD3	2.29344
FZD7	1.12547
GAB1	2.05394
GAB2	3.34583
GABARAP	1.02203
GABARAPL1	1.72869
GABRE	1.49431
GAD1	1.4006
GADD45A	1.04231
GADD45B	1.10721
GADD45G	4.83788
GAL	1.83508
GALK1	1.56275
GALNT5	2.01844
GAN	1.27944
GAREM1	1.89558
GAS7	4.68784
GAST	4.14262
GBA	1.24758
GBA2	1.13668
GBP6	1.35146
GCC2	1.10091
GCH1	1.69157
GCHFR	1.65029
GCNT2	2.94626
GCNT3	4.59683
GCNT4	2.27058
GDA	3.4641
GDPD1	1.44971
GDPD3	4.52193
GFOD2	1.08941
GGA1	1.02498
GGT1	1.79501
GGT6	5.73698
GGT8P	4.75536
GIPR	3.55234
GJA5	1.61957
GJB4	2.22024
GLI2	5.95828
GLIPR2	1.96188
GLRB	1.66126
GLRX	2.5814
GLTP	1.76483
GNRHR	3.18555
GOLGA7	1.15527
GOLT1A	2.77019
GPAT3	4.04481
GPD1L	1.08606
GPNMB	1.13019
GPR1	2.16177
GPR137B	1.41024
GPR157	1.60538
GPRC5A	2.80969
GPRIN2	1.75605
GPSM1	2.6611
GRAMD1C	1.44054
GRAMD2A	2.10478
GRB7	1.60206
GRHL1	4.86585
GRHL3	3.3494
GRIN1	1.98523
GSDMA	3.45654
GSE1	1.79226
GSN	2.41449
GSTT1	1.27871
GUCY1A1	4.49746
GUCY1B1	3.84275
GXYLT1	1.23677
H1-2	2.61282
H2AC6	2.32726
H2AC8	3.01622
H2AJ	1.84467
H2AW	1.24328
H2BC12	1.9898
H2BC21	4.20283
H2BC4	3.90435
H2BC5	2.70078
H2BC8	4.37881
H3C4	2.65816
H3C6	2.25961
H4C8	3.8568
HABP4	1.05573
HAL	3.03981
HAP1	3.77563
HBP1	2.09239
HCAR2	3.59442
HCAR3	3.26329
HDAC5	1.39226
HDAC9	2.02278
HEBP2	1.22196
HECA	1.09178
HECTD4	1.19401
HES2	1.65663
HES4	1.81782
HES5	4.52998
HID1	4.85363
HIPK3	1.1731
HM13	1.19075
HMGA2	1.1161
HMOX1	5.27753
HOOK1	1.13063
HOPX	4.41534
HOXC13	1.4558
HPGD	3.69402
HR	1.50471
HS3ST1	1.61482
HS3ST6	6.08702
HSBP1L1	1.47979
HSD17B1	1.22561
HSD17B14	1.94013
HSD3B7	3.12223
HSPB1	2.38184
HSPB8	6.76086
HTR1D	4.85492
HYAL1	1.73846
ICA1	2.26961
ICAM1	3.80488
ICAM2	2.19731
ID1	1.90794
ID2	4.06663
ID4	7.77898
IDS	1.94807
IER2	1.39659
IER5	1.41578
IFITM10	5.83025
IGF2BP3	1.07832
IGFBP3	5.55422
IGFL1	2.2336
IGFL2	2.40339
IGFL2-AS1	4.9148
IGFL3	2.1153
IGIP	1.04511
IGSF11	4.7844
IGSF9B	2.73935
IL17RC	1.35132
IL17RE	2.24357
IL18	1.31467
IL1F10	3.72947
IL1R1	1.32869
IL1RL1	3.14373
IL1RN	3.08675
IL32	2.00425
IL34	5.12585
IL36G	4.27049
IL36RN	5.41358
IL6R	2.00685
ILDR1	4.31566
INSIG1	1.11146
INSR	1.40377
INTS4P2	3.79505
INTU	1.36208
IQSEC2	1.00098
IRAK2	1.0478
IRF5	1.68914
IRF6	1.1072
IRX3	1.43907
ISG20	2.01421
ITGB7	2.78583
ITGB8	1.61775
ITPKC	2.02016
IVL	4.41446
JAZF1	1.06468
JHY	1.08593
JMY	1.28576
JUNB	1.38928
JUP	1.58494
KALRN	3.36248
KANK1	1.23918
KAT2B	1.33035
KAT6B	1.04621
KCNC3	5.91302
KCNG1	2.61375
KCNJ11	4.74828
KCNK15	4.77275
KCNN4	2.38574
KCTD11	1.43805
KCTD21	1.15138
KDM3A	1.7912
KDM4B	1.44279
KDM5B	1.51318
KDM6B	1.16504
KDM7A	1.98044
KIAA0513	1.6541
KIAA0895	1.21905
KIAA1211L	2.1166
KIAA1958	1.3312
KIF13B	1.67694
KIF1C	1.28024
KIF26A	3.28442
KLF11	1.00259
KLF4	2.28967
KLHDC8B	1.234
KLHL24	1.85812
KLHL31	2.56833
KLK10	2.89895
KLK11	4.7979
KLK12	7.4139
KLK13	6.64365
KLK5	4.10495
KLK6	6.4646
KLK7	7.1556
KLK8	3.1498
KLK9	2.64389
KMT5B	1.01268
KMT5C	1.55405
KPNA5	1.45685
KPNA7	4.61291
KPRP	5.50277
KRT1	5.9289
KRT13	4.97829
KRT15	2.92569
KRT16	3.51808
KRT17	1.53204
KRT17P2	1.45825
KRT19	1.91758
KRT23	6.23265
KRT24	1.84924
KRT3	1.1995
KRT31	1.93369
KRT34	2.11244
KRT4	4.83929
KRT6A	1.45301
KRT6B	2.69634
KRT6C	1.4753
KRT7	1.35102
KRT72	4.58046
KRT77	5.48605
KRT78	6.36697
KRT79	1.41875
KRT80	5.54921
KRT81	4.49778
KRT9	1.83136
KRTAP2-3	1.21135
KRTDAP	5.73916
KYNU	1.8206
LAMA2	1.15453
LAT2	2.79867
LATS2	1.20818
LAYN	2.21127
LBX2	1.96207
LCAL1	2.11572
LCE1A	7.52536
LCE1B	4.51398
LCE1C	2.15094
LCE1D	4.03899
LCE1F	5.00286
LCE2A	5.47482
LCE2B	8.08744
LCE2C	7.09442
LCE2D	5.76984
LCE3C	4.18703
LCE3D	4.59213
LCE3E	5.02423
LCE6A	5.73279
LCN2	5.5484
LEMD1	7.60601
LENG9	1.24581
LEPR	1.71419
LEPROT	1.75651
LGALS3	2.11588
LGALSL	2.16178
LGI2	3.45835
LIF	5.25346
LIG4	1.35955
LIMCH1	2.61956
LIMK2	1.31308
LINC00113	5.27214
LINC00302	4.30897
LINC00324	4.25169
LINC00482	5.2895
LINC00504	3.2051
LINC00520	3.46127
LINC00630	2.04605
LINC00707	2.09035
LINC00857	3.00786
LINC00887	5.11393
LINC01003	1.40165
LINC01011	2.77447
LINC01214	6.25826
LINC01269	5.48469
LINC01279	1.41699
LINC01405	6.76858
LINC01559	5.5275
LINC01621	5.30768
LINC01679	1.37377
LINC02009	2.41561
LINC02154	3.71201
LINC02560	5.5224
LINC02657	1.53222
LINGO2	2.35571
LIPH	7.44156
LIPK	6.51451
LIPM	7.14045
LIVAR	4.4573
LLGL2	2.59217
LMBR1L	1.79182
LMBRD1	1.01044
LMF1	1.30828
LMNTD2	1.93028
LMO7	3.92293
LMX1B	2.07623
LNX1	5.00359
LOC100130027	1.30573
LOC100130449	8.14842
LOC100130987	2.19185
LOC101927189	4.23677
LOC101927787	5.03716
LOC101927793	3.4936
LOC101928304	5.05595
LOC101929331	3.2549
LOC101930071	2.62296
LOC102546294	5.42003
LOC105371730	2.22257
LOC388282	5.75465
LOC728975	3.5666
LOC93429	2.80233
LRAT	4.03434
LRATD1	2.60848
LRATD2	1.31543
LRRC24	1.89546
LRRC26	5.82568
LRRC37A3	2.78762
LRRC4	2.92376
LRRC56	1.68408
LRRC8B	1.57889
LRRN1	3.84456
LTBP3	1.08578
LURAP1L	2.07812
LURAP1L-AS1	3.58942
LY6D	3.17167
LY6G6C	6.74281
LYNX1	2.49386
LYPD3	3.62353
LYPD5	3.84198
LYRM1	1.07794
LYST	1.03917
LZTS3	1.6523
MAB21L4	8.37356
MACC1	1.07964
MACROD1	1.22103
MACROD2	2.20962
MAFB	3.63119
MAGI1	1.19457
MAL	4.95586
MAL2	2.59346
MALAT1	1.74511
MALL	1.96385
MAML3	3.82238
MANSC1	2.40048
MAP1LC3A	2.54213
MAP2	3.56987
MAP3K10	1.16826
MAP3K13	1.06499
MAP3K8	3.07577
MAP3K9	1.59535
MAP6D1	1.46894
MAP7	1.08461
MAPK10	1.11052
MAPRE2	1.77864
MARCHF2	1.16636
MARCHF3	2.60605
MARCHF7	1.0073
MARCKSL1	2.00839
MAST1	1.87917
MAST4	1.13663
MC1R	1.81492
MCOLN1	1.30391
MEGF6	1.85511
MEOX1	3.25193
METRNL	5.15233
MFAP3L	1.51551
MFSD6	1.02589
MFSD9	1.17079
MGAM	1.8891
MGAT3	5.96505
MGAT4A	2.79895
MIEF2	1.48285
MIF4GD	1.38896
MINAR1	2.45852
MINDY1	2.6492
MINDY2	1.55984
MIR1915HG	2.11458
MIR200CHG	2.17284
MIR210HG	2.24452
MIR22HG	1.03891
MISP3	2.77717
MITF	1.11506
MKNK2	1.07449
MKRN2OS	1.66994
MLIP	4.19845
MLPH	2.86978
MME	2.04277
MMP10	1.62767
MMP15	2.16723
MORN3	1.78135
MPRIP	1.02292
MPZL3	2.489
MROH6	1.11683
MRVI1	2.72517
MSX2	1.0011
MTHFR	1.60654
MTSS1	1.00542
MUC1	3.24436
MUC15	4.13242
MUC16	10.2063
MUC20	5.67385
MUC3A	2.03865
MVP	1.02565
MXD1	2.51041
MYCN	5.9657
MYEOV	4.20333
MYH14	6.60499
MYL9	2.1221
MYO3B	1.18779
MYO5B	4.619
MYO5C	1.36505
MYORG	1.03809
MYRFL	5.36185
MYZAP	1.63072
NAAA	1.27386
NAALADL2	6.00124
NAGK	1.38302
NANOS1	2.67215
NAP1L5	1.8205
NAPB	1.31617
NATD1	1.66083
NBEAL2	1.16593
NCALD	1.21823
NCCRP1	6.60295
NCF2	2.82437
NCF4	5.26885
NCOA2	1.31198
NCOA3	1.14819
NDRG2	4.08335
NDRG4	4.2571
NEB	3.45991
NEBL	5.69853
NECTIN2	1.08165
NECTIN4	5.54291
NEIL1	1.69799
NES	4.9691
NEURL1	2.54901
NFATC2	7.09633
NFKB2	1.32621
NFKBIZ	1.5642
NGEF	3.58665
NIBAN2	1.22966
NIPA1	1.33292
NIPAL2	1.36363
NKPD1	5.20847
NLRP10	6.75412
NLRX1	1.04192
NMNAT2	3.27368
NOCT	1.10084
NOD2	2.47554
NOL3	1.01621
NOP14-AS1	1.29698
NOTCH3	3.7027
NOX5	5.11117
NOXA1	3.11539
NOXO1	1.98261
NPAS1	2.97069
NPAS2	1.13127
NPDC1	1.65974
NPEPPS	2.37072
NPEPPSP1	1.80925
NPFFR1	6.6569
NRARP	2.22918
NRXN3	1.55959
NTN4	1.40483
NWD2	5.7315
OCLN	3.82927
OCLNP1	2.97667
OLFM2	1.63939
OR7E91P	3.13896
OSBP2	1.20787
OSBPL1A	1.33247
OSCP1	1.29592
OSGIN1	1.90548
OTUB2	1.71187
OVCH2	2.30222
OVOL1	5.34117
OXTR	1.82846
P2RY6	3.00702
P3H4	1.33595
P4HTM	3.02809
PADI1	3.09715
PADI2	3.74431
PAFAH2	1.07997
PAIP2B	1.37308
PALD1	2.67609
PAM	1.02273
PAQR5	2.77755
PAQR7	1.28636
PARD3B	1.1381
PARD6A	1.83824
PARD6B	3.20216
PARM1	3.66608
PART1	2.14233
PATJ	1.01187
PAX8-AS1	1.34193
PBXIP1	1.34405
PCAT6	1.54317
PCDH1	3.87864
PCDH9	3.63285
PCDHGA10	2.37636
PCDHGB4	1.97658
PCDHGB5	1.77287
PCDHGB6	2.70227
PCDHGB7	2.28578
PCSK1N	1.50049
PDGFB	2.06087
PDGFD	1.76308
PDK2	2.02892
PDZK1IP1	2.51366
PERP	1.75502
PEX11A	1.35621
PGBD5	3.41755
PGLYRP3	4.40537
PGLYRP4	4.84689
PGPEP1	1.57154
PHLDA3	1.10029
PHLPP2	1.12872
PHYHIP	1.40539
PI3	4.84529
PIK3C2B	1.37075
PIK3IP1	1.2565
PIK3R3	1.74601
PIM1	1.71219
PINK1	1.69254
PIP5KL1	1.15317
PITX1	2.37787
PKD1L2	7.67226
PKIB	3.00538
PKN1	1.64426
PLA2G2F	8.75962
PLA2G4C	1.44979
PLA2G4D	2.37264
PLA2G4E	4.83035
PLA2G4F	3.65819
PLA2G7	1.65181
PLAAT2	3.44846
PLAAT3	4.46235
PLAG1	1.49813
PLAUR	1.59437
PLBD1	2.32705
PLCB4	1.35036
PLCD1	2.37385
PLCXD2	1.35988
PLD1	1.57252
PLD5	1.17132
PLEKHA6	1.53159
PLEKHA7	4.73886
PLEKHA8	1.02337
PLEKHG1	2.58722
PLEKHG6	2.89447
PLEKHM1	1.33768
PLEKHM1P1	1.38271
PLEKHM3	1.0292
PLEKHN1	1.66257
PLPP2	2.05151
PLPP3	1.432
PLPP6	1.29003
PLPPR2	1.22793
PLXDC2	1.41671
PMAIP1	1.23169
PMEL	1.86009
PNPLA1	4.89225
PODNL1	1.59129
PODXL	1.89422
POF1B	2.64247
POLD4	1.44129
POMT1	1.40864
POU2F3	3.18015
PPARD	1.19775
PPFIBP2	1.29519
PPL	2.95016
PPM1D	1.25537
PPM1H	3.75441
PPM1L	2.44355
PPP1R14B-AS1	1.77029
PPP1R15A	1.36804
PPP1R1C	1.64573
PPP1R32	3.86028
PPP1R3B	1.94609
PPP2R2B	1.59118
PPP2R2C	1.34314
PRDM1	2.57809
PRKN	4.23264
PROM2	2.15238
PROS1	2.21689
PRR15	1.5295
PRR15L	6.17939
PRR36	2.67695
PRRG2	1.62189
PRRG4	1.50154
PRRT3	1.70016
PRRX2	4.32641
PRSS22	4.92006
PRSS27	6.35915
PRSS8	2.20805
PSAPL1	5.05933
PSCA	3.10823
PSEN1	1.03542
PSG2	5.93726
PSG4	2.97241
PSG5	2.54361
PSG6	5.57777
PTCHD4	1.92544
PTGES	2.35262
PTK6	1.39072
PTPRJ	3.07428
PTPRM	1.6022
PTPRR	2.7845
PWWP2B	1.28513
PWWP3B	2.66544
QPCT	1.43745
QPRT	1.01076
QRICH2	1.17398
RAB11A	1.02088
RAB11FIP1	3.06151
RAB15	2.67739
RAB17	1.07894
RAB24	1.6644
RAB25	1.79669
RAB26	3.75031
RAB3IP	1.24949
RAB40C	1.06111
RAB5B	1.46163
RAB6B	2.28428
RAB9A	1.36067
RAD23B	1.14617
RAD54L2	1.04506
RAET1E	1.40383
RAET1G	1.60173
RAET1L	3.7057
RALGAPA1	1.16348
RALGAPA2	1.38522
RALGPS1	3.78316
RALGPS2	1.46696
RAP1GAP	1.98513
RAPGEF2	1.7794
RAPGEF5	1.28601
RAPGEFL1	1.26439
RARRES1	6.50701
RASA1	1.25376
RASA2	1.27895
RASAL1	5.11771
RASAL2	1.17311
RASD1	4.27455
RASEF	4.82941
RASGEF1B	5.44162
RASSF5	2.1484
RBBP8NL	7.03893
RBP7	1.93966
RDH12	6.42604
REEP1	3.87018
REEP6	1.16474
RENBP	3.76886
RESF1	1.07775
RGMA	2.16294
RGS17	2.42006
RGS2	3.15717
RHCG	4.82726
RHOD	1.15085
RHOF	1.35288
RHOV	5.28845
RHPN1	3.50209
RHPN2	1.91438
RIT1	1.67994
RN7SK	2.43578
RN7SL2	1.00868
RNASE7	3.38011
RNASEL	1.44006
RND3	2.06613
RNF103	1.12682
RNF11	1.0041
RNF128	1.36772
RNF207	1.73289
RNF208	2.55747
RNF217	1.18489
RNF222	5.76031
RNF223	5.90442
RNF224	6.66092
RNF225	5.34572
RNF227	1.44783
RNF24	1.02552
RNF38	1.42964
RNF39	2.69954
RORA	2.204
RPS27L	1.04771
RPTN	5.35544
RRAD	3.23366
RRAGD	2.83699
RSAD2	2.00375
RTKN2	1.47292
RUBCN	1.54154
RUNDC3A	2.40923
RUNDC3A-AS1	2.06685
RYR1	1.45277
S100A12	4.3525
S100A4	1.83619
S100A7	8.40071
S100A8	4.48666
S100A9	5.80288
S100P	6.82526
SAA2	2.53757
SALL4	2.26324
SAMD10	2.3855
SAMD9	1.90146
SASH1	1.27752
SAT1	1.16183
SBF1	1.00979
SBF2-AS1	1.87469
SBSN	6.69581
SCD5	1.48535
SCEL	4.74611
SCNN1A	2.96608
SCNN1B	6.34412
SCNN1D	3.34536
SCNN1G	5.46458
SDAD1P1	1.35912
SDR9C7	4.28331
SEC14L1	1.3428
SEC14L2	1.29911
SECISBP2	1.30129
SECISBP2L	1.00076
SEMA5B	4.41859
SEMA7A	2.41925
SEPTIN3	7.57093
SERPINA3	7.38932
SERPINB1	2.68759
SERPINB10	2.50224
SERPINB12	3.07483
SERPINB13	2.38557
SERPINB2	2.37755
SERPINB3	3.76941
SERPINB5	1.17504
SERPINB7	1.79904
SERPINB9	4.04311
SESN1	1.04923
SESN2	1.30539
SESTD1	1.17589
SETD7	1.26625
SFXN3	1.69306
SGPP2	4.43413
SGSM1	5.50383
SH3BGRL2	1.24574
SH3D21	1.45832
SH3KBP1	1.22785
SH3PXD2A-AS1	3.23335
SH3TC2	1.13789
SHANK1	3.03642
SHANK2	2.88606
SHC2	2.90017
SHF	5.84169
SHISA4	2.18085
SHROOM4	1.58678
SIDT2	1.17999
SIPA1L2	2.21061
SIRT7	1.46794
SKAP2	1.23281
SKIL	1.22136
SLAMF7	2.02133
SLC12A6	1.10157
SLC15A1	7.24556
SLC15A2	1.56047
SLC16A13	1.95885
SLC16A14	1.60143
SLC17A5	1.16534
SLC19A3	2.29104
SLC20A2	1.53517
SLC22A18	1.07062
SLC22A20P	2.61598
SLC22A23	1.39379
SLC25A23	1.70718
SLC25A42	1.42516
SLC25A45	2.74629
SLC27A2	2.59591
SLC28A3	3.73295
SLC29A3	1.90463
SLC2A10	2.60733
SLC2A12	3.99175
SLC30A1	1.04852
SLC30A2	5.46453
SLC35A1	1.31881
SLC35D2	1.56554
SLC35F4	7.0545
SLC37A2	1.75247
SLC38A7	1.09017
SLC38A9	1.36601
SLC39A2	7.28782
SLC41A2	1.46901
SLC44A5	2.29499
SLC49A3	3.81423
SLC4A5	2.5789
SLC50A1	1.02546
SLC52A1	2.47975
SLC5A1	7.58066
SLC66A1	1.18292
SLC6A14	5.80665
SLC7A4	1.54152
SLC9A7	1.11318
SLC9A9	1.69207
SLPI	5.55892
SLURP1	6.24128
SMIM14	1.11683
SMIM22	1.52889
SMIM5	8.13399
SMPD1	1.58661
SMPD3	8.12925
SMPDL3B	2.36049
SMURF1	1.47304
SNCG	5.51702
SNED1	5.44436
SNRK	1.07454
SNX25	1.67319
SOCS6	1.49176
SOD3	4.17448
SORBS2	1.93664
SORCS2	5.48522
SORT1	4.11961
SOWAHB	5.08408
SOX9	1.07743
SOX9-AS1	3.03297
SP6	2.05305
SPATA18	1.1889
SPATA2L	1.34683
SPDYA	6.25262
SPINK5	5.24485
SPINK6	4.0231
SPINK7	6.0728
SPINT1	1.16085
SPNS2	7.28897
SPOCD1	1.04266
SPOCK1	1.56822
SPRR1A	4.8905
SPRR1B	5.12707
SPRR2A	6.8062
SPRR2B	6.91133
SPRR2D	6.9523
SPRR2E	6.29692
SPRR2F	5.22334
SPRR2G	6.43644
SPRR3	6.45335
SPRR4	6.14118
SPSB1	1.46962
SPTAN1	1.09428
SPTBN2	1.63643
SPTBN5	1.39695
SPTLC3	1.21935
SPTSSB	5.89108
SQSTM1	1.49872
SRMS	4.03391
SRPX2	1.86557
SRRM3	2.95435
SSBP2	1.01174
SSH3	1.28244
ST6GALNAC2	1.54546
STARD10	1.03847
STEAP4	5.4733
STK40	1.33872
STN1	1.40811
STOX2	2.42499
STRADB	1.11522
STRN	1.05346
STX11	1.45709
STX12	1.52269
STX19	4.38794
STX3	1.22497
STXBP6	2.91608
SUCO	1.5708
SULT2B1	6.37863
SUSD1	1.43944
SVIL	1.52599
SYNE4	3.21853
SYNGR1	1.35802
SYNGR2	1.35793
SYNJ1	1.00083
SYNJ2BP	1.25951
SYNRG	1.37589
SYT17	3.74143
SYT8	1.47457
SYTL2	1.4083
SYTL4	1.45562
SYTL5	2.75329
TAC1	4.71292
TACSTD2	1.29633
TADA2B	1.23012
TAGLN	2.36011
TAS1R3	5.39228
TBL1XR1	1.03999
TCHH	4.0586
TCHHL1	11.7669
TCN1	5.6003
TCN2	1.92032
TCP11L2	2.74701
TCTA	1.08981
TDRD9	2.07766
TEC	3.18856
TECPR1	1.399
TECTA	2.96206
TESMIN	1.16522
TET2	1.05065
TET3	1.33713
TGFA	1.0203
TGFBR3L	1.44723
TGM1	2.56877
THEMIS2	1.24834
TIAM1	1.96545
TIAM2	2.59392
TIGD6	1.01486
TIGD7	1.35113
TIMP2	3.25437
TINCR	3.99339
TJP3	6.82521
TLCD1	1.31441
TLCD2	1.17078
TLE3	1.04351
TLR5	3.13663
TLR6	1.62563
TM7SF2	2.90877
TMBIM1	1.23969
TMC4	1.51641
TMC5	3.21418
TMC6	1.56111
TMC7	1.69888
TMCC1	1.32934
TMEM117	1.80733
TMEM120A	1.30763
TMEM125	2.58837
TMEM132A	1.13901
TMEM134	1.52475
TMEM139	1.43978
TMEM159	1.01288
TMEM170B	2.05236
TMEM184A	4.18037
TMEM189	1.0372
TMEM217	2.91269
TMEM238	2.11481
TMEM253	1.75108
TMEM254	1.62868
TMEM265	1.47925
TMEM30B	1.01664
TMEM38A	1.67153
TMEM40	1.24362
TMEM41A	1.12747
TMEM45A	1.87082
TMEM45B	5.09633
TMEM47	3.27822
TMEM51-AS1	3.33876
TMEM53	1.16551
TMEM62	1.01614
TMEM63A	1.03611
TMEM79	3.56876
TMEM80	1.17838
TMEM86A	3.72257
TMPRSS11E	7.40584
TMPRSS11F	5.43729
TMPRSS13	5.10807
TMPRSS4	3.13289
TMTC1	3.44675
TNFAIP2	2.80626
TNFAIP8L3	2.77114
TNFRSF10C	2.05803
TNFRSF10D	1.69782
TNIP1	1.20249
TNNT2	3.80884
TNRC6C-AS1	2.17742
TOM1	2.03927
TOR2A	1.10935
TP53I3	1.76858
TP53INP1	1.29001
TP53INP2	3.01928
TPD52L1	1.22493
TPM1	1.2512
TPPP	2.90209
TPRG1	2.12977
TPRXL	2.45549
TRABD2B	1.49937
TRAFD1	1.08016
TRAK2	1.18443
TRIM16	1.52953
TRIM16L	1.69723
TRIM17	1.86379
TRIM2	2.75961
TRIM63	4.72645
TRPM4	1.05462
TRPV1	1.21494
TRPV3	3.35938
TSC22D2	1.63114
TSPAN1	1.80016
TSPAN10	2.05503
TSPAN12	1.50349
TSPAN15	1.18653
TSTD1	1.61974
TTC39A	5.20089
TTC9	4.55363
TTYH1	5.84734
TUBB2A	1.85831
TXK	5.60098
TXNIP	2.11756
UBAP1	1.0284
UBE2H	1.23289
UBE2J1	1.0938
UBL3	1.42765
UBN2	1.21023
UBR4	1.09608
UCA1	4.4195
UCKL1-AS1	3.54344
ULBP1	1.80431
ULK1	1.45226
ULK3	1.30386
UNC13D	2.65407
UNC5B	1.97312
UPK1B	4.56816
UPK2	3.24598
UPK3B	1.34257
USP2	2.36328
USP47	1.03666
USP53	1.70272
USP54	1.37108
USP6NL	1.8209
VAMP2	1.3345
VASN	2.3582
VAV1	2.93993
VGF	1.44961
VGLL1	2.16448
VGLL3	4.9424
VILL	3.36796
VIPR1	1.81545
VLDLR	1.20969
VNN1	2.50156
VPS13B	1.16241
VPS4B	1.02539
VPS50	1.29362
VPS9D1	2.21967
VSIG10	2.3227
VSIG10L	3.21317
VSIR	2.39234
VWA5A	1.73108
VWF	4.60277
WAKMAR2	2.38777
WBP1L	1.36313
WFDC12	6.16337
WFDC21P	5.56236
WFDC5	5.20584
WIPI1	1.23554
WNK2	3.93309
WNT4	4.62015
WSB1	1.14207
WWC1	1.62063
XG	1.09443
XK	1.75713
XKR8	1.33149
XKRX	4.94108
YOD1	1.93323
YPEL2	2.72935
YPEL3	1.693
YPEL4	5.62791
YPEL5	1.42881
ZBED6CL	1.47835
ZBTB34	1.55276
ZBTB43	1.25054
ZBTB46	2.78371
ZBTB5	1.19183
ZBTB7B	1.60371
ZC3H6	1.22618
ZDHHC11B	3.13655
ZDHHC21	1.62544
ZDHHC8P1	2.07464
ZFHX2	2.29518
ZFP3	1.68634
ZFP36	1.5726
ZFYVE26	1.36508
ZMAT3	1.16572
ZMYND15	3.14695
ZNF138	1.56946
ZNF185	2.5678
ZNF204P	1.12382
ZNF251	1.10376
ZNF254	1.61184
ZNF267	1.26359
ZNF274	1.08376
ZNF365	2.08561
ZNF396	2.06466
ZNF416	1.27145
ZNF426	1.7941
ZNF429	1.21171
ZNF430	1.0651
ZNF431	2.51726
ZNF432	1.2447
ZNF433	2.19888
ZNF439	2.50942
ZNF460	1.86663
ZNF467	2.71708
ZNF471	1.12007
ZNF493	2.48433
ZNF517	1.34599
ZNF524	1.4676
ZNF571	1.18724
ZNF577	1.08243
ZNF605	1.10786
ZNF626	1.22931
ZNF675	1.03789
ZNF681	1.03759
ZNF69	1.70673
ZNF702P	1.11992
ZNF750	5.34376
ZNF763	3.10859
ZNF799	1.06139
ZNF818P	1.33181
ZNF823	1.44916
ZNF83	1.65745
ZNF836	1.02303
ZNF841	1.18139
ZNF844	2.60468
ZNF91	1.79424
ZSCAN12P1	1.36557
ZSCAN16	2.50194
ZSCAN31	1.45116
ZSCAN4	6.1724
ZSWIM4	2.11946
ZSWIM8	1.10276

## Sheet: HEXIM1 Down
Supplementary Data5. Genes differentially expressed with HEXIM1 knockdown.
Gene	log2FoldChange
AADAT	-1.26747
AASS	-1.7553
ABCC4	-1.5506
ABHD10	-1.16303
ACD	-1.45966
ACOT4	-1.5377
ACSL4	-2.66051
ACSS1	-1.27664
ADAL	-1.07663
ADAMTS12	-1.99809
ADAMTS4	-2.8477
ADAMTSL1	-6.8642
ADCY3	-1.12044
ADD2	-4.39014
ADH5	-1.59563
ADM5	-1.88305
ADORA2B	-2.55128
ADPGK	-1.43549
ADSL	-1.04024
AEBP1	-3.82695
AGAP2-AS1	-1.05818
AJAP1	-1.12777
AKAP1	-1.50687
AKAP7	-1.38683
AKR1B1	-1.08892
AKR7A2	-1.13849
ALDH18A1	-1.3712
ALDH1B1	-1.13576
ALDH1L2	-2.02685
ALDH2	-1.15158
ALDH3A1	-2.49326
ALDH4A1	-1.45103
ALDH7A1	-2.11668
ALG10	-1.45988
AMIGO2	-1.63107
ANKDD1A	-1.89956
ANKLE1	-2.04413
ANKRD33B	-2.9511
ANKRD45	-3.45411
ANLN	-2.20789
ANPEP	-2.44886
ANTXR1	-1.59711
ANTXR2	-1.0263
ANXA5	-1.32395
ANXA6	-3.361
AOX1	-1.74779
AP3S1	-1.45813
APH1A	-1.65196
APLN	-6.20757
APOBEC3G	-2.3348
APOL1	-1.93604
ARHGAP11A	-2.48587
ARHGAP11B	-2.32493
ARHGAP25	-1.75182
ARHGDIB	-1.22326
ARHGEF19	-1.72949
ARHGEF25	-2.17401
ARHGEF39	-2.49243
ARL13B	-1.35135
ARL6IP6	-1.49497
ARL9	-2.60171
ARRDC1-AS1	-1.11225
ARSJ	-2.08969
ASF1B	-2.85312
ASPM	-1.35241
ATAD2	-1.51914
ATAD5	-3.19012
ATP8B2	-2.04216
AUNIP	-1.09854
AURKA	-2.29932
AURKAP1	-1.81204
AURKB	-2.96206
AUTS2	-1.07712
AXL	-1.87242
AZIN2	-1.40554
B3GALNT1	-2.46108
B4GALT6	-1.23082
BAG2	-1.4232
BARD1	-1.64043
BBS5	-1.47212
BCAT1	-3.1387
BCL2L12	-1.24197
BIRC5	-3.61637
BIVM	-1.03086
BLM	-2.69181
BLMH	-1.81873
BLOC1S1	-1.12744
BLVRA	-1.22714
BMP4	-2.66482
BOC	-1.08412
BOP1	-1.84614
BORA	-1.44948
BRCA1	-2.65428
BRCA2	-2.45384
BRCC3	-1.04775
BRI3BP	-1.31966
BRIP1	-2.01469
BRMS1L	-1.01595
BST1	-1.65333
BUB1	-2.92974
BUB1B	-2.76609
BUD13	-1.02278
BZW2	-1.11191
C11orf45	-1.19717
C14orf93	-1.13625
C18orf54	-2.40121
C19orf48	-1.44283
C1orf112	-2.08416
C1QBP	-1.16161
C1R	-2.10399
C1S	-1.92303
C20orf197	-2.88531
C20orf27	-2.1348
C21orf58	-2.22232
C3orf14	-1.16205
C3orf18	-1.93685
C4orf46	-1.10501
C5orf34	-2.04245
C7orf31	-1.51587
C8orf88	-3.02171
CA12	-1.87366
CACYBP	-1.81449
CAD	-1.12871
CALR	-1.50233
CAMKK1	-1.40687
CAND2	-2.53159
CAV1	-1.95333
CAVIN2	-1.00889
CBR3	-2.16241
CBX2	-1.81182
CBX5	-1.15733
CC2D2A	-1.00082
CCBE1	-2.89288
CCDC138	-1.34428
CCDC15	-1.34133
CCDC150	-1.94869
CCDC152	-2.53139
CCDC18	-2.30244
CCDC34	-1.09441
CCDC59	-1.09692
CCDC77	-1.02533
CCDC8	-1.36856
CCDC88A	-1.47397
CCNA2	-2.57988
CCNB1	-3.0103
CCNB2	-2.90558
CCND2	-1.00457
CCNE2	-1.82594
CCNF	-1.92949
CCP110	-1.11776
CD1D	-2.35131
CD274	-1.89661
CD320	-1.73341
CD3EAP	-1.13214
CD74	-1.39441
CDC123	-1.38828
CDC20	-3.92705
CDC25A	-1.74383
CDC25B	-1.73264
CDC25C	-2.6671
CDC45	-3.52357
CDC6	-2.79324
CDC7	-1.35873
CDCA2	-2.36559
CDCA3	-3.83745
CDCA5	-2.92243
CDCA7	-3.75722
CDCA7L	-2.48088
CDCA8	-2.86297
CDH24	-1.44356
CDHR1	-1.76425
CDK1	-2.27391
CDK16	-1.06659
CDK18	-1.648
CDK4	-1.69042
CDKN2A	-1.23243
CDKN3	-2.48171
CDT1	-3.18186
CEMIP	-1.57526
CENPA	-2.59481
CENPE	-1.9727
CENPF	-2.51533
CENPH	-2.47924
CENPI	-3.38983
CENPJ	-2.48593
CENPK	-2.41659
CENPL	-1.56629
CENPM	-2.73725
CENPN	-1.12968
CENPO	-1.6333
CENPP	-1.99708
CENPQ	-1.50595
CENPS	-1.32302
CENPU	-1.62387
CENPV	-1.8123
CENPW	-3.37184
CEP128	-2.81546
CEP152	-1.21815
CEP250	-1.1607
CEP55	-3.26636
CEP78	-1.77561
CEP83	-1.01337
CETN2	-1.51744
CETN3	-1.17912
CFH	-4.07149
CGAS	-1.74993
CHAF1A	-1.76249
CHAF1B	-2.2617
CHCHD4	-1.43161
CHEK1	-2.0817
CHPT1	-1.10619
CHRNA5	-1.87965
CHROMR	-1.81818
CHST10	-1.25632
CHSY3	-2.60366
CHTF18	-3.05874
CIP2A	-2.29837
CIT	-3.14614
CKAP2	-1.33853
CKAP2L	-2.9238
CKAP4	-1.11832
CKLF	-1.01955
CKS1B	-2.63298
CKS2	-1.72652
CLCA2	-1.27354
CLDN11	-4.24538
CLMP	-1.61789
CLSPN	-2.49521
CLUAP1	-1.14628
CMAHP	-1.9301
CMBL	-1.92211
CMPK2	-1.18974
CMSS1	-1.55418
CNDP2	-1.12355
CNTLN	-1.69636
CNTNAP1	-2.17385
CNTNAP2	-1.08303
CNTRL	-1.57699
COL12A1	-2.67153
COL18A1	-1.30141
COL3A1	-3.65014
COL4A2	-1.66562
COL4A6	-1.18614
COL7A1	-1.10815
COL8A1	-3.17075
COL8A2	-1.98754
COMMD4	-1.04253
COTL1	-1.37711
CPS1	-1.94179
CPSF4	-1.07076
CPVL	-2.99673
CRACR2A	-2.17218
CRTAP	-1.18655
CRYBG1	-1.02758
CSF3	-2.75142
CSKMT	-1.18748
CSPG4	-3.01521
CTNNAL1	-3.36464
CTSK	-1.89373
CTU2	-1.34824
CXCL14	-1.94101
CYB5B	-1.51663
CYBRD1	-1.16673
CYCS	-1.09647
CYGB	-1.4492
CYP27B1	-1.70828
CYP4V2	-1.49556
CYYR1	-1.8867
DAB2	-1.3619
DAP	-1.10022
DARS2	-1.36613
DAW1	-2.52334
DBF4	-1.69267
DBF4B	-2.14056
DCLRE1B	-1.44549
DDIAS	-2.47638
DDIT4L	-3.64298
DDX11	-1.65356
DDX12P	-2.0478
DDX39A	-1.07115
DEF6	-1.05154
DEK	-1.50471
DENND2A	-4.6277
DENND2B	-1.20932
DEPDC1	-2.44966
DEPDC1B	-2.84665
DEPDC7	-1.15759
DERL3	-3.20758
DGKA	-1.10328
DGLUCY	-1.30336
DHFR	-1.84113
DHFR2	-1.27878
DHODH	-1.3347
DHTKD1	-1.46932
DIAPH1	-1.00356
DIAPH3	-2.15787
DIPK2A	-1.04401
DIS3L	-1.23318
DKK1	-2.01479
DKK3	-1.32696
DLC1	-1.41875
DLEU1	-1.91135
DLEU2	-2.39392
DLGAP5	-2.89689
DLK2	-2.52676
DLL1	-2.64328
DLSTP1	-1.08514
DLX1	-1.92943
DMC1	-2.86479
DNA2	-1.5036
DNAJC10	-1.15437
DNAJC9	-1.49705
DNMT1	-1.44179
DOCK10	-3.11874
DOCK11	-1.42103
DOCK2	-4.21342
DOCK4	-1.17444
DOK1	-1.75635
DONSON	-1.25409
DPF1	-2.09102
DPY19L1	-1.53338
DPYD	-1.46862
DPYSL2	-1.65128
DPYSL3	-1.90903
DROSHA	-1.16751
DSCC1	-2.54845
DSN1	-1.18804
DTL	-3.2084
DTNB	-1.78193
DTX3L	-1.14318
DTYMK	-2.2446
DUBR	-1.52853
DUS3L	-1.0995
DUS4L-BCAP29	-2.09871
DUT	-1.78996
DYNLL2	-1.24787
DYRK3	-1.40533
DZIP1L	-1.60227
E2F1	-1.96533
E2F4	-1.00684
E2F7	-1.84835
E2F8	-2.08167
EDARADD	-1.96455
EDNRA	-2.6415
EEF1AKMT2	-1.29471
EEF2K	-1.4269
EFCAB1	-2.18524
EFEMP1	-2.37422
EFHD2	-1.4826
EID2B	-1.98173
EIF2AK1	-1.11554
EIF2AK4	-1.13886
EIF2D	-1.18809
EIF5A2	-1.31954
ELAVL2	-2.87203
ELOVL2	-4.55271
ELOVL6	-1.20854
EME1	-2.97482
EMP3	-2.31376
EMSLR	-1.82913
ENKD1	-1.21833
EOMES	-2.02493
EPN1	-1.10486
EPN3	-1.17144
EPSTI1	-1.32913
ERAP1	-1.81319
ERCC2	-1.03817
ERCC6L	-3.42528
ERI1	-1.02492
ERLIN1	-1.31003
ERVMER34-1	-1.82735
ESCO2	-3.02812
ESD	-1.05028
ESPL1	-2.63674
ETS1	-1.10966
ETV1	-1.28732
ETV5	-1.69606
EVI2B	-4.00685
EXO1	-2.88465
EXOSC2	-1.40355
EXOSC5	-1.11421
EXOSC8	-1.38429
EXOSC9	-1.07516
EXT1	-1.23317
EXT2	-1.28136
F2R	-1.04677
FADS1	-1.60328
FADS2	-1.33507
FAM111B	-1.58881
FAM120C	-1.36561
FAM122B	-1.54765
FAM161A	-1.17038
FAM167A	-2.9071
FAM216A	-1.59278
FAM229B	-1.41407
FAM72B	-1.63816
FAM83D	-1.55779
FAM92A	-1.34477
FANCA	-2.71016
FANCB	-2.89031
FANCC	-1.09591
FANCD2	-2.40307
FANCE	-1.35013
FANCG	-2.09497
FANCI	-2.79723
FANCL	-1.18173
FANCM	-1.1117
FAR2	-1.77358
FAXC	-1.61375
FBL	-1.59305
FBLN1	-1.69819
FBN1	-2.24925
FBN2	-2.25109
FBXO17	-1.14192
FBXO27	-1.07964
FBXO5	-1.97387
FEN1	-2.18991
FEZ1	-1.51759
FGF5	-1.97274
FGFBP1	-2.1479
FGFR1	-1.45401
FGFR2	-1.05012
FGFR3	-2.11609
FGFR4	-2.33655
FHL1	-1.50551
FHOD3	-1.87386
FKBP11	-1.66742
FKBP4	-1.04507
FKBP5	-1.35146
FLT3LG	-1.76088
FLVCR1	-1.51079
FOXA2	-4.39965
FOXD1	-1.11455
FOXD2-AS1	-2.44788
FOXE1	-1.94672
FOXM1	-3.47222
FOXP1	-1.23007
FOXRED1	-1.4909
FRMD4A	-1.27833
FSCN1	-3.02422
FST	-2.33497
FUT4	-2.58207
FUT8	-1.46305
FZD2	-2.33506
G0S2	-2.46416
G3BP1	-1.16431
G6PD	-1.36088
GAL3ST4	-2.64373
GALM	-1.38157
GALNT18	-1.05082
GAPDH	-1.12037
GAS6	-1.43241
GCLM	-1.64181
GEMIN5	-1.50428
GEN1	-1.35981
GGH	-1.52949
GIHCG	-2.29352
GINS1	-1.98367
GINS2	-3.17772
GINS3	-1.63829
GINS4	-2.80588
GIT1	-1.70156
GJC1	-1.06296
GLDC	-2.53733
GLUL	-2.02461
GMDS	-1.03567
GMNN	-3.16279
GMPS	-1.47695
GNG11	-3.00384
GNG2	-2.42605
GOLIM4	-1.24708
GPN3	-1.09333
GPR176	-1.31494
GPR3	-1.30354
GPR63	-1.87847
GPSM2	-1.53335
GPX8	-1.41314
GRB14	-1.25086
GRIA1	-4.22231
GSDMD	-2.76885
GSR	-2.11979
GSTCD	-1.19882
GTF2H3	-1.27799
GTSE1	-2.53318
GUF1	-1.42463
H2AX	-2.43884
H2AZ1	-2.18541
H2AZ2	-1.9445
HASPIN	-2.2377
HAUS1	-2.1385
HAUS4	-1.4038
HAUS6	-1.20884
HAUS7	-1.82016
HAUS8	-1.91881
HDGFL2	-1.09007
HDHD5	-1.00693
HEATR1	-1.43944
HELLS	-2.25565
HERC5	-1.96968
HERC6	-1.67198
HEXA	-1.06606
HEXIM1	-2.47784
HHIP	-3.51767
HHIP-AS1	-3.32698
HIRIP3	-1.00953
HJURP	-2.46915
HMGB1	-1.40555
HMGB2	-1.71721
HMGB3	-1.3035
HMGN2	-2.60194
HMMR	-2.90818
HMOX2	-1.10175
HMSD	-2.20164
HNRNPA1	-1.21209
HNRNPA1P10	-1.51395
HNRNPA2B1	-1.06383
HNRNPD	-1.29156
HNRNPH3	-1.13332
HNRNPM	-1.17418
HOXA9	-1.00651
HOXC5	-1.37639
HPDL	-2.03863
HPRT1	-1.31104
HROB	-2.49066
HS3ST2	-1.28141
HSP90AA1	-1.39143
HSP90B1	-1.69741
HSP90B2P	-1.66574
HSPA2	-1.33454
HSPA5	-1.54505
HSPD1	-1.59432
HSPE1	-1.86811
HTR7	-1.20539
HTRA1	-1.48791
HYLS1	-1.32643
HYOU1	-1.19946
ICMT	-1.219
IFI16	-1.14922
IFI35	-1.88377
IFI44	-1.44444
IFI44L	-2.64495
IFIT1	-1.3712
IFIT3	-1.34304
IFITM1	-2.70792
IFITM2	-1.31365
IFITM3	-1.21716
IFNK	-1.36004
IGFBP2	-1.70924
IGFBP5	-2.89627
IGFBP6	-2.06486
IGFBP7	-1.23496
IGFLR1	-2.05717
IKBIP	-1.86748
IL12RB2	-2.2872
IL15RA	-1.60372
IL31RA	-2.65725
IL33	-3.00814
IL7R	-3.02023
IMPAD1	-1.12498
IMPDH1	-1.19659
INCENP	-1.11977
INSYN2B	-3.44998
IPO4	-1.08913
IQGAP3	-3.04804
IRS1	-1.32452
ISL1	-1.78741
ISM1	-1.30656
ISOC1	-1.27054
ISOC2	-1.33677
ISY1	-1.20694
ITGA1	-1.57147
ITGA4	-2.51276
ITGA6	-1.31558
ITPRIPL1	-1.46822
JAG2	-1.21362
JAM3	-1.84782
JDP2	-2.0694
JPH1	-1.23623
KARS1	-1.11363
KAT2A	-1.09917
KBTBD6	-1.19311
KCND1	-2.01493
KCNQ5	-1.34865
KCTD15	-1.10759
KHK	-1.9114
KHSRP	-1.05471
KIF11	-2.54908
KIF14	-2.83451
KIF15	-3.27006
KIF18A	-2.39565
KIF18B	-2.48191
KIF20A	-2.99463
KIF20B	-1.9954
KIF22	-1.70469
KIF23	-1.78673
KIF24	-1.98662
KIF2C	-2.82896
KIF4A	-2.57603
KIF4B	-2.69015
KIF7	-1.25725
KIRREL1	-1.60744
KITLG	-1.2467
KLF12	-1.02346
KNL1	-2.63253
KNTC1	-1.58551
KPNA2	-1.33919
LAMB1	-1.31914
LAMC2	-1.21956
LAMP3	-1.30019
LARGE2	-3.57216
LCK	-6.14412
LCP1	-1.50521
LDHB	-1.61956
LFNG	-1.33903
LGALS9B	-2.42294
LGALS9C	-2.44395
LIG1	-2.19176
LIMD2	-1.83285
LINC00589	-2.79619
LINC00880	-1.41516
LINC00900	-1.38214
LINC00941	-1.52439
LINC01116	-1.14323
LINC01133	-1.53597
LINC01204	-1.61054
LIX1L	-2.42592
LMAN1	-1.73368
LMNB1	-2.9559
LMNB2	-1.51891
LNCOG	-1.64629
LNP1	-1.9278
LOC100288203	-1.75453
LOC100288637	-2.82894
LOC100420587	-3.07697
LOC101928100	-1.37292
LOC105374952	-1.61805
LOC257396	-1.39053
LOC389705	-5.67374
LOC399815	-2.3801
LOC642846	-2.34177
LOXL2	-1.50304
LOXL3	-1.81747
LPAR3	-1.79006
LPCAT3	-1.87359
LPGAT1	-1.21648
LPIN1	-1.25386
LPXN	-2.56052
LRIG1	-1.53232
LRP8	-1.62247
LRR1	-1.12821
LRRC34	-1.30958
LRRC45	-1.08469
LRRC8C	-2.43562
LRRCC1	-1.69982
LRRN4	-1.24931
LSM5	-1.01432
LTB4R	-1.07394
LTB4R2	-1.20911
LTBP4	-1.45173
LTV1	-1.11902
LURAP1	-1.22895
LY6E	-1.26268
LY6K	-1.55286
LYAR	-1.60336
LYPD6	-2.02033
MAD2L1	-3.51857
MAD2L2	-1.06549
MAGI2-AS3	-1.30574
MAP1A	-2.15855
MAP1B	-1.19785
MAP3K21	-1.54608
MAP6	-1.45574
MASTL	-1.24807
MATN3	-2.65804
MBNL3	-2.06676
MBOAT1	-1.18147
MCAM	-2.71187
MCM10	-3.11564
MCM2	-2.14488
MCM3	-2.18202
MCM4	-1.54989
MCM5	-2.52311
MCM6	-2.42376
MCM7	-2.52265
MCM8	-1.71669
MCMBP	-1.14745
MDK	-1.02479
MECOM	-1.38279
MED30	-1.56792
MELK	-1.71814
MEST	-1.98693
MET	-1.08323
METTL7A	-1.6541
MFSD13A	-1.35044
MGC12916	-1.74782
MID1	-1.09441
MIG7	-1.44251
MIR100HG	-1.68407
MIR924HG	-2.38479
MIS18A	-1.78315
MIS18BP1	-1.65267
MKI67	-2.84703
MLEC	-1.80713
MLH1	-1.25373
MLKL	-1.6504
MMP1	-4.00967
MMP2	-2.01407
MMS22L	-2.26658
MND1	-2.233
MNS1	-2.8462
MOB3A	-1.02572
MOB3B	-2.20376
MOCS1	-1.43843
MORN4	-1.2683
MOXD1	-2.52181
MPHOSPH9	-1.7943
MPP1	-2.71335
MPP4	-2.64184
MRM1	-1.11541
MRPL11	-1.32418
MRPL12	-1.0842
MRPL17	-1.06508
MRPL3	-1.16994
MRPS27	-1.09169
MRTO4	-1.12379
MSH2	-1.4388
MSH6	-1.62311
MT1L	-2.14619
MT2A	-1.86481
MTARC1	-1.29918
MTBP	-2.72682
MTFR2	-2.15387
MTG1	-1.1001
MTHFD1	-2.16003
MTHFD2	-1.20028
MUTYH	-1.3867
MX1	-1.13787
MX2	-2.12127
MXD3	-1.49138
MXRA5	-1.75828
MYBL1	-2.30364
MYBL2	-2.98516
MYCBPAP	-1.6999
MYH15	-2.96311
MYO19	-1.2573
MZT1	-1.0917
NAP1L1	-1.29303
NARS2	-1.67455
NASP	-2.3931
NAT10	-1.1423
NAV1	-1.23759
NCAPD2	-2.46232
NCAPD3	-2.29662
NCAPG	-3.14986
NCAPG2	-2.57272
NCAPH	-3.52559
NCAPH2	-1.01499
NCBP1	-1.04747
NCL	-1.2538
NDC1	-1.62371
NDC80	-2.67377
NEIL3	-3.07624
NEK2	-2.63144
NEK6	-1.1371
NELL2	-5.35556
NEMP1	-1.56584
NEMP2	-1.90236
NETO2	-1.54817
NEXN	-1.11401
NFIX	-1.22614
NGF	-2.12052
NGFR	-2.78666
NHLH2	-1.99901
NID1	-2.38752
NIPBL-DT	-1.2145
NIPSNAP2	-1.20237
NKX3-1	-2.34242
NLE1	-1.29491
NME1	-1.18971
NME2	-2.1489
NOC3L	-1.28691
NOL11	-1.01073
NOP14	-1.28631
NOP16	-1.03012
NPM1	-1.16515
NPM3	-1.50679
NPNT	-1.27857
NRG1	-2.33599
NRGN	-3.41215
NRIP3	-1.94261
NRP1	-2.61997
NRP2	-1.75047
NRSN2	-1.11782
NSD2	-1.88806
NSL1	-1.07898
NSMCE4A	-1.06171
NTM	-1.82692
NTSR1	-2.69457
NUCKS1	-1.55135
NUDT1	-1.70631
NUDT11	-1.51664
NUDT21	-1.03933
NUDT3	-1.20301
NUF2	-3.08142
NUP107	-1.20883
NUP155	-1.08833
NUP37	-1.27784
NUP93	-1.10933
NUSAP1	-2.40317
NXPE3	-1.36344
NXPH4	-1.99201
OAS2	-1.78445
OAS3	-1.59131
OAT	-1.08845
ODC1	-1.04577
ODF2	-1.524
OIP5	-2.67774
OLFML2A	-1.70745
ORC1	-3.03581
ORC2	-1.05753
ORC6	-2.05202
OXCT1	-1.05859
OXNAD1	-1.0268
P3H1	-1.26133
P3H2	-2.09856
PA2G4	-1.05131
PA2G4P4	-1.08773
PABPC4	-1.18172
PABPC4L	-1.85651
PADI3	-2.23142
PAGR1	-1.19329
PAICS	-1.90156
PALLD	-1.16336
PAPSS2	-2.24012
PAQR8	-2.15142
PARP1	-1.99649
PARP2	-1.03182
PARPBP	-1.75228
PATZ1	-1.33131
PBK	-3.81793
PCCA-DT	-1.24952
PCDH7	-1.958
PCDHAC2	-2.16377
PCK2	-1.35561
PCLAF	-2.38254
PCNA	-2.04708
PCSK9	-2.53285
PDCL3	-1.33545
PDGFC	-1.0096
PDIA3	-1.18616
PDIA3P1	-1.24444
PDIA4	-2.32832
PDK3	-1.93215
PDPN	-1.95549
PDSS1	-1.18667
PEAR1	-1.33294
PECR	-1.24723
PEG10	-2.37372
PFAS	-1.82875
PFKM	-1.12788
PGAP4	-1.01201
PHF14	-1.22076
PHF19	-1.49295
PHF7	-1.14094
PHGDH	-2.30093
PHLDB1	-1.33018
PHTF1	-1.18292
PIF1	-3.14021
PIK3C2G	-3.15399
PIMREG	-2.30618
PINLYP	-1.94848
PKMYT1	-3.30917
PKN3	-1.37155
PLA2G4A	-1.11142
PLAAT4	-2.11966
PLAC8	-2.72449
PLAGL1	-1.03708
PLCD4	-1.82698
PLEK2	-1.42972
PLEKHO1	-1.92188
PLK1	-2.96796
PLK4	-2.1288
PLLP	-1.57176
PLOD3	-1.22205
PLP2	-1.01412
PLSCR1	-1.05195
PLTP	-2.66386
PM20D2	-1.69136
PMS1	-1.34181
PNPO	-1.89565
POC1A	-1.78938
POGLUT3	-2.16323
POLA1	-2.03506
POLA2	-1.70928
POLD1	-1.629
POLD3	-1.03383
POLE	-1.24604
POLE2	-2.73626
POLQ	-2.03003
POLR1B	-1.53771
POLR3K	-1.09976
POM121	-1.1957
POM121C	-1.02497
POMGNT1	-1.00463
PON3	-2.4484
POSTN	-2.26387
POU2F2	-1.91331
PPARGC1B	-1.8801
PPAT	-1.15206
PPIH	-1.76177
PPM1M	-1.14263
PPP1R14A	-2.4552
PPP1R1B	-5.16371
PPP1R9B	-1.08847
PRC1	-3.1392
PRCP	-1.46405
PRDM5	-1.35555
PRDM8	-1.99797
PRDX3	-1.22986
PRIM1	-2.76397
PRIM2	-1.02261
PRIMPOL	-1.30586
PRKCA	-1.17838
PRKD3	-1.64613
PRKDC	-1.23249
PROCR	-1.53009
PRPF40B	-1.10039
PRPS1	-1.34538
PRPS2	-1.84866
PRR11	-2.14107
PRSS23	-1.45963
PRSS53	-2.25815
PRTFDC1	-1.45782
PRUNE2	-3.12732
PSAT1	-1.83482
PSIP1	-2.82986
PSMC3IP	-2.37461
PSMG1	-1.11072
PSPH	-1.51846
PSRC1	-2.24136
PTGS1	-2.69413
PTHLH	-1.18952
PTMA	-1.66708
PTPN18	-1.02299
PTPRG-AS1	-2.44474
PTPRZ1	-1.98859
PTTG1	-2.19999
PTTG3P	-1.989
PUS7	-1.20615
PXMP2	-1.07243
PYCR3	-1.19026
PYGO1	-1.76372
QDPR	-1.11082
QSOX2	-1.1626
RAB20	-1.18614
RAB28	-1.06551
RAB34	-1.00912
RAC2	-1.08033
RAC3	-1.47259
RACGAP1	-1.94864
RAD18	-1.61917
RAD51	-2.35416
RAD51AP1	-2.07033
RAD54B	-1.62688
RAD54L	-3.54435
RADX	-1.50323
RANBP1	-1.92177
RARA	-1.69263
RASA3	-1.00508
RASIP1	-1.11179
RASL10B	-2.07452
RASL11A	-1.50715
RASL11B	-1.62732
RASSF8	-1.50812
RASSF9	-1.17844
RAVER1	-1.44937
RBBP7	-1.0186
RBL1	-2.15384
RBM14	-1.03797
RBM23	-1.31864
RBMX	-1.08467
RCBTB2	-1.69218
RCC1	-1.33853
RCCD1	-1.23307
RECQL	-1.21431
RECQL4	-2.20755
RELL1	-1.07669
RFC1	-1.47431
RFC2	-2.11364
RFC3	-2.15168
RFC4	-2.27265
RFC5	-2.44565
RFLNA	-2.313
RFLNB	-1.42733
RFX2	-1.30528
RGMB	-1.23607
RGS14	-1.23835
RGS4	-2.56811
RHNO1	-1.30299
RHOBTB2	-1.09031
RIN1	-1.31117
RIN2	-1.41342
RIPPLY3	-3.88923
RMI1	-2.12149
RMI2	-1.21291
RNASEH2A	-2.41393
RNASEH2B	-1.14856
RPA3	-1.47378
RPL22L1	-2.5529
RPL38	-1.00028
RPL39L	-1.93536
RPS3	-1.01931
RPSAP52	-1.5262
RRM1	-1.71625
RRM2	-2.79355
RRP9	-1.06011
RSAD1	-1.17848
RTN4RL1	-1.95222
RUVBL1	-1.16205
RXYLT1	-1.28302
S100A2	-2.25321
S100A3	-1.37005
S1PR3	-1.40401
SAC3D1	-1.2864
SACS	-1.36271
SAMD3	-2.35744
SAMD5	-1.30589
SAMHD1	-1.13113
SAP30	-1.23467
SASS6	-1.46185
SCARB1	-1.25648
SCMH1	-1.07878
SCN4B	-2.62453
SDC1	-1.33704
SDC3	-1.36817
SDF2L1	-1.03024
SECTM1	-2.39136
SELENBP1	-2.6522
SELENOP	-1.70386
SEMA3D	-2.55542
SEMA3F	-1.17256
SERPINF1	-1.4793
SERPINI1	-1.26731
SETMAR	-1.38072
SF3A3	-1.14846
SFTA1P	-1.64597
SFXN1	-1.06831
SFXN2	-2.63319
SGCB	-1.15788
SGCE	-2.27951
SGO1	-3.12592
SGO2	-2.41478
SH2B3	-2.04126
SH2D5	-1.36223
SHCBP1	-3.96472
SHMT1	-1.86108
SHMT2	-1.1869
SIMC1	-1.23623
SIVA1	-1.42825
SIX4	-1.39463
SKA1	-3.09621
SKA3	-3.33029
SKP2	-1.27251
SLC10A2	-2.99297
SLC16A7	-2.03181
SLC16A9	-2.15831
SLC19A1	-1.29471
SLC1A3	-1.47689
SLC1A4	-2.28387
SLC1A5	-1.12029
SLC25A32	-1.56845
SLC25A40	-1.05852
SLC25A5	-1.26062
SLC26A2	-1.06548
SLC29A1	-2.00486
SLC2A4RG	-1.25838
SLC35G2	-1.34917
SLC41A1	-1.08456
SLC43A1	-2.91439
SLC43A3	-1.79103
SLC47A1	-1.96068
SLC4A4	-1.83151
SLC4A7	-1.10509
SLC7A11	-1.1438
SLC7A2	-1.27873
SLC7A5	-1.25449
SLC7A8	-1.73729
SLC8A1	-3.46925
SLCO2A1	-2.6422
SLF1	-1.22462
SLFN13	-1.73594
SMARCD1	-2.65442
SMC1A	-1.43107
SMC2	-2.30931
SMC3	-1.26786
SMC4	-2.28221
SMC6	-1.2632
SMO	-1.26913
SMURF2	-1.30794
SMYD5	-1.05323
SNAI2	-1.43947
SNAPC1	-1.08843
SNCA	-1.68579
SNHG19	-1.13499
SNORD17	-2.54446
SNORD22	-1.612
SNRNP40	-1.47573
SNRPA	-1.56209
SNRPB	-1.14005
SNRPD1	-1.27546
SNRPF	-1.28277
SNX7	-1.18196
SOGA1	-1.03417
SORD	-1.01873
SORD2P	-1.16623
SORL1	-1.91549
SOX11	-3.19034
SOX12	-1.07424
SP100	-1.10358
SPAG5	-2.7206
SPATA5	-1.17945
SPC24	-3.05296
SPC25	-2.77673
SPDL1	-1.2065
SPINDOC	-1.48286
SPR	-1.15815
SRGAP3	-1.30512
SRM	-1.0952
SRPX	-1.01627
SRSF1	-1.03975
SRSF2	-1.2942
SRSF7	-1.18137
SSBP4	-1.01691
SSRP1	-1.49433
ST3GAL3	-1.5309
STAR	-2.59368
STARD9	-1.20386
STAT2	-1.00978
STC2	-1.55221
STEAP1	-1.32505
STEAP2	-1.41076
STIL	-2.00237
STING1	-1.29588
STK32B	-2.17755
STMN1	-2.74447
STOML2	-1.44696
SULT1B1	-3.51274
SULT1E1	-3.82773
SUPT16H	-1.42174
SUV39H1	-2.72564
SUV39H2	-2.04928
SV2A	-3.37918
SYNPO	-1.5238
TACC3	-2.64385
TACO1	-1.22975
TADA3	-1.52499
TAF15	-1.08879
TAF1A	-1.26476
TBC1D31	-1.29283
TBCD	-1.11957
TCAF1	-1.5904
TCF7L1	-1.99586
TCOF1	-2.02161
TDP1	-1.22796
TEAD4	-1.30411
TEDC1	-1.89463
TEDC2	-2.31611
TELO2	-1.33396
TENM2	-1.77584
TEX30	-1.09706
TFAP4	-2.46168
TFPI2	-3.11594
TGFB1	-1.02685
TGFBI	-1.30221
TGM2	-2.39048
TH	-1.46747
THBS1	-2.29277
THBS2	-3.03057
THOC6	-1.4661
THSD4	-1.10996
THY1	-2.15948
THYN1	-1.11256
TICRR	-2.7237
TIMELESS	-2.1343
TIPIN	-1.55495
TK1	-3.44256
TLN1	-1.25166
TLR2	-1.16779
TMEM158	-1.11335
TMEM200A	-2.08547
TMEM200B	-2.19331
TMEM201	-1.59797
TMEM204	-1.98366
TMEM237	-1.11111
TMEM97	-2.12268
TMPO	-1.64484
TMPO-AS1	-2.26553
TNFAIP8L1	-1.02895
TNS4	-1.38271
TOE1	-1.38411
TOMM40	-1.77291
TONSL	-2.31158
TOP2A	-2.85605
TOPBP1	-1.36105
TOR3A	-1.21061
TP53AIP1	-1.17574
TP53I11	-2.43972
TP63	-1.26702
TPI1	-1.29709
TPM2	-1.66129
TPX2	-2.99207
TRA2B	-1.10737
TRAF5	-1.21241
TRAIP	-2.35014
TRAM2	-1.82123
TRDMT1	-1.36557
TRERF1	-1.03313
TRIM25	-1.19801
TRIM28	-1.04449
TRIM47	-1.23413
TRIM59	-1.58898
TRIP13	-2.68322
TRO	-2.62799
TROAP	-3.20534
TRPC6	-4.57332
TSPAN5	-2.46508
TTC21B	-1.41147
TTF2	-1.84181
TTI1	-1.03605
TTK	-2.47258
TTL	-1.80069
TUBA1B	-1.64891
TUBA1C	-1.11023
TUBA3FP	-3.44321
TUBB	-1.0389
TWIST2	-2.18366
TWNK	-1.05925
TYMS	-2.50313
UBA7	-2.33387
UBE2C	-2.79088
UBE2S	-2.18289
UBE2T	-1.77789
UBL7-AS1	-1.43346
UBR7	-1.843
UCHL5	-1.09536
UCN2	-1.18943
UHRF1	-2.32607
UNG	-1.29338
USP1	-1.0721
UTP20	-1.24232
VAV2	-1.22021
VEGFA	-1.38274
VEGFC	-2.31504
VIM	-2.49105
VKORC1	-1.17317
VMA21	-1.33288
VPS9D1-AS1	-1.81162
VRK1	-2.26666
VSTM2L	-1.55106
WBP11	-1.01236
WDHD1	-1.92475
WDR17	-1.58421
WDR34	-1.1594
WDR35	-1.19671
WDR4	-1.15746
WDR62	-1.22776
WDR66	-1.24185
WDR76	-2.58272
WIPF3	-5.87017
WNT5A	-2.45987
WRAP53	-1.17996
XAF1	-1.22663
XRCC2	-2.9226
XRCC3	-2.62724
XRRA1	-1.36058
ZC3HC1	-1.18145
ZFP42	-1.82308
ZGRF1	-2.04896
ZNF22	-1.22013
ZNF280B	-2.87547
ZNF280C	-1.11079
ZNF296	-1.02208
ZNF354C	-1.06481
ZNF367	-1.62583
ZNF395	-1.2908
ZNF483	-1.7004
ZNF488	-1.91941
ZNF492	-3.29221
ZNF496	-1.17143
ZNF519	-2.26882
ZNF724	-1.25256
ZNF732	-1.85049
ZP4	-2.23088
ZWILCH	-1.24734
ZWINT	-2.4468
ZYG11A	-1.49783

## Sheet: GO HEXIM1 AFF1 Shared Up
Supplementary Data5. Genes differentially expressed with HEXIM1 knockdown.
Category	Term	Count	%	PValue	Genes
GOTERM_BP_DIRECT	GO:0008544~epidermis development	26	3.54223	1.74543e-16	SPRR3, SPRR2G, CRABP2, KLK5, CST6, KLK7, SCEL, LCE3D, SPRR2A, SPRR2D, CDSN, GAB1, EMP1, KRT34, GRHL3, GRHL1, OVOL1, KRT31, POU2F3, LCE1C, KRT9, ELF3, KRT15, SPRR1A, SPRR1B, S100A7
GOTERM_BP_DIRECT	GO:0031424~keratinization	17	2.31608	6.08966e-12	SPRR3, SPRR2G, CNFN, ABCA12, LCE1F, PPL, LCE1C, LCE3E, LCE1A, LCE3D, LCE1B, LCE6A, SPRR2A, SPRR1A, IVL, SPRR1B, SPRR2D
GOTERM_BP_DIRECT	GO:0030216~keratinocyte differentiation	20	2.7248	1.95391e-11	SPRR3, CLIC4, SPRR2G, CDSN, CRCT1, LCE1F, LCE1C, LCE3E, LCE1A, LCE3D, LCE1B, SCEL, LATS2, IRF6, SPRR2A, SPRR1A, IVL, SPRR1B, S100A7, SPRR2D
GOTERM_BP_DIRECT	GO:0018149~peptide cross-linking	14	1.90736	1.80867e-08	SPRR3, SPRR2G, CRCT1, LCE1F, LCE1C, LCE3E, LCE1A, LCE3D, LCE1B, SPRR2A, SPRR1A, IVL, SPRR1B, SPRR2D
GOTERM_BP_DIRECT	GO:0035556~intracellular signal transduction	33	4.49591	3.24379e-05	SHC2, PATJ, CXCL8, MAST4, MAST1, PSEN1, NOD2, KALRN, AKAP13, ZFP36, RASSF5, HMOX1, SOCS6, RALGPS1, WSB1, DAPK1, DUSP1, CDC42BPG, DAPK2, PLA2G4C, DCDC2, TIAM2, SPSB1, PINK1, PLCB4, LATS2, TEC, RASA1, RASA2, RAPGEF2, RAPGEF5, SQSTM1, PLCD1
GOTERM_BP_DIRECT	GO:0000045~autophagosome assembly	9	1.22616	9.79855e-05	STX12, GABARAPL1, MAP1LC3A, ATG9B, TP53INP2, TP53INP1, WIPI1, PSEN1, ATG14
GOTERM_BP_DIRECT	GO:0043547~positive regulation of GTPase activity	38	5.17711	0.000437497	RGS17, DENND1B, SPTBN5, SHC2, C15ORF62, PDGFB, ARRB1, DENND3, ARHGEF10L, RASAL2, KALRN, ICAM1, FGD3, AKAP13, RGS2, ERBB3, RASGEF1B, CCL5, EPS8L1, FNIP1, RALGPS1, RALGPS2, DENND2C, CDKL5, ARHGEF37, CCL20, PLEKHG6, RAB3IP, ARAP2, GRHL3, ARHGAP27, TIAM2, ARHGAP30, RASA1, RASA2, RAPGEF2, RAPGEF5, LLGL2
GOTERM_BP_DIRECT	GO:0010951~negative regulation of endopeptidase activity	14	1.90736	0.000469133	WFDC12, SERPINB10, SERPINB1, SERPINB12, SERPINB2, PROS1, SERPINB9, A2ML1, SERPINB7, WFDC5, C3, SPINT1, SLPI, TIMP2
GOTERM_BP_DIRECT	GO:0016338~calcium-independent cell-cell adhesion via plasma membrane cell-adhesion molecules	6	0.817439	0.00079201	CLDN4, CLDN3, CLDN23, CLDN7, CLDN16, CLDN1
GOTERM_BP_DIRECT	GO:0016239~positive regulation of macroautophagy	6	0.817439	0.00123304	BNIP3L, PINK1, SESN2, HMOX1, ULK1, SQSTM1
GOTERM_BP_DIRECT	GO:0016477~cell migration	16	2.17984	0.00159595	BTG1, JUP, SH3KBP1, WWC1, NFATC2, SORBS2, PSG2, EFNA1, TIAM1, CEACAM1, PODXL, BAMBI, ABL2, CD24, TSPAN1, EPHB3
GOTERM_BP_DIRECT	GO:0061436~establishment of skin barrier	5	0.681199	0.00355542	CLDN4, GRHL3, GRHL1, ABCA12, CLDN1
GOTERM_BP_DIRECT	GO:0016337~single organismal cell-cell adhesion	11	1.49864	0.00376045	CDSN, SRPX2, VNN1, JUP, TTYH1, LMO7, ANXA9, SOX9, PSEN1, CD24, ICAM1
GOTERM_BP_DIRECT	GO:0030155~regulation of cell adhesion	7	0.953678	0.00442298	CXCL8, LAMA2, ABL2, PTPRJ, LMO7, SOX9, ICAM1
GOTERM_BP_DIRECT	GO:0070373~negative regulation of ERK1 and ERK2 cascade	8	1.08992	0.00495162	PTPRR, TNIP1, DUSP1, LIF, ARRB1, EZR, NDRG2, ATF3
GOTERM_BP_DIRECT	GO:0070830~bicellular tight junction assembly	6	0.817439	0.00563415	PARD6B, OCLN, PATJ, CLDN3, CLDN1, CRB3
GOTERM_BP_DIRECT	GO:0016266~O-glycan processing	8	1.08992	0.00597633	GALNT5, ST6GALNAC2, B3GNT8, MUC16, B3GNT3, GCNT4, MUC3A, MUC20
GOTERM_BP_DIRECT	GO:0098779~mitophagy in response to mitochondrial depolarization	4	0.544959	0.00828539	PINK1, SMURF1, ATG14, SQSTM1
GOTERM_BP_DIRECT	GO:0071456~cellular response to hypoxia	10	1.3624	0.00830588	NPEPPS, BNIP3L, PINK1, PMAIP1, HMOX1, RORA, FOXO3, CPEB2, VASN, ICAM1
GOTERM_BP_DIRECT	GO:0000422~mitophagy	6	0.817439	0.00830594	PINK1, GABARAPL1, MAP1LC3A, ATG9B, WIPI1, SQSTM1
GOTERM_BP_DIRECT	GO:0035023~regulation of Rho protein signal transduction	9	1.22616	0.00925655	TIAM2, FGD3, TIAM1, AKAP13, ARHGEF37, PLEKHG6, EPS8L1, ARHGEF10L, KALRN
GOTERM_BP_DIRECT	GO:0071850~mitotic cell cycle arrest	4	0.544959	0.0104829	CDKN1A, CDKN1B, DUSP1, CDC14A
GOTERM_BP_DIRECT	GO:0042981~regulation of apoptotic process	16	2.17984	0.0115018	BNIP3L, DAPK1, DUSP1, DAPK2, IGFBP3, TNFRSF10C, MITF, CFLAR, NOD2, FBXO10, TNFRSF10D, RASSF5, TP53INP1, PMAIP1, SOX9, SKIL
GOTERM_BP_DIRECT	GO:0046580~negative regulation of Ras protein signal transduction	5	0.681199	0.0120178	RASA1, RASA2, TIMP2, RASAL2, FBP1
GOTERM_BP_DIRECT	GO:0007159~leukocyte cell-cell adhesion	5	0.681199	0.0120178	TNIP1, CCL5, CERCAM, EZR, ICAM1
GOTERM_BP_DIRECT	GO:0006954~inflammatory response	24	3.26975	0.0120389	HDAC5, SEMA7A, ECM1, CXCL8, CCL20, PLA2G4C, TNFRSF10C, IL36G, IL17RE, HDAC9, NFKB2, TNFRSF10D, C3, VNN1, THEMIS2, TNIP1, ELF3, IRAK2, HYAL1, CCL5, NFKBIZ, S100A12, ACKR2, S100A9
GOTERM_BP_DIRECT	GO:0043065~positive regulation of apoptotic process	20	2.7248	0.0141718	BNIP3L, GADD45B, DUSP1, DCUN1D3, IGFBP3, PSEN1, FOXO3, KALRN, TIAM2, FGD3, TIAM1, AKAP13, LATS2, ADAMTSL4, MAP3K10, PMAIP1, HMOX1, BMF, MAP3K9, SQSTM1
GOTERM_BP_DIRECT	GO:0071347~cellular response to interleukin-1	8	1.08992	0.014635	CXCL8, CCL20, HYAL1, CCL5, LCN2, RORA, SOX9, ICAM1
GOTERM_BP_DIRECT	GO:0007010~cytoskeleton organization	13	1.77112	0.014953	SVIL, MAST4, SH3KBP1, TPM1, MAST1, KRT31, PPL, FGD3, TUBB2A, ABLIM3, KRT15, SOX9, BRWD1
GOTERM_BP_DIRECT	GO:0002548~monocyte chemotaxis	6	0.817439	0.0176869	LGALS3, CCL20, CCL5, PDGFB, S100A12, IL6R
GOTERM_BP_DIRECT	GO:0001934~positive regulation of protein phosphorylation	11	1.49864	0.0177853	C3, PINK1, CCND1, AKTIP, PLAUR, ARRB1, SOX9, FNIP1, ATG14, SQSTM1, PROM2
GOTERM_BP_DIRECT	GO:0007264~small GTPase mediated signal transduction	17	2.31608	0.0184498	RAB5B, RRAD, RASEF, RHOF, PLD1, RND3, RIT1, RASD1, ARHGAP30, RAB15, RASGEF1B, RAB24, HMOX1, RAPGEF2, RAPGEF5, RALGPS1, RALGPS2
GOTERM_BP_DIRECT	GO:0090280~positive regulation of calcium ion import	4	0.544959	0.0189286	LGALS3, PDGFB, TRPV3, ATP2C2
GOTERM_BP_DIRECT	GO:0007179~transforming growth factor beta receptor signaling pathway	9	1.22616	0.0189806	HPGD, CITED2, SMURF1, BAMBI, PDGFB, GCNT2, CGN, SKIL, FERMT2
GOTERM_BP_DIRECT	GO:0048662~negative regulation of smooth muscle cell proliferation	5	0.681199	0.0201297	NDRG4, IGFBP3, CTNNBIP1, HMOX1, NDRG2
GOTERM_BP_DIRECT	GO:0016236~macroautophagy	8	1.08992	0.0206234	PINK1, GABARAPL1, MAP1LC3A, WIPI1, ULK1, ATG14, SQSTM1, GABARAP
GOTERM_BP_DIRECT	GO:0043433~negative regulation of sequence-specific DNA binding transcription factor activity	7	0.953678	0.0216594	DDIT3, CTNNBIP1, BHLHE40, PIM1, MAP3K10, HMOX1, ZNF431
GOTERM_BP_DIRECT	GO:0050860~negative regulation of T cell receptor signaling pathway	4	0.544959	0.0223748	LGALS3, CEACAM1, PTPRJ, EZR
GOTERM_BP_DIRECT	GO:0044344~cellular response to fibroblast growth factor stimulus	5	0.681199	0.0225754	ZFP36, CXCL8, EGR3, HYAL1, CCL5
GOTERM_BP_DIRECT	GO:2000766~negative regulation of cytoplasmic translation	3	0.408719	0.024656	HAP1, CPEB2, CPEB4
GOTERM_BP_DIRECT	GO:0048102~autophagic cell death	3	0.408719	0.024656	CDKN1B, TP53INP1, CTSV
GOTERM_BP_DIRECT	GO:0042060~wound healing	8	1.08992	0.0265038	SPRR3, EPB41L4B, SERPINB2, ERBB3, CCL20, TPM1, TGFA, GRHL3
GOTERM_BP_DIRECT	GO:0006508~proteolysis	28	3.81471	0.0274612	TMPRSS4, KLK5, PRSS27, KLK9, PRSS22, KLK8, KLK7, DPP4, C3, ENDOU, NPEPPS, ADAMTS14, ADAMTSL4, FBXO3, PRSS8, PGPEP1, ADAMTS9, KLK13, CFLAR, TMPRSS11E, KLK10, TMPRSS11F, TMPRSS13, KLK11, MMP10, KLK12, TNIP1, MMP15
GOTERM_BP_DIRECT	GO:1902042~negative regulation of extrinsic apoptotic signaling pathway via death domain receptors	5	0.681199	0.0309602	DAPK1, TMBIM1, HMOX1, CFLAR, ICAM1
GOTERM_BP_DIRECT	GO:0048227~plasma membrane to endosome transport	3	0.408719	0.0320907	USP6NL, RAB5B, SORT1
GOTERM_BP_DIRECT	GO:1904706~negative regulation of vascular smooth muscle cell proliferation	3	0.408719	0.0320907	CDKN1B, TPM1, HMOX1
GOTERM_BP_DIRECT	GO:0008360~regulation of cell shape	11	1.49864	0.0322811	FGD3, SH3KBP1, BAMBI, RASA1, TPM1, C15ORF62, MYH14, EZR, BRWD1, FERMT2, ICAM1
GOTERM_BP_DIRECT	GO:0030593~neutrophil chemotaxis	7	0.953678	0.0328136	LGALS3, CXADR, CXCL8, CCL20, CCL5, S100A12, S100A9
GOTERM_BP_DIRECT	GO:0001525~angiogenesis	15	2.0436	0.0342442	ECM1, CLIC4, CXCL8, TNFAIP2, TGFA, RORA, EFNA1, CEACAM1, SRPX2, GJA5, LEPR, HMOX1, PLCD1, EPHB3, S100A7
GOTERM_BP_DIRECT	GO:0009749~response to glucose	7	0.953678	0.037228	CDKN1B, ACVR1C, GIPR, SESN2, FKBP1B, CTSV, ACVR2B
GOTERM_BP_DIRECT	GO:0001960~negative regulation of cytokine-mediated signaling pathway	3	0.408719	0.0402787	IL1RN, ECM1, IL36RN
GOTERM_BP_DIRECT	GO:0034097~response to cytokine	6	0.817439	0.0402897	OXTR, TIMP2, SKIL, IL6R, NFKB2, CXCL16
GOTERM_BP_DIRECT	GO:0010165~response to X-ray	4	0.544959	0.0443331	CDKN1A, CCND1, PMAIP1, LIG4
GOTERM_BP_DIRECT	GO:0007162~negative regulation of cell adhesion	5	0.681199	0.0446392	ERBB3, DSCAM, PODXL, RASA1, CLDN7
GOTERM_BP_DIRECT	GO:0008625~extrinsic apoptotic signaling pathway via death domain receptors	5	0.681199	0.0485088	SORT1, DAPK1, TNFRSF10C, GABARAP, TNFRSF10D
GOTERM_BP_DIRECT	GO:0033089~positive regulation of T cell differentiation in thymus	3	0.408719	0.0491554	EGR3, VNN1, GLI2
GOTERM_BP_DIRECT	GO:0016126~sterol biosynthetic process	3	0.408719	0.0491554	CYB5R1, FAXDC2, TM7SF2
GOTERM_BP_DIRECT	GO:0043524~negative regulation of neuron apoptotic process	10	1.3624	0.0523213	BTG2, PINK1, ERBB3, RASA1, CLCF1, HMOX1, LIG4, PSEN1, NES, CPEB4
GOTERM_BP_DIRECT	GO:0006914~autophagy	10	1.3624	0.054398	GABARAPL1, TRIM17, SESN2, RAB24, CHMP4C, WIPI1, HAP1, S100A9, SQSTM1, GABARAP
GOTERM_BP_DIRECT	GO:0070374~positive regulation of ERK1 and ERK2 cascade	12	1.63488	0.0558065	NDRG4, SEMA7A, GLIPR2, CCL20, CCL5, PDGFB, GCNT2, RAPGEF2, ARRB1, NOD2, S100A7, ICAM1
GOTERM_BP_DIRECT	GO:0045745~positive regulation of G-protein coupled receptor protein signaling pathway	3	0.408719	0.0586599	C3, KLK5, KLK6
GOTERM_BP_DIRECT	GO:0051260~protein homooligomerization	12	1.63488	0.0595765	KCNG1, SPTBN5, CLDN3, KCTD21, KCNC3, ATL2, LNX1, HMOX1, KCTD11, CLDN1, PAM, MUC20
GOTERM_BP_DIRECT	GO:0007156~homophilic cell adhesion via plasma membrane adhesion molecules	11	1.49864	0.0637548	PCDHGA10, CEACAM1, DSCAM, PCDHGB5, PCDH9, PCDHGB4, PTPRM, DSG3, NECTIN4, PCDH1, DSC2
GOTERM_BP_DIRECT	GO:0006915~apoptotic process	29	3.95095	0.0651887	CSRNP1, CLIC4, SH3KBP1, ARRB1, ADAMTSL4, RASSF5, TP53INP1, PIM1, PMAIP1, MAP3K8, BMF, MAP3K9, GSDMA, GADD45B, DAPK1, AKTIP, IGFBP3, DAPK2, SERPINB9, CFLAR, FBXO10, C6ORF120, TIAM1, DDIT3, LCN2, MAP3K10, S100A9, SQSTM1, BNIPL
GOTERM_BP_DIRECT	GO:0045599~negative regulation of fat cell differentiation	5	0.681199	0.0657676	SORT1, DDIT3, INSIG1, ID4, RORA
GOTERM_BP_DIRECT	GO:0061098~positive regulation of protein tyrosine kinase activity	4	0.544959	0.0673271	ERBB3, CCL5, PDGFB, CD24
GOTERM_BP_DIRECT	GO:0046323~glucose import	3	0.408719	0.0687348	SORT1, SESN2, SLC2A12
GOTERM_BP_DIRECT	GO:0036499~PERK-mediated unfolded protein response	3	0.408719	0.0687348	CXCL8, DDIT3, ATF3
GOTERM_BP_DIRECT	GO:0031669~cellular response to nutrient levels	3	0.408719	0.0687348	LCN2, ULK1, ICAM1
GOTERM_BP_DIRECT	GO:0045744~negative regulation of G-protein coupled receptor protein signaling pathway	3	0.408719	0.0687348	RGS2, CXCL8, CCL5
GOTERM_BP_DIRECT	GO:0006826~iron ion transport	3	0.408719	0.0687348	TTYH1, FTH1, FTL
GOTERM_BP_DIRECT	GO:0035335~peptidyl-tyrosine dephosphorylation	8	1.08992	0.0696762	PTPRR, DUSP10, DUSP1, DNAJC6, PTPRM, PTPRJ, DUSP16, CDC14A
GOTERM_BP_DIRECT	GO:0045785~positive regulation of cell adhesion	5	0.681199	0.0705199	EPB41L4B, HYAL1, CCL5, TPM1, PTPRJ
GOTERM_BP_DIRECT	GO:0006950~response to stress	6	0.817439	0.0710228	NDRG4, PINK1, DUSP10, GADD45B, TP53INP1, SQSTM1
GOTERM_BP_DIRECT	GO:0038016~insulin receptor internalization	2	0.27248	0.0715656	CEACAM1, LMBRD1
GOTERM_BP_DIRECT	GO:0007417~central nervous system development	9	1.22616	0.0720883	CASZ1, VNN1, CITED2, TIMP2, LIG4, GRHL3, PAM, NES, KLK6
GOTERM_BP_DIRECT	GO:0007050~cell cycle arrest	10	1.3624	0.0729388	CDKN1C, CDKN1A, CDKN1B, CXCL8, CAB39L, DDIT3, TP53INP1, HBP1, IRF6, SKIL
GOTERM_BP_DIRECT	GO:0007613~memory	6	0.817439	0.0750564	OXTR, VLDLR, PSEN1, KLK8, KALRN, SHANK2
GOTERM_BP_DIRECT	GO:0072657~protein localization to membrane	3	0.408719	0.079326	TIAM1, CPE, FERMT2
GOTERM_BP_DIRECT	GO:0090200~positive regulation of release of cytochrome c from mitochondria	4	0.544959	0.0804851	PINK1, PLAUR, PMAIP1, BMF
GOTERM_BP_DIRECT	GO:0048008~platelet-derived growth factor receptor signaling pathway	4	0.544959	0.0874491	CSRNP1, PDGFB, GAB1, PTPRJ
GOTERM_BP_DIRECT	GO:0051384~response to glucocorticoid	6	0.817439	0.0878836	IL1RN, TRIM63, DUSP1, ALPL, CTSV, PAM
GOTERM_BP_DIRECT	GO:0016042~lipid catabolic process	7	0.953678	0.089778	PLA2G2F, PLCB4, ABHD4, LIPH, PLD1, PLCXD2, PLCD1
GOTERM_BP_DIRECT	GO:0071625~vocalization behavior	3	0.408719	0.0903827	SRPX2, MYH14, SHANK2
GOTERM_BP_DIRECT	GO:0055072~iron ion homeostasis	4	0.544959	0.0946573	STEAP4, SFXN3, HMOX1, FTL

## Sheet: GO HEXIM1 AFF1 Shared Down
Supplementary Data5. Genes differentially expressed with HEXIM1 knockdown.
Category	Term	Count	%	PValue	Genes
GOTERM_BP_DIRECT	GO:0051301~cell division	92	13.0127	3.36563e-51	ERCC6L, ZWILCH, CDCA7L, CCNF, NCAPG2, KIF14, BUB1B, KIF11, SMC4, CKS1B, SMC2, CDC20, TUBA1B, PTTG1, MIS18BP1, RUVBL1, CNTRL, NUF2, KNTC1, NEK2, OIP5, FBXO5, SPDL1, LRRCC1, HELLS, TIPIN, BORA, LIG1, HAUS4, HAUS6, VRK1, KNL1, SMC1A, MASTL, CDC25C, CDC25A, HAUS1, CDC25B, SGO1, CCNA2, SGO2, PSRC1, CCNE2, CKS2, TIMELESS, BIRC5, MCM5, KIF2C, KIF20B, CDCA2, CDCA3, RGS14, CDCA5, CDCA7, NCAPG, CDCA8, SKA3…
GOTERM_BP_DIRECT	GO:0006260~DNA replication	64	9.05233	6.08604e-49	FEN1, MCM7, MCM8, DSCC1, MCM10, BRCA1, CHTF18, CHAF1B, CHAF1A, EXO1, CHEK1, TOPBP1, POLE, RFC5, TIPIN, RMI2, SUPT16H, RBM14, RFC3, RFC4, LIG1, RMI1, RFC2, CDC25C, CDC25A, DBF4, MCM3, TIMELESS, MCM4, MCM5, MCM6, DNA2, DTL, MCM2, RHNO1, BLM, RNASEH2A, PCNA, RECQL4, POLD3, BRIP1, ORC6, CDC45, ORC1, POLD1, CLSPN, BARD1, GINS2, CDT1, DUT, RRM1, RRM2, GINS3, GINS4, CDC7, SSRP1, CDC6, TICRR, POLA1, POLA…
GOTERM_BP_DIRECT	GO:0007067~mitotic nuclear division	72	10.1839	5.18825e-43	ERCC6L, ZWILCH, CCNF, NCAPG2, BUB1B, KIF11, KIF15, CDC20, PTTG1, MIS18BP1, RUVBL1, NUF2, PBK, KNTC1, NEK2, OIP5, FBXO5, CEP55, LRRCC1, HELLS, TIPIN, BORA, HAUS4, HAUS6, VRK1, KNL1, KIF22, MASTL, CDC25C, CDC25A, HAUS1, CDC25B, CIT, SGO1, CCNA2, ASPM, INCENP, SRSF2, TIMELESS, BIRC5, KIF2C, KIF20B, CDCA2, CDCA3, RGS14, CDCA5, PKMYT1, SKA3, SKA1, AURKB, AURKA, CCNB2, HAUS8, HAUS7, MCMBP, FAM83D, BUB1…
GOTERM_BP_DIRECT	GO:0007062~sister chromatid cohesion	45	6.36492	1.47235e-35	ERCC6L, NUP107, ZWILCH, CDCA5, CDCA8, BUB1B, CENPA, SKA1, AURKB, CDC20, NUF2, MCMBP, KNTC1, SPDL1, BUB1, CENPU, DDX11, PLK1, KNL1, KIF22, SMC1A, NDC80, ZWINT, SGO1, SGO2, CENPE, KIF18A, CENPF, CENPH, INCENP, CENPI, CENPK, CENPL, BIRC5, CENPM, CENPN, KIF2C, CENPO, CENPP, CENPQ, SPC24, CENPS, NUP37, MAD2L1, SPC25
GOTERM_BP_DIRECT	GO:0006281~DNA repair	61	8.62801	2.429e-33	FEN1, ANKLE1, NUDT1, BRCA1, FOXM1, PAGR1, CHAF1B, CHAF1A, EME1, PTTG1, EXO1, RUVBL1, CHEK1, TOPBP1, POLE, RFC5, GEN1, SUPT16H, RBM14, LIG1, PARP1, DDX11, KIF22, SMC1A, UCHL5, MSH6, NSMCE4A, MSH2, FANCD2, DMC1, PIF1, BLM, PARPBP, UHRF1, UNG, RAD51AP1, RECQL4, POLD1, RAD54L, CLSPN, MUTYH, FANCI, POLQ, NPM1, SLF1, FANCL, XRCC2, XRCC3, FANCA, SSRP1, GTF2H3, FANCG, TICRR, POLA1, RAD51, UBE2T, POLE2, R…
GOTERM_BP_DIRECT	GO:0000082~G1/S transition of mitotic cell cycle	38	5.37482	5.35754e-27	PRIM2, PCNA, MCM7, MCM8, CDCA5, PRIM1, MCM10, PKMYT1, TYMS, IQGAP3, ORC6, CDC45, ORC1, PPAT, FBXO5, SKP2, POLE, RANBP1, CDT1, RRM2, CDC7, CDC6, CDC25A, DHFR, POLA1, POLA2, DBF4, CCNE2, CDK4, RPA3, POLE2, MCM3, CDK1, MCM4, MCM5, MCM6, CDKN3, MCM2
GOTERM_BP_DIRECT	GO:0006270~DNA replication initiation	22	3.11174	7.35179e-23	PRIM2, SLF1, MCM7, PRIM1, GINS4, MCM10, CDC7, CDC6, POLA1, POLA2, ORC6, CDC45, ORC1, CCNE2, POLE2, MCM3, MCM4, MCM5, TOPBP1, MCM6, POLE, MCM2
GOTERM_BP_DIRECT	GO:0000722~telomere maintenance via recombination	20	2.82885	1.38052e-19	RFC5, PRIM2, FEN1, RFC3, RFC4, PCNA, LIG1, RFC2, PRIM1, XRCC3, BRCA2, POLD3, POLA1, POLA2, RAD51, RPA3, POLD1, POLE2, DNA2, POLE
GOTERM_BP_DIRECT	GO:0000086~G2/M transition of mitotic cell cycle	33	4.66761	4.4091e-17	CCP110, HMMR, PKMYT1, FOXM1, AURKA, CCNB2, CCNB1, HAUS8, HAUS7, CHEK1, CNTRL, NEK2, SKP2, CEP78, PLK4, HSP90AA1, BORA, ODF2, CEP152, PLK1, HAUS4, HAUS6, MASTL, CDC25C, CDC25A, CDC25B, HAUS1, CIT, TPX2, MELK, CENPJ, CDK1, BIRC5
GOTERM_BP_DIRECT	GO:0034080~CENP-A containing nucleosome assembly	20	2.82885	2.11266e-16	CENPU, NPM1, CENPW, HJURP, KNL1, CENPA, MIS18A, CENPH, MIS18BP1, CENPI, CENPK, RUVBL1, CENPL, CENPM, OIP5, CENPN, CENPO, CENPP, CENPQ, CENPS
GOTERM_BP_DIRECT	GO:0000731~DNA synthesis involved in DNA repair	18	2.54597	1.11692e-15	BARD1, BLM, RMI2, RFC3, RMI1, XRCC2, XRCC3, BRCA1, BRCA2, RAD51AP1, POLD3, POLA1, BRIP1, RAD51, EXO1, POLD1, DNA2, POLE
GOTERM_BP_DIRECT	GO:0007059~chromosome segregation	23	3.25318	2.49542e-15	TOP2A, CDCA2, CENPW, RGS14, SPAG5, HJURP, BRCA1, ESCO2, KIF11, SKA3, NDC80, SKA1, SGO1, CENPE, CENPF, MIS18A, INCENP, NUF2, OIP5, NEK2, CENPN, SLC25A5, SPC25
GOTERM_BP_DIRECT	GO:0006271~DNA strand elongation involved in DNA replication	13	1.83876	2.91182e-15	GINS1, GINS2, PRIM2, RFC3, RFC4, PCNA, GINS3, PRIM1, GINS4, POLD3, POLA1, POLA2, POLD1
GOTERM_BP_DIRECT	GO:0036297~interstrand cross-link repair	18	2.54597	1.01682e-12	FANCI, DCLRE1B, FANCM, FANCL, XRCC3, FANCA, NUCKS1, FANCB, FANCE, FANCG, RAD51AP1, RAD51, EME1, FANCD2, UBE2T, RPA3, USP1, CENPS
GOTERM_BP_DIRECT	GO:0000732~strand displacement	13	1.83876	4.26164e-11	BARD1, BLM, RMI2, RMI1, XRCC2, XRCC3, BRCA1, BRCA2, RAD51AP1, BRIP1, RAD51, EXO1, DNA2
GOTERM_BP_DIRECT	GO:0032508~DNA duplex unwinding	15	2.12164	3.93073e-10	GINS1, GINS2, PIF1, BLM, DDX11, GINS4, DDX12P, RAD54B, RECQL4, BRIP1, CDC45, RUVBL1, MCM3, MCM5, DNA2
GOTERM_BP_DIRECT	GO:0000070~mitotic sister chromatid segregation	12	1.69731	5.33848e-10	KIF18B, ESPL1, SPAG5, PLK1, NUSAP1, NEK2, SMC1A, CENPA, SMC4, NDC80, ZWINT, MAD2L1
GOTERM_BP_DIRECT	GO:0008283~cell proliferation	41	5.79915	1.43995e-09	DTYMK, PCNA, MCM7, UHRF1, PRKDC, BUB1B, MCM10, MKI67, TYMS, AURKB, CKS1B, KIF15, EDNRA, GNG2, PDPN, FAM83D, SKP2, GLUL, BUB1, DLGAP5, E2F8, STIL, PLK1, NRG1, PA2G4, CDC25C, CDC25A, TRAIP, BOP1, POLA1, TPX2, KITLG, CENPF, MELK, NASP, CKS2, CDK1, TACC3, CSPG4, KIF2C, TGFBI
GOTERM_BP_DIRECT	GO:0000724~double-strand break repair via homologous recombination	18	2.54597	1.49366e-09	GEN1, POLQ, BLM, FEN1, PARP1, MCM8, XRCC2, XRCC3, TONSL, NUCKS1, BRCA1, BRCA2, RAD54B, RAD51AP1, MMS22L, RAD51, RPA3, RAD54L
GOTERM_BP_DIRECT	GO:0000083~regulation of transcription involved in G1/S transition of mitotic cell cycle	11	1.55587	3.84456e-09	DHFR, CDT1, POLA1, RRM2, PCNA, CDC45, ORC1, CDK1, CDC6, FBXO5, TYMS
GOTERM_BP_DIRECT	GO:0006974~cellular response to DNA damage stimulus	29	4.10184	4.71789e-09	TOP2A, BLM, MCM7, MCM8, SUV39H1, MCM10, BRCA1, CHEK1, TOPBP1, TP63, BARD1, POLQ, SLF1, TIPIN, PARP1, ATAD5, FANCL, DDX11, XRCC3, MASTL, FANCG, WDR76, RAD51, DDX39A, UBE2T, TIMELESS, DTL, RAD18, CENPS
GOTERM_BP_DIRECT	GO:1901796~regulation of signal transduction by p53 class mediator	22	3.11174	6.73003e-09	RFC5, BARD1, BLM, RMI2, SUPT16H, RFC3, RFC4, RMI1, RFC2, BRCA1, SSRP1, AURKB, AURKA, TPX2, BRIP1, EXO1, RPA3, CHEK1, TOPBP1, DNA2, TP63, RHNO1
GOTERM_BP_DIRECT	GO:0006298~mismatch repair	12	1.69731	3.54519e-08	POLD3, MSH6, RNASEH2A, PCNA, MSH2, LIG1, EXO1, POLD1, RPA3, MLH1, PMS1, MUTYH
GOTERM_BP_DIRECT	GO:0007051~spindle organization	9	1.27298	3.74938e-08	ASPM, RANBP1, SPAG5, RGS14, TTK, AUNIP, KIF11, AURKB, AURKA
GOTERM_BP_DIRECT	GO:0042769~DNA damage response, detection of DNA damage	12	1.69731	4.93303e-08	RFC5, POLD3, RFC3, RFC4, PCNA, PARP1, RFC2, POLD1, RPA3, USP1, DTL, RAD18
GOTERM_BP_DIRECT	GO:0000281~mitotic cytokinesis	11	1.55587	5.48603e-08	ANLN, RACGAP1, KIF4B, KIF4A, PLK1, NUSAP1, CKAP2, KIF23, KIF20A, CENPA, CEP55
GOTERM_BP_DIRECT	GO:0006310~DNA recombination	17	2.40453	6.50451e-08	PIF1, RBM14, BLM, LIG1, XRCC3, BRCA1, HMGB1, UCHL5, PSMC3IP, PAGR1, RECQL4, RAD51, NSMCE4A, EXO1, RPA3, RUVBL1, RAD54L
GOTERM_BP_DIRECT	GO:0006297~nucleotide-excision repair, DNA gap filling	10	1.41443	1.11252e-07	RFC5, POLD3, RFC3, RFC4, PCNA, LIG1, RFC2, POLD1, RPA3, POLE
GOTERM_BP_DIRECT	GO:0006302~double-strand break repair	15	2.12164	1.23219e-07	POLQ, FEN1, LIG1, PARP1, PRKDC, CDCA5, MND1, BRCA1, ESCO2, BRCA2, RECQL4, BRIP1, EME1, MSH2, TRIP13
GOTERM_BP_DIRECT	GO:0031297~replication fork processing	10	1.41443	3.60385e-07	MMS22L, BLM, RAD51, PCNA, FANCM, EME1, DDX11, TONSL, NUCKS1, CENPS
GOTERM_BP_DIRECT	GO:0007076~mitotic chromosome condensation	8	1.13154	5.06267e-07	CDCA5, NUSAP1, NCAPG, NCAPD2, NCAPD3, SMC4, NCAPH, SMC2
GOTERM_BP_DIRECT	GO:0034501~protein localization to kinetochore	7	0.990099	5.07604e-07	MTBP, CDK1, BUB1B, TTK, KNL1, SPDL1, AURKB
GOTERM_BP_DIRECT	GO:0007080~mitotic metaphase plate congression	11	1.55587	7.26719e-07	CENPE, KIF18A, CCNB1, PSRC1, CDCA5, KIF14, CDCA8, KIF2C, KIF22, SPDL1, CEP55
GOTERM_BP_DIRECT	GO:0007052~mitotic spindle organization	10	1.41443	9.94279e-07	GPSM2, STIL, CCNB1, TTK, WDR62, KIF11, SMC1A, NDC80, AURKA, SPC25
GOTERM_BP_DIRECT	GO:1900264~positive regulation of DNA-directed DNA polymerase activity	6	0.848656	1.45481e-06	RFC5, RFC3, RFC4, RFC2, DSCC1, CHTF18
GOTERM_BP_DIRECT	GO:0007018~microtubule-based movement	15	2.12164	1.72541e-06	KIF14, KIF24, KIF23, KIF11, KIF22, KIF15, CENPE, KIF18A, KIF18B, RACGAP1, KIF4B, KIF4A, KIF2C, KIF20A, KIF20B
GOTERM_BP_DIRECT	GO:0051310~metaphase plate congression	7	0.990099	2.09357e-06	CENPE, CENPF, KIF2C, KIF22, FAM83D, CENPQ, NDC80
GOTERM_BP_DIRECT	GO:0006164~purine nucleotide biosynthetic process	7	0.990099	2.09357e-06	PRPS1, ADSL, MTHFD1, OAS2, PPAT, HPRT1, PFAS
GOTERM_BP_DIRECT	GO:0007049~cell cycle	25	3.53607	2.31908e-06	SUV39H2, DTYMK, UHRF1, SUV39H1, DDX12P, GMNN, HJURP, BRCA1, DBF4B, FOXM1, CHTF18, AURKB, AURKA, CKS1B, CDC20, CHAF1B, CHAF1A, TP63, JAG2, TIPIN, ESCO2, RBL1, NASP, CDKN3, MCM2
GOTERM_BP_DIRECT	GO:0051726~regulation of cell cycle	18	2.54597	3.91182e-06	PLK1, CCNF, PKMYT1, FOXM1, MASTL, CDC25C, CDC25A, CCNB2, BOP1, CENPF, CCNB1, RBL1, CCNE2, MYBL2, SKP2, DTL, PRR11, CDK16
GOTERM_BP_DIRECT	GO:0007077~mitotic nuclear envelope disassembly	11	1.55587	4.08169e-06	NUP93, NDC1, CCNB2, CCNB1, NUP107, NUP155, PLK1, CDK1, VRK1, PRKCA, NUP37
GOTERM_BP_DIRECT	GO:0006284~base-excision repair	10	1.41443	4.14653e-06	RECQL4, POLQ, FEN1, NEIL3, LIG1, RPA3, DNA2, HMGB1, MUTYH, UNG
GOTERM_BP_DIRECT	GO:0006296~nucleotide-excision repair, DNA incision, 5'-to lesion	10	1.41443	6.83054e-06	RFC5, POLD3, RFC3, RFC4, PCNA, PARP1, RFC2, POLD1, RPA3, GTF2H3
GOTERM_BP_DIRECT	GO:0016925~protein sumoylation	17	2.40453	7.74534e-06	TOP2A, NDC1, BLM, NUP107, PCNA, PARP1, NUP155, CBX2, CDCA8, BRCA1, SMC1A, AURKB, NUP93, NSMCE4A, INCENP, BIRC5, NUP37
GOTERM_BP_DIRECT	GO:0033683~nucleotide-excision repair, DNA incision	10	1.41443	8.65451e-06	RFC5, POLD3, RFC3, RFC4, PCNA, PARP1, RFC2, POLD1, RPA3, GTF2H3
GOTERM_BP_DIRECT	GO:0007131~reciprocal meiotic recombination	9	1.27298	1.0689e-05	MSH6, RAD51, MSH2, XRCC2, DMC1, XRCC3, MND1, TRIP13, RAD54B
GOTERM_BP_DIRECT	GO:0006268~DNA unwinding involved in DNA replication	6	0.848656	1.58842e-05	TOP2A, RAD51, MCM7, MCM4, MCM6, MCM2
GOTERM_BP_DIRECT	GO:0007093~mitotic cell cycle checkpoint	9	1.27298	1.79736e-05	ZWILCH, CHEK1, BUB1B, KNTC1, TTK, SMC1A, BUB1, ZWINT, MAD2L1
GOTERM_BP_DIRECT	GO:0007088~regulation of mitotic nuclear division	8	1.13154	2.02566e-05	BORA, CCDC8, NEK2, FBXO5, MKI67, PKMYT1, KIF20B, CDC25C
GOTERM_BP_DIRECT	GO:0000398~mRNA splicing, via spliceosome	23	3.25318	3.45254e-05	SF3A3, ISY1, SRSF1, PRPF40B, LSM5, ELAVL2, NUDT21, HNRNPM, SNRNP40, DDX39A, RAVER1, SNRPD1, TRA2B, HNRNPD, SRSF2, GEMIN5, PPIH, BUD13, SNRPF, HNRNPA1, SRSF7, RBMX, SNRPA
GOTERM_BP_DIRECT	GO:0019985~translesion synthesis	9	1.27298	4.52782e-05	RFC5, POLD3, RFC3, RFC4, PCNA, RFC2, POLD1, RPA3, DTL
GOTERM_BP_DIRECT	GO:0051382~kinetochore assembly	6	0.848656	4.68819e-05	CENPE, CENPF, CENPW, CENPH, CENPA, CENPS
GOTERM_BP_DIRECT	GO:0042276~error-prone translesion synthesis	7	0.990099	4.9055e-05	RFC5, RFC3, RFC4, PCNA, RFC2, POLE2, RPA3
GOTERM_BP_DIRECT	GO:0006312~mitotic recombination	6	0.848656	7.38302e-05	TOP2A, RAD51, XRCC2, DMC1, CENPS, RAD54B
GOTERM_BP_DIRECT	GO:0006139~nucleobase-containing compound metabolic process	10	1.41443	7.54214e-05	PRPS2, BRIP1, DUT, OAS2, OAS3, DDX11, DDX12P, TK1, TYMS, SLC29A1
GOTERM_BP_DIRECT	GO:0000079~regulation of cyclin-dependent protein serine/threonine kinase activity	9	1.27298	8.33436e-05	HERC5, CCNA2, BLM, CCNE2, CDC6, PKMYT1, CDC25C, CDC25A, CDKN3
GOTERM_BP_DIRECT	GO:0000278~mitotic cell cycle	9	1.27298	0.000121142	CENPE, RRM1, CENPF, CENPW, KIF18B, XRCC2, PRDM5, CNTRL, CDC25B
GOTERM_BP_DIRECT	GO:0010165~response to X-ray	7	0.990099	0.000122506	IKBIP, BLM, RAD51, MSH2, XRCC2, BRCA2, TP63
GOTERM_BP_DIRECT	GO:0051256~mitotic spindle midzone assembly	5	0.707214	0.000122526	RACGAP1, KIF4B, KIF4A, KIF23, AURKB
GOTERM_BP_DIRECT	GO:0000076~DNA replication checkpoint	5	0.707214	0.000122526	CDT1, TIPIN, CDC45, DNA2, CDC6
GOTERM_BP_DIRECT	GO:0007095~mitotic G2 DNA damage checkpoint	6	0.848656	0.000161808	CCNA2, FANCI, BLM, SLF1, CDK1, TOPBP1
GOTERM_BP_DIRECT	GO:0031145~anaphase-promoting complex-dependent catabolic process	12	1.69731	0.000171261	CDC20, CCNB1, PTTG1, UBE2C, UBE2S, PLK1, CDK1, BUB1B, SKP2, AURKB, MAD2L1, AURKA
GOTERM_BP_DIRECT	GO:0007126~meiotic nuclear division	7	0.990099	0.000207261	RAD51, XRCC2, ZFP42, DMC1, RAD54L, MKI67, SMC1A
GOTERM_BP_DIRECT	GO:0042493~response to drug	26	3.67751	0.000219242	COL18A1, MCM7, HMGB2, TYMS, PFAS, LRP8, SLC8A1, HSPD1, CCNB1, OXCT1, RAD54L, PMS1, SNCA, HSP90AA1, IGFBP2, SORD, GGH, DHODH, ALDH3A1, CENPF, RAD51, CPS1, STAR, CDK4, CDK1, BLMH
GOTERM_BP_DIRECT	GO:0016446~somatic hypermutation of immunoglobulin genes	6	0.848656	0.000228109	MSH6, POLQ, MSH2, EXO1, MLH1, UNG
GOTERM_BP_DIRECT	GO:0007099~centriole replication	6	0.848656	0.000228109	PLK4, CEP152, CENPJ, SASS6, CCP110, WDR62
GOTERM_BP_DIRECT	GO:0071897~DNA biosynthetic process	7	0.990099	0.000332532	POLQ, PRIM2, POLA2, CENPF, LIG1, TK1, TYMS
GOTERM_BP_DIRECT	GO:0046653~tetrahydrofolate metabolic process	5	0.707214	0.00034606	DHFR, DHFR2, SHMT2, SHMT1, TYMS
GOTERM_BP_DIRECT	GO:0007019~microtubule depolymerization	5	0.707214	0.00034606	KIF18A, KIF18B, KIF14, KIF24, KIF2C
GOTERM_BP_DIRECT	GO:0000910~cytokinesis	9	1.27298	0.000379649	ESPL1, INCENP, PRC1, PLK1, BIRC5, KIF23, KIF20A, BRCA2, CIT
GOTERM_BP_DIRECT	GO:0032467~positive regulation of cytokinesis	8	1.13154	0.000394063	RACGAP1, KIF14, KIF23, CDC6, KIF20B, AURKB, CDC25B, CIT
GOTERM_BP_DIRECT	GO:0001556~oocyte maturation	6	0.848656	0.000420346	CCNB1, DMC1, TRIP13, FBXO5, BRCA2, CDC25B
GOTERM_BP_DIRECT	GO:0006283~transcription-coupled nucleotide-excision repair	11	1.55587	0.00042931	RFC5, ISY1, POLD3, RFC3, RFC4, PCNA, LIG1, RFC2, POLD1, RPA3, GTF2H3
GOTERM_BP_DIRECT	GO:0010212~response to ionizing radiation	9	1.27298	0.00043901	RRM1, STAR, XRCC2, DMC1, XRCC3, RAD54L, BRCA1, TOPBP1, TICRR
GOTERM_BP_DIRECT	GO:0000727~double-strand break repair via break-induced replication	4	0.565771	0.000498998	GINS2, CDC45, GINS4, CDC7
GOTERM_BP_DIRECT	GO:0009113~purine nucleobase biosynthetic process	4	0.565771	0.000498998	SHMT1, PPAT, GMPS, PAICS
GOTERM_BP_DIRECT	GO:0010032~meiotic chromosome condensation	4	0.565771	0.000498998	NCAPD2, NCAPD3, SMC4, SMC2
GOTERM_BP_DIRECT	GO:0045931~positive regulation of mitotic cell cycle	7	0.990099	0.000510433	CCNB1, CDK1, BIRC5, PRKCA, BRCA2, CDC25B, NKX3-1
GOTERM_BP_DIRECT	GO:0070987~error-free translesion synthesis	6	0.848656	0.00055295	RFC5, RFC3, RFC4, PCNA, RFC2, RPA3
GOTERM_BP_DIRECT	GO:0051276~chromosome organization	6	0.848656	0.00055295	CENPW, PTTG1, NCAPH2, RAD54L, CDCA8, SMC4
GOTERM_BP_DIRECT	GO:0007094~mitotic spindle assembly checkpoint	6	0.848656	0.000714646	CENPF, PLK1, BUB1B, TTK, BUB1, MAD2L1
GOTERM_BP_DIRECT	GO:0001833~inner cell mass cell proliferation	5	0.707214	0.000768084	GINS1, CHEK1, GINS4, NCAPG2, BRCA2
GOTERM_BP_DIRECT	GO:0006189~'de novo' IMP biosynthetic process	4	0.565771	0.000970103	ADSL, PPAT, PFAS, PAICS
GOTERM_BP_DIRECT	GO:0046134~pyrimidine nucleoside biosynthetic process	4	0.565771	0.000970103	DUT, CAD, TYMS, DHODH
GOTERM_BP_DIRECT	GO:0009168~purine ribonucleoside monophosphate biosynthetic process	5	0.707214	0.00107664	ADSL, PPAT, GMPS, PFAS, PAICS
GOTERM_BP_DIRECT	GO:0051297~centrosome organization	7	0.990099	0.00127943	HAUS8, HAUS7, XRCC2, PLK1, HAUS4, HAUS6, HAUS1
GOTERM_BP_DIRECT	GO:0051439~regulation of ubiquitin-protein ligase activity involved in mitotic cell cycle	6	0.848656	0.00141286	CDC20, CCNB1, UBE2C, PLK1, CDK1, FBXO5
GOTERM_BP_DIRECT	GO:0042148~strand invasion	4	0.565771	0.00165032	RAD51, XRCC2, DMC1, XRCC3
GOTERM_BP_DIRECT	GO:0090267~positive regulation of mitotic cell cycle spindle assembly checkpoint	4	0.565771	0.00165032	GEN1, XRCC3, NDC80, MAD2L1
GOTERM_BP_DIRECT	GO:0072711~cellular response to hydroxyurea	4	0.565771	0.00165032	BLM, RAD51, DDX11, TIMELESS
GOTERM_BP_DIRECT	GO:0031100~organ regeneration	8	1.13154	0.00174022	PRPS2, CCNA2, PRPS1, CDK4, PPAT, CAD, CDK1, MKI67
GOTERM_BP_DIRECT	GO:0009165~nucleotide biosynthetic process	5	0.707214	0.00193586	PRPS2, DHFR, PRPS1, DHFR2, TK1
GOTERM_BP_DIRECT	GO:0000723~telomere maintenance	7	0.990099	0.00204535	DCLRE1B, POLD3, PIF1, ACD, PCNA, POLD1, DNA2
GOTERM_BP_DIRECT	GO:0006977~DNA damage response, signal transduction by p53 class mediator resulting in cell cycle arrest	9	1.27298	0.00214729	NPM1, CCNB1, PCNA, CENPJ, CDK1, E2F1, CDC25C, GTSE1, AURKA
GOTERM_BP_DIRECT	GO:0016032~viral process	23	3.25318	0.00217502	NDC1, CENPU, RANBP1, NPM1, NUP107, NUP155, SUV39H1, DDX11, CD1D, CDC25C, CENPA, HSPD1, UNG, MSH6, NUP93, CCNA2, POLA1, RBL1, C1QBP, SLC25A5, HNRNPA1, BUB1, NUP37
GOTERM_BP_DIRECT	GO:0000712~resolution of meiotic recombination intermediates	5	0.707214	0.0025051	TOP2A, FANCM, EME1, MLH1, CENPS
GOTERM_BP_DIRECT	GO:0006978~DNA damage response, signal transduction by p53 class mediator resulting in transcription of p21 class mediator	5	0.707214	0.0025051	TFAP4, BRCA1, FOXM1, BRCA2, TP63
GOTERM_BP_DIRECT	GO:0006259~DNA metabolic process	6	0.848656	0.00251665	FANCM, LIG1, TOPBP1, TK1, MKI67, KPNA2
GOTERM_BP_DIRECT	GO:0060236~regulation of mitotic spindle organization	4	0.565771	0.002567	TPX2, PSRC1, BORA, TACC3
GOTERM_BP_DIRECT	GO:0034475~U4 snRNA 3'-end processing	4	0.565771	0.002567	EXOSC5, EXOSC9, EXOSC8, EXOSC2
GOTERM_BP_DIRECT	GO:2000781~positive regulation of double-strand break repair	4	0.565771	0.002567	SLF1, DDX11, TIMELESS, FOXM1
GOTERM_BP_DIRECT	GO:0051983~regulation of chromosome segregation	4	0.565771	0.002567	KIF2C, MKI67, BUB1, AURKB
GOTERM_BP_DIRECT	GO:0085020~protein K6-linked ubiquitination	4	0.565771	0.002567	BARD1, UBE2S, UBE2T, BRCA1
GOTERM_BP_DIRECT	GO:0008584~male gonad development	11	1.55587	0.00276714	ASPM, RRM1, KITLG, STAR, MSH2, NASP, ZFP42, NUDT1, HMGB2, FANCA, NKX3-1
GOTERM_BP_DIRECT	GO:0051225~spindle assembly	6	0.848656	0.0029945	HAUS8, HAUS7, HAUS4, HAUS6, NEK2, HAUS1
GOTERM_BP_DIRECT	GO:0006890~retrograde vesicle-mediated transport, Golgi to ER	10	1.41443	0.00359219	CENPE, KIF18A, RACGAP1, KIF4B, KIF4A, KIF23, KIF2C, KIF11, KIF22, KIF15
GOTERM_BP_DIRECT	GO:0000075~cell cycle checkpoint	4	0.565771	0.00374351	DCLRE1B, CCNE2, FANCG, TICRR
GOTERM_BP_DIRECT	GO:0008608~attachment of spindle microtubules to kinetochore	4	0.565771	0.00374351	SGO1, KNL1, NDC80, AURKB
GOTERM_BP_DIRECT	GO:0033314~mitotic DNA replication checkpoint	4	0.565771	0.00374351	SLF1, TOPBP1, CLSPN, TICRR
GOTERM_BP_DIRECT	GO:1904668~positive regulation of ubiquitin protein ligase activity	4	0.565771	0.00374351	CDC20, UBE2C, UBE2S, PLK1
GOTERM_BP_DIRECT	GO:0034427~nuclear-transcribed mRNA catabolic process, exonucleolytic, 3'-5'	4	0.565771	0.00374351	EXOSC5, EXOSC9, EXOSC8, EXOSC2
GOTERM_BP_DIRECT	GO:0030071~regulation of mitotic metaphase/anaphase transition	4	0.565771	0.00374351	CENPE, UBE2C, PLK1, CDC6
GOTERM_BP_DIRECT	GO:0046655~folic acid metabolic process	5	0.707214	0.00396787	DHFR, MTHFD1, SHMT2, SHMT1, SLC19A1
GOTERM_BP_DIRECT	GO:0006272~leading strand elongation	3	0.424328	0.00412409	POLA1, PCNA, POLE
GOTERM_BP_DIRECT	GO:0051383~kinetochore organization	3	0.424328	0.00412409	CENPH, SMC4, SMC2
GOTERM_BP_DIRECT	GO:0016447~somatic recombination of immunoglobulin gene segments	3	0.424328	0.00412409	MSH6, MSH2, UNG
GOTERM_BP_DIRECT	GO:0006461~protein complex assembly	12	1.69731	0.00428156	CHAF1B, CCNB1, CHAF1A, TFAP4, GMNN, CDK1, FANCA, GEMIN5, LPXN, PPIH, KNTC1, KCNQ5
GOTERM_BP_DIRECT	GO:0006405~RNA export from nucleus	8	1.13154	0.0043379	RANBP1, DDX39A, NUP155, SRSF1, SRSF2, HNRNPA1, SRSF7, THOC6
GOTERM_BP_DIRECT	GO:0006406~mRNA export from nucleus	11	1.55587	0.00433887	NUP93, NDC1, NUP107, DDX39A, NUP155, SRSF1, SRSF2, BUD13, SRSF7, THOC6, NUP37
GOTERM_BP_DIRECT	GO:0043523~regulation of neuron apoptotic process	5	0.707214	0.00487852	NPM1, G6PD, KIF14, PCSK9, TP63
GOTERM_BP_DIRECT	GO:0051298~centrosome duplication	5	0.707214	0.00487852	STIL, CEP152, SASS6, CCP110, BRCA2
GOTERM_BP_DIRECT	GO:0051103~DNA ligation involved in DNA repair	4	0.565771	0.00519956	LIG1, PARP1, HMGB2, HMGB1
GOTERM_BP_DIRECT	GO:0035999~tetrahydrofolate interconversion	4	0.565771	0.00519956	MTHFD1, SHMT2, SHMT1, TYMS
GOTERM_BP_DIRECT	GO:0010332~response to gamma radiation	6	0.848656	0.00557053	PARP1, FANCD2, PRKDC, XRCC2, BRCA2, TP63
GOTERM_BP_DIRECT	GO:0034644~cellular response to UV	7	0.990099	0.00575451	PCNA, POLD1, PBK, CDC25A, TP63, AURKB, RHNO1
GOTERM_BP_DIRECT	GO:0006541~glutamine metabolic process	5	0.707214	0.00591948	CPS1, CAD, GMPS, GGH, PFAS
GOTERM_BP_DIRECT	GO:0031572~G2 DNA damage checkpoint	5	0.707214	0.00591948	PLK1, CHEK1, BRCA1, CLSPN, DTL
GOTERM_BP_DIRECT	GO:0090305~nucleic acid phosphodiester bond hydrolysis	9	1.27298	0.0070113	DCLRE1B, GEN1, POLA1, FEN1, ANKLE1, FANCM, EME1, DNA2, POLE
GOTERM_BP_DIRECT	GO:0019886~antigen processing and presentation of exogenous peptide antigen via MHC class II	10	1.41443	0.0076626	CENPE, KIF18A, RACGAP1, KIF4B, KIF4A, KIF23, KIF2C, KIF11, KIF22, KIF15
GOTERM_BP_DIRECT	GO:0045132~meiotic chromosome segregation	3	0.424328	0.00804283	SGO1, SMC4, SMC2
GOTERM_BP_DIRECT	GO:0031577~spindle checkpoint	3	0.424328	0.00804283	BIRC5, SPDL1, AURKB
GOTERM_BP_DIRECT	GO:0043137~DNA replication, removal of RNA primer	3	0.424328	0.00804283	FEN1, RNASEH2A, DNA2
GOTERM_BP_DIRECT	GO:0016321~female meiosis chromosome segregation	3	0.424328	0.00804283	PLK1, TTK, MLH1
GOTERM_BP_DIRECT	GO:0019240~citrulline biosynthetic process	3	0.424328	0.00804283	CPS1, CAD, ALDH18A1
GOTERM_BP_DIRECT	GO:0046602~regulation of mitotic centrosome separation	3	0.424328	0.00804283	CHEK1, NEK2, KIF11
GOTERM_BP_DIRECT	GO:0032211~negative regulation of telomere maintenance via telomerase	4	0.565771	0.00901265	PIF1, ACD, NAT10, HNRNPA1
GOTERM_BP_DIRECT	GO:0006369~termination of RNA polymerase II transcription	8	1.13154	0.00995012	NUDT21, DDX39A, SRSF1, SRSF2, TTF2, SNRPF, SRSF7, THOC6
GOTERM_BP_DIRECT	GO:0007283~spermatogenesis	25	3.53607	0.0110772	ZNF296, HMGB2, BRCA2, SPATA5, CCNB1, RACGAP1, PTTG1, RUVBL1, E2F1, TP63, JAG2, NDC1, RPL39L, HSPA2, MLH1, CDC25C, CLDN11, ASPM, DIAPH3, DMC1, RARA, MNS1, TRIP13, CDK16, ASF1B
GOTERM_BP_DIRECT	GO:0071038~nuclear polyadenylation-dependent tRNA catabolic process	3	0.424328	0.013072	EXOSC9, EXOSC8, EXOSC2
GOTERM_BP_DIRECT	GO:0051304~chromosome separation	3	0.424328	0.013072	TTK, NCAPD2, NCAPD3
GOTERM_BP_DIRECT	GO:0006167~AMP biosynthetic process	3	0.424328	0.013072	PRPS2, PRPS1, ADSL
GOTERM_BP_DIRECT	GO:0044770~cell cycle phase transition	3	0.424328	0.013072	TIPIN, TIMELESS, CDC7
GOTERM_BP_DIRECT	GO:0009156~ribonucleoside monophosphate biosynthetic process	3	0.424328	0.013072	PRPS2, PRPS1, PFAS
GOTERM_BP_DIRECT	GO:0045910~negative regulation of DNA recombination	3	0.424328	0.013072	MSH6, BLM, MSH2
GOTERM_BP_DIRECT	GO:1902808~positive regulation of cell cycle G1/S phase transition	3	0.424328	0.013072	PAGR1, FAM83D, TP63
GOTERM_BP_DIRECT	GO:0046686~response to cadmium ion	5	0.707214	0.0133287	DTYMK, PCNA, CDK1, NUDT1, SORD
GOTERM_BP_DIRECT	GO:0031103~axon regeneration	4	0.565771	0.0141018	DHFR, RTN4RL1, ISL1, JAM3
GOTERM_BP_DIRECT	GO:0001756~somitogenesis	6	0.848656	0.0147699	LFNG, PRKDC, XRCC2, DLL1, NLE1, NKX3-1
GOTERM_BP_DIRECT	GO:0048146~positive regulation of fibroblast proliferation	7	0.990099	0.0153793	CCNA2, RNASEH2B, CCNB1, PRKDC, CDK4, E2F1, CDC6
GOTERM_BP_DIRECT	GO:0007346~regulation of mitotic cell cycle	6	0.848656	0.0163727	RPA3, PLK1, CKS2, BIRC5, FBXO5, CKS1B
GOTERM_BP_DIRECT	GO:0000729~DNA double-strand break processing	4	0.565771	0.0171433	BARD1, BLM, BRCA1, DNA2
GOTERM_BP_DIRECT	GO:0045190~isotype switching	4	0.565771	0.0171433	MSH6, MSH2, EXO1, MLH1
GOTERM_BP_DIRECT	GO:0008284~positive regulation of cell proliferation	28	3.9604	0.0176924	COL18A1, SHMT2, CDCA7L, KIF14, TTK, DBF4B, FOXM1, DLL1, CDC20, IL12RB2, NKX3-1, NPM1, TIPIN, FGFBP1, NRG1, CDC7, ISL1, APLN, CDC25B, ALDH3A1, PRC1, CDK4, RARA, BIRC5, FGFR4, SLC25A5, KIF20B, FGFR3
GOTERM_BP_DIRECT	GO:0021987~cerebral cortex development	7	0.990099	0.0181629	ASPM, ARHGAP11B, COL3A1, KIF14, TACC3, WDR62, LRP8
GOTERM_BP_DIRECT	GO:0048478~replication fork protection	3	0.424328	0.019123	BLM, TIPIN, BRCA2
GOTERM_BP_DIRECT	GO:0031536~positive regulation of exit from mitosis	3	0.424328	0.019123	UBE2C, CDCA5, BIRC5
GOTERM_BP_DIRECT	GO:0071035~nuclear polyadenylation-dependent rRNA catabolic process	3	0.424328	0.019123	EXOSC9, EXOSC8, EXOSC2
GOTERM_BP_DIRECT	GO:0045143~homologous chromosome segregation	3	0.424328	0.019123	PTTG1, ESPL1, PLK1
GOTERM_BP_DIRECT	GO:0010216~maintenance of DNA methylation	3	0.424328	0.019123	HELLS, DNMT1, UHRF1
GOTERM_BP_DIRECT	GO:0072719~cellular response to cisplatin	3	0.424328	0.019123	RAD51, DDX11, TIMELESS
GOTERM_BP_DIRECT	GO:0006269~DNA replication, synthesis of RNA primer	3	0.424328	0.019123	PRIM2, POLA1, PRIM1
GOTERM_BP_DIRECT	GO:0046599~regulation of centriole replication	3	0.424328	0.019123	NPM1, STIL, CENPJ
GOTERM_BP_DIRECT	GO:0070200~establishment of protein localization to telomere	3	0.424328	0.019123	ACD, BRCA2, WRAP53
GOTERM_BP_DIRECT	GO:0007098~centrosome cycle	3	0.424328	0.019123	NPM1, CDK1, BRCA1
GOTERM_BP_DIRECT	GO:0006207~'de novo' pyrimidine nucleobase biosynthetic process	3	0.424328	0.019123	CPS1, CAD, DHODH
GOTERM_BP_DIRECT	GO:0018105~peptidyl-serine phosphorylation	11	1.55587	0.0194559	PKN3, PRKDC, PLK1, CDK1, PDK3, TTK, PRKCA, CDC7, CLSPN, MASTL, STK32B
GOTERM_BP_DIRECT	GO:0045740~positive regulation of DNA replication	6	0.848656	0.0199156	NPM1, KITLG, PCNA, CDK1, CACYBP, DNA2
GOTERM_BP_DIRECT	GO:0009411~response to UV	6	0.848656	0.0199156	MSH6, TIPIN, POLD1, USP1, DTL, RAD18
GOTERM_BP_DIRECT	GO:0006275~regulation of DNA replication	4	0.565771	0.0205214	PCNA, DSCC1, NUCKS1, ESCO2
GOTERM_BP_DIRECT	GO:0043928~exonucleolytic nuclear-transcribed mRNA catabolic process involved in deadenylation-dependent decay	5	0.707214	0.0222477	EXOSC5, EXOSC9, EXOSC8, LSM5, EXOSC2
GOTERM_BP_DIRECT	GO:1900034~regulation of cellular response to heat	8	1.13154	0.0223984	NUP93, NDC1, HSP90AA1, NUP107, BAG2, NUP155, RPA3, NUP37
GOTERM_BP_DIRECT	GO:0051437~positive regulation of ubiquitin-protein ligase activity involved in regulation of mitotic cell cycle transition	8	1.13154	0.0239012	CDC20, CCNB1, UBE2C, PLK1, CDK1, BUB1B, FBXO5, MAD2L1
GOTERM_BP_DIRECT	GO:0044344~cellular response to fibroblast growth factor stimulus	5	0.707214	0.0249291	POSTN, STAR, CPS1, SNAI2, SNCA
GOTERM_BP_DIRECT	GO:0000077~DNA damage checkpoint	5	0.707214	0.0249291	BRIP1, CHEK1, E2F1, CLSPN, RHNO1
GOTERM_BP_DIRECT	GO:0006730~one-carbon metabolic process	5	0.707214	0.0249291	CA12, DHFR, DHFR2, MTHFD1, SHMT2
GOTERM_BP_DIRECT	GO:0006333~chromatin assembly or disassembly	3	0.424328	0.0261121	SUV39H2, HIRIP3, ASF1B
GOTERM_BP_DIRECT	GO:0051988~regulation of attachment of spindle microtubules to kinetochore	3	0.424328	0.0261121	SPAG5, RACGAP1, NEK2
GOTERM_BP_DIRECT	GO:0032147~activation of protein kinase activity	6	0.848656	0.0261127	TPX2, KIF14, HMGB1, DBF4B, CLSPN, NKX3-1
GOTERM_BP_DIRECT	GO:0071479~cellular response to ionizing radiation	5	0.707214	0.027797	RAD51AP1, BLM, RAD51, SNAI2, RHNO1
GOTERM_BP_DIRECT	GO:0006261~DNA-dependent DNA replication	4	0.565771	0.0282914	POLD3, POLQ, POLE2, MCMBP
GOTERM_BP_DIRECT	GO:0071539~protein localization to centrosome	4	0.565771	0.0282914	STIL, SPAG5, CEP83, AURKA
GOTERM_BP_DIRECT	GO:0051170~nuclear import	4	0.565771	0.0282914	SNRPD1, GEMIN5, SNRPF, HNRNPA1
GOTERM_BP_DIRECT	GO:0007141~male meiosis I	4	0.565771	0.0282914	DMC1, TRIP13, HSPA2, BRCA2
GOTERM_BP_DIRECT	GO:0042787~protein ubiquitination involved in ubiquitin-dependent protein catabolic process	12	1.69731	0.0297004	HERC5, CDC20, CCNB1, PTTG1, UHRF1, UBE2C, PLK1, CDK1, BUB1B, AURKB, MAD2L1, AURKA
GOTERM_BP_DIRECT	GO:0006409~tRNA export from nucleus	5	0.707214	0.0308535	NUP93, NDC1, NUP107, NUP155, NUP37
GOTERM_BP_DIRECT	GO:0006335~DNA replication-dependent nucleosome assembly	5	0.707214	0.0308535	CHAF1B, CHAF1A, NASP, IPO4, ASF1B
GOTERM_BP_DIRECT	GO:0032212~positive regulation of telomere maintenance via telomerase	5	0.707214	0.0308535	ACD, NEK2, HNRNPA1, AURKB, WRAP53
GOTERM_BP_DIRECT	GO:0006364~rRNA processing	15	2.12164	0.0322124	NOP14, SUV39H1, HEATR1, PA2G4, WBP11, NPM3, RRP9, FBL, BOP1, EXOSC5, EXOSC9, EXOSC8, MRTO4, UTP20, EXOSC2
GOTERM_BP_DIRECT	GO:0000467~exonucleolytic trimming to generate mature 3'-end of 5.8S rRNA from tricistronic rRNA transcript (SSU-rRNA, 5.8S rRNA, LSU-rRNA)	3	0.424328	0.0339605	EXOSC9, EXOSC8, EXOSC2
GOTERM_BP_DIRECT	GO:0051315~attachment of mitotic spindle microtubules to kinetochore	3	0.424328	0.0339605	CENPE, KIF2C, NDC80
GOTERM_BP_DIRECT	GO:0031497~chromatin assembly	3	0.424328	0.0339605	CHAF1B, CHAF1A, HMGB1
GOTERM_BP_DIRECT	GO:0045747~positive regulation of Notch signaling pathway	5	0.707214	0.0340999	JAG2, LFNG, TSPAN5, DLL1, TP63
GOTERM_BP_DIRECT	GO:0010827~regulation of glucose transport	5	0.707214	0.0340999	NUP93, NDC1, NUP107, NUP155, NUP37
GOTERM_BP_DIRECT	GO:0043627~response to estrogen	7	0.990099	0.0349323	CYP27B1, DTYMK, HSP90AA1, STAR, IGFBP2, BRCA1, HSPD1
GOTERM_BP_DIRECT	GO:0031124~mRNA 3'-end processing	6	0.848656	0.0389329	NUDT21, DDX39A, SRSF1, SRSF2, SRSF7, THOC6
GOTERM_BP_DIRECT	GO:0042594~response to starvation	5	0.707214	0.0411665	ADSL, CPS1, OXCT1, CAD, DHODH
GOTERM_BP_DIRECT	GO:0075733~intracellular transport of virus	6	0.848656	0.0418843	NUP93, NDC1, NUP107, NUP155, KPNA2, NUP37
GOTERM_BP_DIRECT	GO:0048025~negative regulation of mRNA splicing, via spliceosome	4	0.565771	0.0424549	TRA2B, C1QBP, SRSF7, RBMX
GOTERM_BP_DIRECT	GO:0007129~synapsis	4	0.565771	0.0424549	NDC1, FANCD2, DMC1, MLH1
GOTERM_BP_DIRECT	GO:0000132~establishment of mitotic spindle orientation	4	0.565771	0.0424549	GPSM2, SPDL1, CENPA, NDC80
GOTERM_BP_DIRECT	GO:0006401~RNA catabolic process	4	0.565771	0.0424549	RNASEH2B, RNASEH2A, OAS2, HNRNPD
GOTERM_BP_DIRECT	GO:1900182~positive regulation of protein localization to nucleus	4	0.565771	0.0424549	NGFR, PLK1, CDK1, GTSE1
GOTERM_BP_DIRECT	GO:0071028~nuclear mRNA surveillance	3	0.424328	0.0425939	EXOSC5, EXOSC9, EXOSC8
GOTERM_BP_DIRECT	GO:0010389~regulation of G2/M transition of mitotic cell cycle	3	0.424328	0.0425939	RNASEH2B, CENPF, KIF14
GOTERM_BP_DIRECT	GO:0000733~DNA strand renaturation	3	0.424328	0.0425939	RECQL4, BLM, RAD54L
GOTERM_BP_DIRECT	GO:0006265~DNA topological change	3	0.424328	0.0425939	TOP2A, HMGB2, HMGB1
GOTERM_BP_DIRECT	GO:0042384~cilium assembly	10	1.41443	0.0441797	FAM161A, ARL13B, TMEM237, RFX2, KIF24, CEP83, TRIM59, WDR35, CC2D2A, BBS5
GOTERM_BP_DIRECT	GO:0090307~mitotic spindle assembly	5	0.707214	0.0449873	TPX2, BIRC5, MYBL2, NEK2, KIF11
GOTERM_BP_DIRECT	GO:0042127~regulation of cell proliferation	13	1.83876	0.0468743	JAG2, NGFR, DNMT1, FANCL, CDCA7, FANCA, PLA2G4A, BRCA1, FOXM1, PTGS1, RPA3, CHEK1, TIMELESS
GOTERM_BP_DIRECT	GO:0051436~negative regulation of ubiquitin-protein ligase activity involved in mitotic cell cycle	7	0.990099	0.0503347	CDC20, CCNB1, UBE2C, CDK1, BUB1B, FBXO5, MAD2L1
GOTERM_BP_DIRECT	GO:0033148~positive regulation of intracellular estrogen receptor signaling pathway	3	0.424328	0.0519424	PAGR1, PARP1, SKP2
GOTERM_BP_DIRECT	GO:1902475~L-alpha-amino acid transmembrane transport	3	0.424328	0.0519424	SLC7A5, SLC7A8, SLC43A1
GOTERM_BP_DIRECT	GO:2001022~positive regulation of response to DNA damage stimulus	3	0.424328	0.0519424	ANKLE1, NSMCE4A, NKX3-1
GOTERM_BP_DIRECT	GO:0033151~V(D)J recombination	3	0.424328	0.0519424	LIG1, HMGB2, HMGB1
GOTERM_BP_DIRECT	GO:0030261~chromosome condensation	3	0.424328	0.0519424	NCAPH2, NCAPG2, CDK1
GOTERM_BP_DIRECT	GO:0045737~positive regulation of cyclin-dependent protein serine/threonine kinase activity	4	0.565771	0.0595161	PSRC1, CKS2, CDC6, CKS1B
GOTERM_BP_DIRECT	GO:2000773~negative regulation of cellular senescence	3	0.424328	0.0619404	BCL2L12, PRKDC, TP63
GOTERM_BP_DIRECT	GO:0014075~response to amine	3	0.424328	0.0619404	CPS1, CAD, CDK1
GOTERM_BP_DIRECT	GO:0051292~nuclear pore complex assembly	3	0.424328	0.0619404	NUP93, NDC1, NUP107
GOTERM_BP_DIRECT	GO:0051262~protein tetramerization	5	0.707214	0.0621747	NUDT21, ADSL, SHMT2, SHMT1, TP63
GOTERM_BP_DIRECT	GO:0015949~nucleobase-containing small molecule interconversion	4	0.565771	0.0658144	RRM1, DTYMK, RRM2, GSR
GOTERM_BP_DIRECT	GO:0001578~microtubule bundle formation	4	0.565771	0.0658144	PSRC1, PRC1, PLK1, KIF20A
GOTERM_BP_DIRECT	GO:0007286~spermatid development	7	0.990099	0.0693263	ODF2, DMC1, RFX2, TRIP13, HSPA2, FANCG, JAM3
GOTERM_BP_DIRECT	GO:0071456~cellular response to hypoxia	8	1.13154	0.0695187	CCNA2, SUV39H2, CCNB1, SUV39H1, E2F1, SLC29A1, SLC8A1, NKX3-1
GOTERM_BP_DIRECT	GO:0007595~lactation	5	0.707214	0.071891	PPAT, CAD, SLC29A1, DHODH, APLN
GOTERM_BP_DIRECT	GO:0015807~L-amino acid transport	3	0.424328	0.072526	SLC7A5, SLC7A8, SLC43A1
GOTERM_BP_DIRECT	GO:0009303~rRNA transcription	3	0.424328	0.072526	POLR1B, CD3EAP, NPM3
GOTERM_BP_DIRECT	GO:0071373~cellular response to luteinizing hormone stimulus	2	0.282885	0.0737449	CCNA2, STAR
GOTERM_BP_DIRECT	GO:0021693~cerebellar Purkinje cell layer structural organization	2	0.282885	0.0737449	KIF14, DLL1
GOTERM_BP_DIRECT	GO:0019264~glycine biosynthetic process from serine	2	0.282885	0.0737449	SHMT2, SHMT1
GOTERM_BP_DIRECT	GO:0007057~spindle assembly involved in female meiosis I	2	0.282885	0.0737449	FBXO5, AURKA
GOTERM_BP_DIRECT	GO:0000022~mitotic spindle elongation	2	0.282885	0.0737449	PRC1, KIF23
GOTERM_BP_DIRECT	GO:0090022~regulation of neutrophil chemotaxis	2	0.282885	0.0737449	MPP1, JAM3
GOTERM_BP_DIRECT	GO:0044806~G-quadruplex DNA unwinding	2	0.282885	0.0737449	PIF1, DDX11
GOTERM_BP_DIRECT	GO:2000620~positive regulation of histone H4-K16 acetylation	2	0.282885	0.0737449	AUTS2, BRCA1
GOTERM_BP_DIRECT	GO:0000915~actomyosin contractile ring assembly	2	0.282885	0.0737449	RACGAP1, KIF23
GOTERM_BP_DIRECT	GO:0071140~resolution of mitotic recombination intermediates	2	0.282885	0.0737449	GEN1, XRCC3
GOTERM_BP_DIRECT	GO:1990426~mitotic recombination-dependent replication fork processing	2	0.282885	0.0737449	RAD51, BRCA2
GOTERM_BP_DIRECT	GO:1904976~cellular response to bleomycin	2	0.282885	0.0737449	DDX11, TIMELESS
GOTERM_BP_DIRECT	GO:0070194~synaptonemal complex disassembly	2	0.282885	0.0737449	PLK1, HSPA2
GOTERM_BP_DIRECT	GO:0045004~DNA replication proofreading	2	0.282885	0.0737449	POLD1, POLE
GOTERM_BP_DIRECT	GO:0051289~protein homotetramerization	6	0.848656	0.0743895	SHMT2, SHMT1, PPAT, HPRT1, TK1, TP63
GOTERM_BP_DIRECT	GO:0014823~response to activity	5	0.707214	0.0770223	STAR, PRKDC, OXCT1, CDK1, HSPD1
GOTERM_BP_DIRECT	GO:0006325~chromatin organization	5	0.707214	0.0770223	SUV39H1, ATAD2, PADI3, HMGB2, NUCKS1
GOTERM_BP_DIRECT	GO:0001558~regulation of cell growth	7	0.990099	0.0801808	IGFBP2, HTRA1, KIF14, CHPT1, IGFBP6, FOXM1, CD320
GOTERM_BP_DIRECT	GO:0008340~determination of adult lifespan	3	0.424328	0.083641	MSH6, MSH2, RAD54L
GOTERM_BP_DIRECT	GO:0010288~response to lead ion	3	0.424328	0.083641	QDPR, STAR, CDK4
GOTERM_BP_DIRECT	GO:0014032~neural crest cell development	3	0.424328	0.083641	EDNRA, SNAI2, NRG1
GOTERM_BP_DIRECT	GO:0000956~nuclear-transcribed mRNA catabolic process	3	0.424328	0.083641	EXOSC9, MRTO4, LSM5
GOTERM_BP_DIRECT	GO:0015804~neutral amino acid transport	3	0.424328	0.083641	SLC7A5, SLC7A8, SLC43A1
GOTERM_BP_DIRECT	GO:0070986~left/right axis specification	3	0.424328	0.083641	ARL13B, MNS1, DLL1
GOTERM_BP_DIRECT	GO:0009314~response to radiation	4	0.565771	0.0864183	COL3A1, SMC1A, CDC25A, FANCG
GOTERM_BP_DIRECT	GO:0006513~protein monoubiquitination	4	0.565771	0.0864183	FANCL, UBE2T, DTL, RAD18
GOTERM_BP_DIRECT	GO:0032689~negative regulation of interferon-gamma production	4	0.565771	0.0864183	IL33, C1QBP, RARA, HMGB1
GOTERM_BP_DIRECT	GO:0048477~oogenesis	4	0.565771	0.0864183	PAQR8, ASPM, TRIP13, MLH1
GOTERM_BP_DIRECT	GO:0006303~double-strand break repair via nonhomologous end joining	6	0.848656	0.0875795	BARD1, DCLRE1B, POLA1, PRKDC, BRCA1, MLH1
GOTERM_BP_DIRECT	GO:0051973~positive regulation of telomerase activity	4	0.565771	0.0938226	ACD, NEK2, AURKB, WRAP53
GOTERM_BP_DIRECT	GO:0097421~liver regeneration	4	0.565771	0.0938226	PCNA, SRSF1, TYMS, AURKA
GOTERM_BP_DIRECT	GO:0031573~intra-S DNA damage checkpoint	3	0.424328	0.0952308	TIPIN, MSH2, EME1
GOTERM_BP_DIRECT	GO:0044030~regulation of DNA methylation	3	0.424328	0.0952308	MIS18A, PARP1, BRCA1
GOTERM_BP_DIRECT	GO:0008380~RNA splicing	11	1.55587	0.0961298	SF3A3, SNRNP40, SNRPD1, C1QBP, SRSF2, TTF2, SNRPF, WBP11, MBNL3, SRSF7, THOC6
GOTERM_BP_DIRECT	GO:0051384~response to glucocorticoid	6	0.848656	0.0970047	ALDH3A1, IGFBP2, HMGB1, TYMS, PPARGC1B, HSPD1
GOTERM_BP_DIRECT	GO:0008630~intrinsic apoptotic signaling pathway in response to DNA damage	5	0.707214	0.0992978	MSH6, PRKDC, E2F1, BRCA1, MLH1
