# Supplementary material for: CDK9 activity switch associated with AFF1 and HEXIM1 controls differentiation initiation from epidermal progenitors
Source: Nat Commun. 2022 Jul 29;13:4408. doi: 10.1038/s41467-022-32098-2 (PMC9338292; doi:10.1038/s41467-022-32098-2)
Supplement: Supplementary file 9 — Supplementary Data 6 [file 41467_2022_32098_MOESM9_ESM.xlsx]

## Sheet: Direct, rapid-response
Supplementary Data6. 92 direct, rapid-response SEC targets.
Gene	KL1 Log2(FoldChange)	KL2 Log2(FoldChange)
ABL2	1.26572	1.76692
ADAMTS1	1.33452	2.14166
ADM	2.81022	3.43026
ATF3	5.94457	7.87757
BBC3	2.0377	3.02194
BHLHE40	2.5194	2.81836
BTG1	2.28852	2.41448
BTG2	3.39798	5.04686
C11orf68	1.0137	1.0557
CDKN1A	1.07324	2.19996
CEBPB	1.54164	2.38987
CEBPD	1.20246	1.9813
CHAC1	3.36908	3.20653
CITED2	1.59897	3.23302
CLK1	1.00222	1.93165
CXCL2	2.99844	6.95502
CXCL3	2.75554	5.58578
DDIT3	3.69792	4.38174
DDIT4	4.09609	3.99742
DNAJB9	2.11719	2.37009
DUSP1	4.15234	6.41074
DUSP5	1.29978	1.93907
EDN1	1.9588	1.63224
EFNA1	2.57779	3.22042
EGR1	1.95891	5.30186
EPHA2	1.06495	1.37071
ERRFI1	1.39929	1.20105
ETS2	1.29903	1.62116
FOS	1.51412	6.25776
FOSB	2.0187	6.01678
FOSL1	1.42749	1.73676
FOSL2	1.13934	1.17139
GADD45A	1.99373	2.28741
GADD45B	1.43418	3.40645
H2BC21	1.47041	3.0715
HBEGF	2.31561	3.48505
HERPUD1	1.32774	2.22574
HES1	1.52159	3.61572
HS3ST1	1.89053	1.58154
IL1A	1.92427	2.39621
IL1B	1.13909	1.88761
INHBA	2.21857	1.83281
INSIG1	2.07621	2.92009
IRF6	1.17763	1.37888
JUN	2.86303	4.88925
JUNB	1.26496	2.9748
JUND	1.94193	3.25652
KCTD11	1.27656	1.30682
KLF6	1.8102	2.40551
LINC00673	1.24196	1.20684
LOC284454	1.37593	2.45209
LURAP1L	2.69065	2.35485
MAFF	1.95161	2.79975
MCL1	1.56495	2.25915
MNT	1.32746	1.39886
MXD1	2.61948	3.02341
NDRG1	1.56053	1.72976
NEAT1	2.45249	1.70143
NFKBIA	2.76401	3.82383
NFKBIZ	2.10262	3.80507
NOCT	1.18951	1.36019
NR1D1	1.02255	1.78816
NUAK2	1.76596	1.8027
OSER1	1.21351	1.5384
OTUD1	1.26501	1.80477
PELI1	1.09323	1.89146
PER1	1.6158	2.27775
PFKFB3	1.15446	1.10039
PHLDA1	1.03483	1.5156
PIM1	1.35516	1.01838
PIM3	1.17648	2.26392
PLK3	1.15751	1.95084
PMAIP1	1.83074	2.5612
PPP1R15A	2.74538	3.7678
PRDM1	1.86138	2.56443
PTGS2	3.29094	3.79134
RELT	1.04901	1.80152
RND3	2.22403	2.41677
RORA	1.07104	2.00304
SERPINB2	2.44259	2.89968
SESN2	2.90076	3.00356
SQSTM1	1.3147	2.37623
STC2	2.2434	1.95854
TNFAIP3	3.9974	3.88517
TRIB1	1.5897	1.4938
TSC22D3	1.8118	2.73639
UBC	1.18464	1.34546
VEGFA	2.51094	2.37471
ZBTB2	1.48884	1.57911
ZFP36	3.4046	4.84674
ZFP36L1	1.55305	2.10957
ZNF460	2.0624	2.39346
