# Supplementary material for: CDK9 activity switch associated with AFF1 and HEXIM1 controls differentiation initiation from epidermal progenitors
Source: Nat Commun. 2022 Jul 29;13:4408. doi: 10.1038/s41467-022-32098-2 (PMC9338292; doi:10.1038/s41467-022-32098-2)
Supplement: Supplementary file 10 — Supplementary Data 7 [file 41467_2022_32098_MOESM10_ESM.xlsx]

## Sheet: 1-hr TPA Up
Table S7. Genes differentially expressed with 1-hour TPA treatment.
Gene	log2FoldChange
ADAMTS1	1.79507
ATF3	3.98068
BBC3	2.17807
BCL3	1.33683
BDKRB1	1.18399
BHLHE40	2.08121
BIK	1.21792
BIRC3	1.55599
BMP2	1.72273
BTG1	2.27705
BTG2	1.56821
C10orf55	1.17357
C1orf74	1.57926
C3orf52	1.46255
CCL20	5.88776
CDK5R1	1.04616
CITED2	1.59207
CLCF1	2.50768
CLDN1	2.87842
CLDN4	3.11682
CSF2	5.63585
CSF3	2.75004
CSRNP1	2.20342
CXCL1	4.83332
CXCL2	7.45433
CXCL3	5.32608
CXCL5	1.43698
CXCL6	1.87449
CXCL8	7.69284
CYP24A1	1.43129
DHRS4L1	3.4316
DLX2	2.08429
DUSP1	3.89391
DUSP10	2.18507
DUSP8	1.25897
EDN1	2.46967
EFNA1	2.93057
EGR1	1.62735
EGR2	3.55437
EGR3	2.41375
ELF3	2.61006
ESM1	2.33197
ETS2	1.25007
FGF5	1.33131
FOS	1.41603
FOSB	2.05746
FZD8	1.4346
G0S2	1.16734
GADD45A	1.79745
GDF15	2.24988
GDNF	1.35873
GEM	1.35974
GKAP1	3.23142
GPRC5A	1.27406
GRB7	1.10985
HBEGF	3.41472
HCAR2	3.7673
HCAR3	4.35031
HES1	1.30891
HS3ST1	1.23465
IER3	2.24369
IL12A	2.6668
IL1A	2.21069
IL1B	2.58607
IL1RL1	2.36579
IL1RN	1.44376
IL20	3.22115
IL24	2.08488
IL36G	3.87679
INHBA	2.68858
IRF1	1.69501
IRF6	1.1076
ITPKC	1.81816
JUN	1.53677
JUNB	1.30542
KBTBD7	1.50052
KLF3	1.03629
KLF4	1.70444
KLF5	1.14938
KLF6	2.18486
KLF9	1.3217
KRTAP2-3	2.47493
LIF	4.85916
LOC284454	1.20873
MAFF	1.39921
MAP3K8	3.36667
MMP10	2.11594
MYCN	3.64435
NCOA7	2.52525
NEDD9	1.02573
NFKBIA	4.32152
NFKBIZ	4.60525
NOCT	1.80558
NR1D1	1.02846
NR4A1	4.30806
NR4A2	3.5763
NR4A3	4.83074
NUAK2	2.23501
OVOL1	3.41051
PARD6B	1.97294
PDE4B	1.81314
PIM1	2.41264
PLAU	1.47576
PLAUR	3.5679
PMAIP1	1.44744
PNRC1	3.01412
POU3F1	1.81622
PPP1R15A	3.00112
PRDM1	4.2445
PTGS2	2.60705
RAP2B	1.41933
RASGEF1B	2.36558
RASSF9	1.23808
RCAN1	1.02184
RGS16	2.82236
RGS2	1.40526
RND3	1.68069
SDC4	1.01125
SEMA7A	1.88991
SERPINB10	1.91237
SERPINB2	3.16736
SLC16A6	1.17537
SOCS3	2.81962
SOX4	1.28454
SPRR2A	2.30329
SPRR2D	1.70999
SPRY2	1.62688
STYK1	1.37782
TACSTD2	1.28169
TBX3	1.0919
TFPI2	1.22768
TGIF1	1.08093
TICAM1	1.05199
TM4SF1	1.33367
TMCC3	1.82323
TMEM106A	1.43035
TMEM88	2.4621
TNFAIP3	3.87033
TNFAIP8	1.52349
TRIB1	1.46315
TRIM17	1.75663
TRPV3	1.14918
WAKMAR2	1.10938
ZC3H12A	2.69892
ZFP36	2.3771
ZFP42	1.03986
ZNF165	1.11435
ZNF750	2.3952

## Sheet: 1-hr TPA Down
Supplementary Data7. Genes differentially expressed with 1-hour TPA treatment.
Gene	log2FoldChange
CBSL	-4.5463
CCDC96	-1.42453
GVQW3	-2.26178
IER5L	-1.38936
IFRD1	-1.00746
PARS2	-1.55232
RN7SL1	-1.50548
S1PR5	-1.28253
SNAI2	-1.00175
WDCP	-1.00908
ZC3H10	-1.12669
ZNF112	-1.24667
ZNF2	-1.2612
ZNF555	-1.22167
ZNF563	-1.24151
ZNF57	-1.11343
ZNF572	-2.19578
ZNF786	-1.20749
ZNF823	-1.16957
ZNF862	-1.00255
ZSCAN20	-1.09967
