# Supplementary material for: CDK9 activity switch associated with AFF1 and HEXIM1 controls differentiation initiation from epidermal progenitors
Source: Nat Commun. 2022 Jul 29;13:4408. doi: 10.1038/s41467-022-32098-2 (PMC9338292; doi:10.1038/s41467-022-32098-2)
Supplement: Supplementary file 11 — Supplementary Data 8 [file 41467_2022_32098_MOESM11_ESM.xlsx]

## Sheet: Sheet1
Supplementary Data8. Oligonucleotides used for qRT-qPCR.
qPCR
Gene	Fwd Sequence	Reverse Sequence
GRHL3	CTTCAACACTGTGGAGCACATTGAG	GATCTGGCAGACAGCACGGTGTAC
OVOL1	GCTCCCGGCTTCAGTTA	GGGCTGTGGTGGGCAGAA
PRDM1	GACGAAGCGAGGAGGGAC	GGGGCAGCCAAGGTCGTA
ZNF750	AGCTCGCCTGAGTGTGAC	TGCAGACTCTGGCCTGTA
MKI67	CCTGCTTGTTTGGAAGGGGTATTG	CATTCTGAAGACTTTCATTTTCATACC
AURKB	GCACATTTGACGAGCAGCGAAC	CTCATAGCAAAGCACTCCAATGC
FOXM1	CTATGATGCCAAAAGGACAGAAG	CGCTGCTCCAGGTGACAATTC
18S	gcaattattccccatgaacg	ggcctcactaaaccatccaa
HEXIM1	TTCACGCACTGGACTTACCC	CTGCAATCTGGGGAGCTCAA
AFF1	CACCGTACTGCATGTGAAGC	ATTTTGACAAGCCCGTGGAG
AFF4	CGGGACTGGAGCAACATGAA	AGGAGAGCTAGGTGGGAAGG
ChIP-qPCR
Target	Fwd Sequence	Reverse Sequence
Upstream ATF3 A	GACAGGGTCTCACTCTGTCACC	CTGTAATCCCAGCTACTCAGGAGG
Upstream ATF3 B	CTAGGATTACAGGCGTGTGCCAC	CCAAGGTGGGCAGATCACCT
ATF3 Peak	CTTCTTCTAAGCCACCGCTGCT	CGCGCCCCAAGTCAAAAGAG
DUSP1 Peak	GTCTCTCTGCGCCGAACCA	TTGGGCTGTGTGTGCGACG
RND3 Peak	CCATGAATATAACCCACCGCGG	CCTCCTGACCTCTATTGCATCC
MYC Peak	TTCTGCCCATTTGGGGACACT	GCGTCTAAGCAGCTGCAAGG
