# Supplementary material for: CDK9 activity switch associated with AFF1 and HEXIM1 controls differentiation initiation from epidermal progenitors
Source: Nat Commun. 2022 Jul 29;13:4408. doi: 10.1038/s41467-022-32098-2 (PMC9338292; doi:10.1038/s41467-022-32098-2)
Supplement: Supplementary file 13 — Source Data [file 41467_2022_32098_MOESM13_ESM.xlsx]

## Sheet: Fig1a
Differentially Expressed in DF	Log2DF1	Log2DF2	Log2DF3	Log2UD1	Log2UD2	Log2UD3
A2ML1	4.69477	4.77693	3.82008	-1.01685	0.45303	0.563823
AADAC	7.42179	7.42047	8.19738	1.00632	-0.50316	-0.50316
AADACL2	10.1131	9.95829	11.6746	-0.201389	-0.207376	0.408765
AADACP1	3.64673	3.48023	4.25132	0	0	0
AARD	1.34459	1.79116	1.49705	-0.044712	0.307403	-0.262691
AATBC	3.7485	3.55354	2.91461	-0.182987	-0.574841	0.757828
AATK	2.2125	2.87528	2.96946	0.56564	-0.710959	0.145319
ABCA10	0.939282	1.37674	2.28156	0.0915226	0.289691	-0.381214
ABCA12	5.15209	5.73465	5.18954	-0.761698	0.561848	0.199849
ABCA13	1.43552	1.77598	0.898269	0.20487	-0.00510832	-0.199761
ABCA2	3.61236	3.14271	2.11226	-0.257259	0.480421	-0.223162
ABCA3	5.49941	5.15963	2.91634	-0.348349	0.914677	-0.566328
ABCA4	3.59735	4.64998	4.71142	-0.501515	1.00303	-0.501515
ABCA5	1.64223	1.98629	2.56638	0.0342954	0.0267062	-0.0610016
ABCA6	4.4426	3.92824	4.87558	0	0	0
ABCA9	4.28094	3.19026	4.25132	0	0	0
ABCB6	1.40512	1.3988	0.591196	0.063903	0.181529	-0.245432
ABCD3	1.22588	0.929772	0.911444	0.0520394	0.109551	-0.16159
ABCG1	4.40504	4.85789	4.3458	0.126915	-0.392759	0.265844
ABCG4	4.26424	4.1723	4.30491	-0.351309	0.345189	0.00611949
ABHD12	1.3564	1.09625	0.90001	0.244508	-0.151435	-0.0930732
ABHD12B	6.86107	6.91749	8.66433	0	0	0
ABHD13	1.05294	1.09342	2.05548	-0.106087	-0.0280735	0.13416
ABHD17A	1.56441	0.913587	1.88041	0.0533852	-0.0942553	0.0408701
ABHD4	1.47253	1.54981	0.810834	-0.141076	0.172095	-0.0310192
ABHD5	1.92592	2.45605	2.14123	-0.112978	0.0499362	0.0630419
ABHD6	2.89064	2.66333	2.19256	-0.112034	0.0360384	0.0759951
ABI1	1.33916	1.25844	1.41255	-0.121311	-0.0523101	0.173621
ABI3BP	3.78457	3.58141	1.58334	0.415472	-0.483417	0.0679447
ABLIM1	3.14097	3.4868	2.28602	-0.0893759	0.305632	-0.216256
ABLIM2	4.89016	4.2488	3.80086	-0.577554	0.458312	0.119242
ABLIM3	2.23518	1.6084	1.45372	-0.0732049	-0.317078	0.390283
ABTB2	1.47467	1.77756	1.21388	0.152424	-0.352817	0.200393
ACAA1	0.921862	0.720464	1.31662	-0.0321123	0.0405884	-0.00847613
ACAA2	1.50211	1.65239	0.684793	-0.0351322	0.08239	-0.0472578
ACADSB	1.7163	1.35695	-0.0965767	-0.0125288	0.0841285	-0.0715997
ACADVL	1.95923	2.02286	1.98128	-0.0162352	-0.0580685	0.0743037
ACAP1	3.64252	2.98051	3.05379	0.423424	-1.1612	0.737778
ACAP3	1.76623	1.85333	1.21776	0.137028	0.00549927	-0.142527
ACBD3-AS1	5.98264	5.57697	7.32934	0	0	0
ACBD4	2.09019	2.18495	1.50684	0.207633	-0.0937775	-0.113855
ACE2	5.90939	6.10443	6.30656	0.557795	-0.951685	0.393889
ACER1	10.1626	9.9586	9.61999	0.264694	0.980091	-1.24479
ACER2	1.89421	1.54235	1.04285	-0.111835	-0.0472801	0.159115
ACKR2	5.47096	6.49318	5.17968	-0.442201	-0.447135	0.889336
ACKR3	4.05141	3.5769	3.97358	0.582133	-0.194867	-0.387266
ACKR4	4.95007	2.80373	3.11938	-0.676499	-0.676499	1.353
ACOT11	2.88556	2.99897	1.87636	-0.0193152	-0.532929	0.552244
ACOX1	2.07907	2.09813	1.45828	-0.00062294	0.0127244	-0.0121014
ACOX3	1.4646	1.44398	0.514292	-0.0105024	0.135199	-0.124696
ACP3	6.04614	6.30829	5.20475	-0.864518	0.701937	0.162581
ACP5	3.12863	2.42019	2.2589	-0.129852	-0.273399	0.403251
ACP7	2.717	3.68092	5.28059	-0.780104	0.623446	0.156657
ACSBG1	6.02898	6.88645	4.97217	1.48724	-0.743621	-0.743621
ACSF2	2.05494	1.65286	1.18969	0.027241	0.0377621	-0.0650031
ACSL1	3.23079	2.66726	2.33516	-0.393562	0.288457	0.105105
ACSM3	2.4671	2.84504	2.78702	0.393739	-0.344659	-0.0490807
ACTBL2	2.62617	1.80641	4.76432	-1.02056	2.04112	-1.02056
ACTL10	1.16342	1.31175	1.15206	0.184944	-0.148655	-0.0362892
ACTR10	0.642431	0.515842	1.83015	-0.107616	-0.0461929	0.153809
ACTR3C	1.3732	1.01046	1.66977	-0.0455077	0.12008	-0.0745727
ACTR6	0.803228	0.690938	2.03974	-0.159384	-0.00740578	0.16679
ACVR1C	0.749853	1.87426	2.76229	-0.725245	0.468389	0.256856
ACVR2A	1.93621	2.33173	1.52079	0.038476	-0.00645225	-0.0320238
ACYP2	1.78224	1.99857	2.33116	0.324682	-0.391284	0.0666029
ADA2	3.41903	4.29436	-0.966073	1.33429	1.47086	-2.80515
ADAD2	6.43103	5.30768	6.03222	0	0	0
ADAM11	3.5518	3.75698	2.6557	-0.350536	0.288529	0.0620074
ADAM15	1.61126	1.1738	0.96099	-0.0824361	0.150643	-0.0682066
ADAMTS13	3.41125	3.47105	1.85299	-0.131193	0.314792	-0.183599
ADAMTS14	3.69342	3.22414	4.2166	-0.066079	0.812221	-0.746142
ADAMTS17	3.26989	3.58001	2.15838	-1.17759	1.22879	-0.0511987
ADAMTS3	1.57564	1.93969	2.61957	0.0160846	-0.261841	0.245756
ADAMTSL3	1.9799	3.26492	2.49501	0.504805	0.499871	-1.00468
ADAMTSL4	4.6757	5.33784	4.22718	-0.263479	0.131193	0.132286
ADAP1	1.47859	1.01084	1.83516	-0.30986	-0.0897651	0.399625
ADAP2	6.74414	6.70584	7.32878	-0.575972	0.54179	0.0341822
ADCK2	1.6546	1.80859	2.22037	-0.0777705	-0.0510655	0.128836
ADCY10P1	1.25149	1.36185	1.26585	-0.282961	0.444811	-0.16185
ADD3	1.52942	1.03805	1.4497	-0.0781832	0.00293714	0.0752461
ADGRB1	3.33394	3.8299	2.55268	-0.947006	-0.947006	1.89401
ADGRF2	6.80251	7.16066	5.72769	-0.901038	1.80208	-0.901038
ADGRF4	4.62328	4.50001	4.85737	0.0716859	0.175529	-0.247215
ADGRG1	1.81728	1.90569	1.36394	-0.142349	-0.0963767	0.238725
ADGRG7	3.65034	2.74174	3.59297	-0.448525	-0.448525	0.897049
ADGRL1	2.20924	2.42179	0.859031	0.541718	0.285879	-0.827597
ADGRL2	3.08998	3.61362	3.51113	0.222623	0.0282338	-0.250857
ADGRL3	2.70776	2.69265	2.11888	0.289566	-0.331413	0.0418471
ADGRV1	3.77943	3.42672	4.24147	-0.501515	1.00303	-0.501515
ADH7	6.74341	6.65098	6.80972	-0.448525	-0.448525	0.897049
ADHFE1	2.90236	3.32874	1.58886	-0.698591	-0.0595265	0.758118
ADM	3.74442	3.1097	3.13404	-0.158418	-0.312634	0.471052
ADM2	2.3169	3.72255	2.84432	-0.437376	-0.837583	1.27496
ADPRHL1	1.16555	1.47226	0.66907	0.116158	0.108796	-0.224953
ADPRHL2	1.19714	0.897972	1.41724	0.127295	-0.105738	-0.0215574
ADPRM	0.243234	0.750841	1.99624	-0.149713	0.200803	-0.0510897
ADSS1	4.51542	4.35973	1.76324	0.267272	0.046522	-0.313794
ADTRP	1.54291	1.07206	2.44126	0.267891	-0.0310836	-0.236807
AFDN-DT	4.20593	3.62461	3.52387	1.35785	-1.35171	-0.00613737
AFF1-AS1	1.56833	1.45766	3.19085	-0.239429	0.0542469	0.185182
AGA	1.10942	0.837437	2.04239	-0.176983	-0.0304668	0.20745
AGBL3	0.793509	1.43221	1.30421	0.151359	0.374611	-0.525969
AGR2	2.75638	1.9998	2.99222	-0.418026	-0.425372	0.843398
AHNAK2	1.57565	1.52045	0.498695	-0.125801	-0.196022	0.321822
AHR	0.966021	2.08326	1.67651	-0.228071	0.192687	0.0353846
AIF1L	1.39687	0.984989	2.76651	-0.648556	0.652579	-0.00402331
AIG1	1.42021	1.27136	1.86357	-0.135828	-9.35353e-05	0.135922
AK1	1.40629	0.798869	1.77048	-0.0206805	0.00465868	0.0160218
AK6	0.591626	0.47857	2.65358	-0.251337	-0.0347705	0.286107
AK7	2.61746	2.27358	1.53237	-0.0204766	-0.0933618	0.113838
AK8	3.43251	2.94363	1.73061	0.210514	0.442883	-0.653396
AK9	2.06226	2.51705	2.03117	-0.591083	0.420158	0.170925
AKR1B10	7.56625	7.97037	6.32001	-0.411805	0.303592	0.108213
AKR1B15	5.05614	4.4141	4.25132	0	0	0
AKR1C1	4.10168	2.9816	4.49925	-0.104944	0.219309	-0.114365
AKR1C2	5.42075	4.29276	5.0673	0.191585	-0.200626	0.00904116
AKR1C3	6.26514	5.14079	6.57299	0.591643	-0.505316	-0.0863269
AKTIP	2.88963	3.13117	3.01942	-0.102815	-0.0398156	0.142631
ALAD	1.84518	1.30881	0.0591357	-0.0038558	0.0812517	-0.0773959
ALDH1A1	4.24529	4.34476	4.97024	-0.282521	-0.576337	0.858858
ALDH2	1.71899	1.61707	1.1418	0.112276	-0.338152	0.225877
ALDH3A1	4.68299	5.04077	2.79804	0.187103	0.483405	-0.670507
ALDH3A2	1.83159	1.22532	0.580641	0.00615339	0.0420916	-0.048245
ALDH3B1	5.97508	5.91955	5.06346	-0.453593	1.10855	-0.654959
ALDH3B2	7.95521	7.9331	7.0392	-0.748977	1.3835	-0.634523
ALDH4A1	1.61915	1.26959	1.27411	0.197765	-0.252503	0.0547379
ALDH5A1	4.58015	4.51723	3.51776	-0.40686	0.348061	0.0587995
ALDH8A1	4.00087	2.97655	3.9239	0.557795	-0.951685	0.393889
ALDOC	3.29063	2.5574	1.46099	0.0560307	0.0197564	-0.0757871
ALKBH7	1.13982	0.704715	1.38628	-0.0212061	0.00479119	0.0164149
ALOX12	3.7235	3.50683	1.45806	-0.600478	0.739262	-0.138785
ALOX12-AS1	1.95013	1.33913	2.7163	0.298517	-1.26531	0.966798
ALOX12B	9.08656	9.27459	8.75939	-0.554172	1.34593	-0.791759
ALOX15B	3.40654	3.23317	2.38847	-0.255853	0.733952	-0.478099
ALOXE3	3.58292	3.86321	3.44075	-0.10184	-0.233671	0.335511
ALPK1	1.37513	1.49904	-0.00107132	0.000293597	-0.0310713	0.0307777
ALPK3	2.6257	1.8294	1.05817	0.11526	0.44745	-0.56271
ALS2CL	2.59437	2.8234	2.17029	-0.115066	0.184794	-0.0697274
AMACR	1.60769	1.64791	0.955634	0.20588	0.24809	-0.453971
AMDHD1	3.60849	4.50709	5.11168	0.149961	0.142897	-0.292859
AMN	3.9402	3.96569	3.50283	-0.120352	0.142869	-0.0225171
AMN1	1.58117	1.47754	2.94556	-0.0529347	-0.229062	0.281997
AMPD3	1.60334	1.43332	0.12511	-0.181902	-0.157263	0.339165
AMY2B	1.46193	2.18098	1.92679	0.521753	-0.00476421	-0.516989
AMZ1	3.80322	3.95812	6.15384	-1.34956	1.35355	-0.00398882
ANAPC10	0.592387	0.708616	1.93494	-0.0043971	-0.0845216	0.0889187
ANAPC16	0.6297	0.590528	1.59822	-0.0147844	-0.0715618	0.0863462
ANG	3.06899	2.33259	3.00453	-0.426623	-0.0076562	0.43428
ANGPTL4	4.01534	2.59058	2.0847	-0.293405	-0.260872	0.554276
ANK3	2.66265	2.81727	2.29381	0.0565171	-0.0466234	-0.00989373
ANKFN1	7.90826	7.74034	8.26676	-1.02056	2.04112	-1.02056
ANKMY1	1.11143	1.50831	0.689041	-0.0233508	-0.148107	0.171458
ANKRA2	1.29206	1.26939	2.29389	0.082888	-0.17512	0.0922321
ANKRD1	6.86107	5.1515	9.2389	0	0	0
ANKRD12	0.961438	1.00619	1.62687	0.0250585	-0.00236939	-0.0226892
ANKRD13A	1.07167	1.01675	1.56374	0.0195157	0.0757595	-0.0952753
ANKRD13D	1.46363	1.40705	1.64313	-0.0296383	-0.0889394	0.118578
ANKRD22	7.02496	7.12312	8.00382	-0.627086	0.273979	0.353107
ANKRD24	3.6972	4.28489	1.59911	2.04558	-1.02279	-1.02279
ANKRD29	3.15176	2.49262	2.16598	0.515937	-0.0815987	-0.434338
ANKRD31	2.28715	2.3986	2.68275	-0.336832	0.18265	0.154183
ANKRD35	7.60775	7.51431	6.88839	-0.228478	-0.10498	0.333457
ANKRD36BP2	4.8371	4.38206	5.64631	0.713543	-0.850289	0.136746
ANKRD37	2.55304	1.41721	3.81328	-0.251925	0.069315	0.18261
ANKRD46	1.22227	1.00581	2.33004	-0.234069	0.101782	0.132287
ANKRD49	1.18351	1.16004	2.35109	-0.10849	-0.0500765	0.158567
ANKRD9	2.04551	1.08453	1.08371	0.112503	-0.312117	0.199613
ANO10	1.39732	1.14036	1.02655	0.0480984	-0.0184346	-0.0296638
ANO8	2.6907	2.9897	2.02479	0.132643	-0.00523322	-0.12741
ANXA1	0.586868	0.294897	2.85218	-0.104945	0.0197598	0.0851851
ANXA9	5.96417	6.04525	6.55534	-0.113268	0.343504	-0.230235
AOPEP	1.85154	2.28467	1.59467	0.00540031	0.22058	-0.22598
AP1AR	1.73327	2.04169	2.94931	-0.260344	0.075682	0.184662
AP5B1	1.05396	1.16825	1.14826	-0.00680877	-0.0164439	0.0232527
APBB3	1.54948	2.47261	1.16816	-0.0926989	0.191172	-0.0984731
APCDD1	3.95218	3.70015	2.59362	-0.0242974	0.829554	-0.805256
APCDD1L-DT	5.19845	5.74319	5.98947	0.656715	-1.57415	0.917433
APLP1	2.70026	1.64316	0.430126	0.19909	-0.0387224	-0.160368
APOB	6.03537	7.32876	6.15232	0.264694	0.980091	-1.24479
APOE	2.59779	2.48404	2.67041	0.331462	-0.355358	0.0238963
APOL4	8.18699	8.09424	4.59696	0	0	0
APOOL	0.989645	0.89562	1.28426	0.00504802	0.148342	-0.15339
APTR	0.730066	0.936086	1.57409	0.117836	-0.147168	0.0293322
AQP10	2.64881	2.87443	2.05918	0.038721	-0.687596	0.648875
AQP3	2.8821	2.49791	2.23263	-0.12177	0.0345694	0.0872005
AQP5	7.67128	6.98846	7.54383	0	0	0
AQP9	6.74156	6.84902	7.81407	-0.975083	1.1763	-0.201216
ARAP2	2.12512	2.5315	2.508	-0.180107	0.197077	-0.0169706
ARF5	1.32623	0.761502	1.41913	0.043556	-0.0683042	0.0247482
ARF6	1.06118	1.34602	1.13721	-0.119109	0.0707771	0.0483316
ARFGEF3	1.66335	1.44659	0.942109	-1.04269	0.323538	0.719154
ARG1	7.09372	7.32876	9.88356	0.264694	0.980091	-1.24479
ARHGAP24	3.67458	4.31753	3.47997	-0.863177	0.155512	0.707665
ARHGAP27	1.3035	1.97235	2.28815	-0.50669	-0.644662	1.15135
ARHGAP27P1	1.0948	1.25512	2.54141	-0.281585	0.17102	0.110565
ARHGAP28	2.17796	2.56041	1.8355	-0.993154	0.373076	0.620078
ARHGAP30	6.05908	6.02594	6.96853	0.0691176	0.0631306	-0.132248
ARHGAP32	1.62038	2.0282	1.07113	-0.225996	0.156629	0.0693673
ARHGAP40	3.9506	4.517	4.28037	0.456793	0.0470291	-0.503822
ARHGAP5	0.639181	0.980437	1.44902	0.0131168	0.0489273	-0.062044
ARHGAP6	2.91755	2.64483	1.56065	0.474331	-0.730683	0.256352
ARHGDIG	5.32857	5.69484	3.79588	0	0	0
ARHGEF10L	3.27474	3.48169	3.71425	-0.301483	0.178956	0.122526
ARHGEF26-AS1	4.28094	4.97633	5.71579	0	0	0
ARHGEF37	5.38982	5.17168	4.82391	-0.226729	0.00450857	0.22222
ARHGEF4	1.93534	1.71051	1.37834	-0.11906	0.289854	-0.170794
ARIH2OS	3.83689	4.51646	4.27865	-1.57215	0.652724	0.919428
ARL11	0.851892	1.49845	1.20113	0.25997	0.425559	-0.685529
ARL14	1.03782	2.47807	4.26563	0.0593141	-1.45017	1.39085
ARL14EP	0.510048	0.87173	1.90717	-0.067478	0.0151085	0.0523695
ARL15	1.01382	1.44011	1.71117	-0.0795029	0.0130301	0.0664727
ARL4A	2.56593	3.04634	3.24317	-0.0796002	-0.017662	0.0972622
ARL4D	2.1811	2.27737	2.14598	0.00589508	-0.008272	0.00237692
ARL5A	3.75061	3.76847	4.24408	-0.0177327	0.157166	-0.139433
ARL5B	1.32647	1.35288	1.96483	-0.048594	0.0842305	-0.0356364
ARL8B	1.84916	1.71756	2.08256	-0.160506	-0.0158035	0.176309
ARMC12	2.83147	2.65501	2.42167	0.388249	-0.096435	-0.291814
ARMC5	1.82301	2.61504	1.96998	0.104005	-0.105056	0.00105103
ARMH1	3.94108	4.64998	4.4955	-0.501515	1.00303	-0.501515
ARRB1	4.43315	4.08474	4.01561	0.000327483	0.142681	-0.143009
ARRDC3	2.84467	2.45479	2.78447	-0.0507629	0.00260028	0.0481627
ARSF	8.23636	7.85502	6.77918	1.00632	-0.50316	-0.50316
ARSI	3.15991	2.54924	2.0186	0.206519	-0.118594	-0.0879244
ARV1	1.02577	1.1824	1.49907	0.0485541	0.0409557	-0.0895098
ASAH1	1.93719	1.67002	1.81086	-0.0238109	-0.0466193	0.0704302
ASAP3	3.38211	3.47304	3.35832	0.0266442	-0.376416	0.349772
ASB2	6.19403	3.46241	3.08981	0.557795	-0.951685	0.393889
ASCL2	7.425	6.38162	6.18137	0.208467	1.59298	-1.80145
ASGR1	3.98011	2.83656	2.85693	-1.57754	1.12558	0.45196
ASGR2	4.95255	3.72156	1.83908	0	0	0
ASNS	0.345235	2.66631	3.32901	-0.130554	-0.0532474	0.183801
ASNSD1	0.138576	0.516653	1.9245	0.0182272	0.101654	-0.119882
ASPG	7.81099	7.99808	7.91085	-0.171695	-0.176628	0.348323
ASPN	3.09983	2.07552	5.22459	-0.343243	0.850392	-0.507149
ASPRV1	7.48978	8.03327	10.3055	-1.39605	1.60715	-0.2111
ASS1	4.08579	4.1105	3.64761	-0.889263	0.0123204	0.876942
ASTL	6.43103	7.35364	5.10901	0	0	0
ASTN1	4.74535	5.05278	8.02194	-0.947006	-0.947006	1.89401
ASTN2	2.98213	3.05454	0.654797	-0.41645	0.795939	-0.37949
ATAD1	0.362541	0.393782	2.02256	-0.0722518	0.108492	-0.0362404
ATAD2B	1.23484	1.74359	1.23262	0.0558155	0.0959518	-0.151767
ATF3	1.93447	2.90308	3.378	-0.534405	0.168723	0.365682
ATF4	0.718543	0.656695	1.55105	-0.197743	-0.17508	0.372823
ATG101	0.585853	0.755538	1.64675	-0.00273686	-0.0398021	0.042539
ATG14	1.49286	1.20639	2.28105	-0.176586	0.0377559	0.13883
ATG16L2	2.64647	2.64501	1.92154	0.193847	-0.0976498	-0.0961969
ATG4A	1.31643	1.00954	1.60292	-0.0371358	-0.148841	0.185976
ATG4D	1.53144	1.43432	0.996914	-0.0625137	0.0439541	0.0185596
ATG9B	2.51829	3.58854	3.86869	-0.904513	1.39648	-0.49197
ATL1	1.56863	1.91134	1.55282	-0.154792	0.134971	0.0198208
ATL2	1.4351	1.51106	1.71068	-0.200467	0.132652	0.0678145
ATP10B	10.3301	10.4973	8.6532	0.109821	2.01122	-2.12104
ATP11B	1.63088	1.80908	1.80548	-0.0424367	0.0361083	0.00632844
ATP12A	6.52906	6.84795	6.52654	-0.628317	1.37064	-0.742321
ATP13A4	9.13355	8.77105	8.56931	-0.741625	1.48325	-0.741625
ATP1B1	2.89791	2.88496	2.1957	0.0985649	-0.127037	0.0284717
ATP1B3	1.23397	1.17774	0.77191	0.128095	0.184886	-0.312982
ATP2B1-AS1	0.703057	2.2298	2.91658	0.0593049	-1.14571	1.0864
ATP2B4	1.70241	1.75261	0.231713	-0.248321	0.0379503	0.210371
ATP2C2	6.32221	6.22553	5.41973	-0.214833	-0.95734	1.17217
ATP5F1C	0.631535	0.0811857	1.81096	0.0120197	-0.0553582	0.0433385
ATP5IF1	1.08282	0.863956	1.88472	0.137636	-0.0203045	-0.117331
ATP5MD	0.835446	0.477781	2.41971	-0.00212289	-0.0863849	0.0885078
ATP5ME	1.042	0.549624	2.3398	0.0208405	-0.0799268	0.0590863
ATP5MPL	0.927163	0.342746	2.1594	0.040929	-0.0108436	-0.0300854
ATP6AP1	1.37158	1.05247	0.592438	-0.0501339	-0.0851654	0.135299
ATP6AP1L	1.72512	1.22742	0.4847	0.456594	0.274131	-0.730725
ATP6V0B	0.817337	0.621701	1.74432	-0.0267914	-0.0760872	0.102879
ATP6V0E1	0.906613	0.58369	1.73827	-0.0414597	0.0551883	-0.0137287
ATP6V0E2	2.12811	2.10643	0.607103	-0.271427	0.206162	0.0652642
ATP6V1A	1.44403	1.09177	0.909484	-0.103128	0.0324785	0.0706493
ATP6V1B2	1.50843	1.19791	1.72274	-0.0891758	0.00561929	0.0835565
ATP6V1C2	8.13458	8.5567	9.10226	-0.603245	2.09178	-1.48853
ATP6V1D	0.777776	0.639299	2.67327	-0.115832	0.00758786	0.108245
ATP6V1E1	0.957203	0.521505	2.17124	0.0111259	-0.174976	0.16385
ATP6V1F	1.56369	1.02587	1.98695	0.0336781	-0.0482572	0.0145792
ATP6V1G1	1.39083	1.20145	3.15394	-0.0816902	-0.109453	0.191143
ATP7A	2.22007	2.13531	1.68862	-0.222833	0.12551	0.0973236
ATP8A1	1.67288	2.07016	1.05368	-0.11675	-0.123929	0.240678
ATP8B3	4.88079	4.94807	1.25518	0.286718	0.27939	-0.566108
ATP8B4	3.89043	3.72156	3.49969	0	0	0
ATXN1	1.38208	1.42342	0.943651	-0.164198	0.136377	0.0278211
ATXN1-AS1	2.3956	2.4896	1.92581	0.252066	-0.0696477	-0.182419
ATXN3	1.46881	1.56721	2.70792	-0.117625	0.00852205	0.109103
AURKC	1.03185	2.45726	1.13267	0.718428	-0.868994	0.150566
AVIL	2.54161	3.50751	2.63083	0.270525	-1.58042	1.3099
AVPI1	2.35387	2.59925	3.28495	-0.0143299	-0.0619036	0.0762335
AWAT1	2.48799	3.92824	4.25132	0	0	0
AZGP1	8.98802	9.58703	11.0656	0.337462	2.03464	-2.3721
AZGP1P1	0	4.26959	5.56684	0	0	0
AZI2	1.1348	1.27714	1.64942	-0.0365164	0.0207086	0.0158079
AZIN1-AS1	2.14718	2.31791	3.61516	-0.442201	-0.447135	0.889336
B2M	1.30386	0.799153	2.771	0.112722	-0.38656	0.273838
B3GNT4	2.34017	1.74743	1.17085	0.321647	0.11757	-0.439217
B3GNT8	1.49918	0.892227	1.18509	0.014542	-0.186971	0.172429
B4GALNT2	3.09496	3.12424	2.65812	-0.664537	-1.14922	1.81376
B4GALNT3	2.12234	2.27173	2.32275	-0.298977	0.431126	-0.13215
B4GALT1-AS1	3.122	3.45103	4.12247	-0.161438	-0.16814	0.329578
B4GALT4	1.45245	1.34495	1.81399	-0.115312	0.0796109	0.0357007
BABAM2-AS1	2.53605	3.82107	3.59297	-0.448525	-0.448525	0.897049
BACH1	1.77174	1.88817	1.8734	-0.102948	-0.0558532	0.158802
BAG1	2.13733	2.00758	2.37954	0.0463682	0.029394	-0.0757622
BAIAP3	4.50642	3.60384	1.74895	0.0240468	-0.460637	0.43659
BAMBI	1.30576	3.31986	2.49826	-0.107941	-0.0689872	0.176928
BANK1	1.31017	2.00439	1.25105	0.393477	-0.68429	0.290813
BARX2	3.56673	4.09276	2.83321	0.637511	-0.445715	-0.191795
BBC3	2.21486	2.37239	2.81136	-0.0904133	-0.228135	0.318549
BBOX1	10.1766	9.8857	10.7207	-0.690738	0.861458	-0.17072
BCAM	1.55816	1.73548	0.839029	0.176872	0.00459922	-0.181471
BCAS1	4.84095	4.10899	3.12655	0	0	0
BCHE	2.53362	2.28573	3.27744	0.31391	0.529954	-0.843864
BCKDHA	1.70945	1.44071	0.576328	0.0655868	0.0150969	-0.0806836
BCL2L10	3.32899	3.5763	3.82218	-0.398489	-0.200321	0.59881
BCL2L2	1.95652	1.84425	1.64295	-0.0449321	-0.0429058	0.0878379
BCL6	3.48542	3.62615	2.23597	0.0359886	-0.0538069	0.0178183
BCL7C	1.08575	0.620439	1.68081	0.102021	-0.0639244	-0.0380963
BCO2	6.39439	6.02927	6.70985	1.02503	1.01832	-2.04335
BDH1	1.69296	1.6263	1.06457	0.148604	0.0212372	-0.169841
BDH2	0.759256	0.512611	1.87221	-0.0553608	-0.161833	0.217193
BDNF	6.46273	7.28598	7.15572	1.03872	-1.19215	0.153428
BDNF-AS	4.38639	4.27571	4.03608	0.332724	1.05736	-1.39008
BEAN1	6.08315	5.57864	3.89749	-0.786387	1.05276	-0.26637
BEND6	1.5271	1.40255	2.17092	0.0383201	0.268234	-0.306554
BEST2	6.54707	6.83409	4.24147	-0.501515	1.00303	-0.501515
BEX2	2.60336	2.71732	3.13347	0.136819	-0.144957	0.00813843
BEX3	1.47543	1.03243	1.02711	0.238658	-0.0059239	-0.232734
BFSP1	1.52044	0.622699	1.14939	0.310733	-0.604552	0.293819
BGN	5.8277	5.8068	4.79155	1.42759	-1.20731	-0.220275
BHLHE40-AS1	3.48839	3.00792	4.0293	-0.209815	0.620997	-0.411181
BICD2	1.93159	1.63616	1.00713	0.0138211	0.00487129	-0.0186924
BICDL1	3.2348	3.26536	3.76061	-0.0619071	-0.26386	0.325767
BICDL2	5.6164	5.78367	5.90029	-0.658528	0.945327	-0.286799
BLACAT1	0.492096	1.56881	1.16006	0.205882	-0.423568	0.217686
BLNK	7.84963	7.83421	7.21914	-0.244323	0.227928	0.0163947
BLOC1S1	0.980949	0.443112	1.57038	0.0506412	0.0847421	-0.135383
BLOC1S2	0.731552	0.57017	1.80716	0.0826852	-0.0253189	-0.0573663
BLVRB	3.23127	2.86725	3.4176	0.0727221	-0.169739	0.097017
BMF	3.66326	2.67272	0.362263	-0.0889825	0.0835295	0.00545308
BMP2	1.31842	1.9377	2.49234	-0.137264	-0.073107	0.210371
BMP7	5.19377	4.5351	2.83319	-1.41812	0.806752	0.611373
BMP8B	4.12941	3.29827	1.27332	0.856333	-0.348681	-0.507653
BMT2	1.76385	1.22322	3.28823	-0.0993907	-0.0335622	0.132953
BNIP3	2.34907	1.75256	2.98769	0.0759729	-0.131745	0.0557722
BNIP3L	2.38347	2.18725	2.72671	-0.317137	0.0586022	0.258535
BNIPL	7.67138	7.663	7.20881	-0.225138	0.702552	-0.477414
BOLA1	1.10758	1.12478	1.05817	0.173294	-0.0325641	-0.14073
BORCS6	1.67898	1.11722	1.88755	-0.16897	-0.0623784	0.231348
BORCS7	1.45246	1.63104	3.22421	0.0350346	0.00390989	-0.0389445
BPIFC	8.53525	8.74317	8.9088	-0.225619	1.33653	-1.11091
BPNT1	0.736532	0.507347	1.72806	0.0233932	-0.0399611	0.0165679
BRK1	1.49298	0.897534	1.74824	0.0840543	-0.0645733	-0.019481
BRSK2	2.97819	2.48461	1.53922	0.173133	0.692615	-0.865748
BRWD1	0.953076	0.902358	1.26919	-0.103272	0.109776	-0.00650432
BSDC1	1.22468	0.955589	1.58794	-0.176603	-0.0643823	0.240985
BSPRY	7.46587	7.38132	6.59033	-0.704286	0.558739	0.145547
BST2	2.99003	2.94148	2.31115	0.134962	0.0154128	-0.150374
BTBD16	1.91416	1.97108	3.5777	-1.29635	0.542792	0.75356
BTBD9	1.51223	1.39827	0.629788	-0.151554	0.0175852	0.133969
BTC	4.04601	3.70114	4.46417	-0.768919	0.569437	0.199482
BTF3L4	1.54338	1.81801	2.53578	0.0640424	-0.0653469	0.00130454
BTG1	2.86731	3.03994	2.21453	-0.213438	-0.032079	0.245517
BTG2	2.98467	2.60121	2.36776	-0.0965018	0.105769	-0.00926727
BTG3	0.751264	0.930004	1.32662	-0.0394697	-0.0418534	0.0813231
BTG3-AS1	1.86913	1.76869	1.76062	0.161861	0.154555	-0.316416
BTK	2.10818	3.3003	1.88141	0.985727	0.25941	-1.24514
C10orf143	2.39036	2.03548	1.75598	-0.00801994	-0.22877	0.23679
C10orf67	4.92578	5.03082	5.63998	-0.866132	1.21225	-0.346115
C10orf95	2.01851	1.26517	0.987669	0.306465	-0.168047	-0.138418
C10orf99	12.3321	11.6095	9.71246	-1.17801	0.326532	0.851483
C11orf54	3.37391	3.21009	3.71778	-0.045687	-0.00243258	0.0481196
C11orf71	2.55765	2.6344	2.06034	-0.0804413	0.189948	-0.109506
C11orf80	1.32349	1.50342	1.15347	0.0435751	-0.291902	0.248327
C11orf96	3.66444	2.91194	4.12273	0.24164	0.880705	-1.12235
C12orf29	2.35377	2.51877	3.87642	-0.078291	1.39785e-05	0.078277
C12orf56	3.95971	4.27689	3.70937	-0.201389	-0.207376	0.408765
C12orf73	0.890844	0.696482	1.43201	0.0366111	0.412504	-0.449115
C12orf76	1.82454	1.54214	2.18652	0.191318	-0.0260328	-0.165285
C14orf132	1.90649	1.60306	0.0902676	0.220912	0.596882	-0.817794
C15orf48	5.46438	4.57229	7.79099	0.504805	0.499871	-1.00468
C15orf61	1.09328	1.38565	0.906501	0.239757	-0.0969951	-0.142762
C15orf62	6.45847	7.22195	7.61037	-0.93088	0.97052	-0.0396397
C15orf65	3.11445	2.60111	3.70886	-0.332754	0.28434	0.048414
C16orf87	0.763252	0.834489	1.88017	-0.0743481	0.00662367	0.0677245
C17orf107	2.55594	3.18821	2.1429	-0.368009	-0.375337	0.743347
C19orf18	1.68913	1.95362	1.84265	0.117742	-0.366942	0.249199
C19orf25	0.767144	0.927493	1.4225	0.120033	-0.0227015	-0.0973318
C19orf33	0.634964	0.210889	1.89328	0.0673	0.15221	-0.21951
C19orf38	3.26294	2.92933	1.44225	0.329821	-1.17966	0.849838
C19orf57	2.79251	2.34653	2.43183	0.441877	-0.173196	-0.268681
C19orf73	2.37859	2.49108	3.20365	0.114231	0.626132	-0.740364
C1D	1.95268	1.75381	3.04373	-0.182821	0.0313182	0.151503
C1orf167	5.24335	4.77691	5.71579	0	0	0
C1orf198	1.35077	1.36321	0.678952	0.0337352	0.0529572	-0.0866923
C1orf21	1.2869	1.38709	1.5047	-0.0371857	0.0927698	-0.055584
C1orf210	3.14321	3.01314	2.8748	0.00638805	-0.261306	0.254918
C1orf53	1.55306	1.32729	2.63231	-0.342706	-0.219208	0.561913
C1orf54	3.07962	3.54367	2.68857	0.845403	-1.45012	0.604722
C1orf68	2.19828	2.47743	4.74913	-0.044712	0.307403	-0.262691
C1QTNF12	1.23276	1.19025	2.13097	0.239651	-0.00656478	-0.233086
C1R	1.66186	1.54796	1.28359	0.427341	-1.17714	0.7498
C1S	2.09497	1.60125	1.46059	0.509264	-1.46288	0.953619
C20orf204	2.32638	2.55516	0.495682	0.983038	0.287662	-1.2707
C21orf62-AS1	4.05152	3.97902	3.84195	-0.901038	1.80208	-0.901038
C21orf91	2.10714	2.14283	2.43715	-0.0104708	0.113159	-0.102688
C22orf39	1.54358	1.15516	1.4189	0.0243238	-0.107601	0.0832768
C2CD2L	1.95515	1.94759	0.963879	0.0281811	0.0205856	-0.0487667
C2CD4B	5.75528	5.51421	2.62191	0	0	0
C2CD4D	2.95529	2.48244	1.69989	0.398087	-0.667275	0.269188
C2CD4D-AS1	2.5461	2.49373	2.86271	-0.152203	-0.159592	0.311796
C2orf15	2.94695	3.35926	3.14668	0.189981	-1.17998	0.990002
C2orf66	1.73789	0.630167	2.71677	0.505429	-0.146948	-0.358481
C2orf68	1.26359	1.08498	0.848222	0.0478799	0.0969694	-0.144849
C2orf76	2.01654	1.7795	2.99632	0.0198535	0.277569	-0.297423
C3orf35	1.95307	2.72044	2.90329	0.537202	-0.189115	-0.348087
C3orf38	0.268629	0.568661	1.84978	0.0280541	-0.117498	0.0894439
C3orf62	1.48326	1.48135	1.39196	0.199994	-0.0184131	-0.18158
C4orf19	5.4634	6.03379	7.47047	-0.867543	1.89899	-1.03145
C4orf3	3.88181	3.10638	4.25797	-0.00121095	0.148901	-0.14769
C4orf47	3.43405	3.35298	3.25055	0.109316	0.461431	-0.570747
C5AR1	3.4874	4.47599	1.57805	0.309228	-0.417089	0.107862
C5orf38	3.52791	3.49984	3.13255	0.353767	-0.275525	-0.0782421
C5orf46	7.10299	7.50425	8.95415	-0.501515	1.00303	-0.501515
C6orf132	1.87261	2.16151	1.56781	-0.171594	0.0777416	0.0938519
C6orf15	2.67681	0.923744	5.1743	-0.676499	-0.676499	1.353
C6orf223	2.39826	2.44189	2.02621	-0.703641	-0.180903	0.884544
C6orf226	3.16627	2.66669	2.75397	0.537318	-0.492582	-0.0447353
C6orf52	1.57443	0.54788	2.30947	0.526616	-0.145345	-0.381271
C6orf99	1.32843	1.33856	3.7811	0.824408	-0.545556	-0.278852
C7orf57	2.25452	1.87251	2.21011	0.101871	-0.816168	0.714297
C8orf34-AS1	3.34282	2.6831	1.37677	0.985727	0.25941	-1.24514
C8orf48	0.993645	1.45031	1.19687	0.211832	-0.394598	0.182767
C8orf82	1.10189	0.860275	1.20617	0.147327	-0.0851656	-0.0621616
C8orf89	2.48799	2.34025	4.74298	0	0	0
C9orf16	2.29056	2.21498	2.23667	0.174615	-0.0472748	-0.127341
C9orf72	1.34445	0.832478	2.25621	0.0179196	-0.0754705	0.0575509
C9orf85	1.03921	1.49798	1.96198	-0.16987	0.0634814	0.106388
CA11	3.42751	3.04439	2.42426	-0.0234727	0.124989	-0.101516
CA12	2.64885	1.98546	0.647185	-0.259491	-0.224644	0.484135
CA2	5.04278	4.07617	3.66817	-0.00760528	0.373344	-0.365738
CA3	3.58084	3.56908	4.05685	-0.725245	0.468389	0.256856
CA3-AS1	3.41822	3.07269	2.83629	-1.05494	0.497256	0.557684
CA9	9.19176	8.06132	7.80739	-0.60026	-0.128009	0.728269
CAB39L	1.26958	0.889903	1.29665	-0.0511784	0.102786	-0.0516073
CABCOCO1	3.35331	4.97633	3.49969	0	0	0
CACFD1	3.17609	2.84003	2.89535	-0.458924	0.619307	-0.160384
CACNA1F	2.64205	2.71688	2.7912	0.504805	0.499871	-1.00468
CACNA1I	4.40916	3.67048	1.87829	1.48724	-0.743621	-0.743621
CACNA2D2	4.1061	2.24022	1.67187	-0.95004	0.554506	0.395534
CACNB4	5.31487	6.52269	4.93212	0.975846	-1.73371	0.757867
CADM4	3.66958	3.0415	1.79561	0.155955	0.121955	-0.27791
CALB1	3.82625	3.03012	2.98924	-0.473621	0.606883	-0.133262
CALB2	3.76951	2.96872	4.20945	-0.889031	1.51734	-0.628314
CALCB	0	3.48023	4.74298	0	0	0
CALCOCO1	2.63472	2.63831	2.68132	-0.211727	-0.0506639	0.262391
CALCRL	1.53409	1.66347	2.16169	0.148289	-0.427826	0.279536
CALML3	5.15464	4.8214	3.84356	0.335693	0.150985	-0.486678
CALML3-AS1	3.57178	3.64174	1.45112	-0.136007	-0.143135	0.279142
CALML5	9.71992	9.91536	10.0766	-0.822768	0.883528	-0.0607601
CALN1	5.53278	3.60747	1.33756	-0.501515	1.00303	-0.501515
CAMK1D	5.59884	6.11268	4.91498	-0.663443	0.613148	0.0502945
CAMK2A	5.3495	4.50003	2.98126	0.0562799	0.0513461	-0.107626
CAMK2D	2.47945	2.59805	2.70613	-0.095363	0.151564	-0.0562011
CAMKK1	2.10938	1.5259	0.622363	-0.0106737	0.0139855	-0.00331178
CAMLG	1.03007	0.855664	1.6486	0.0139456	-0.0832673	0.0693218
CAMSAP3	2.01556	1.89143	1.28295	-0.1239	0.15435	-0.0304503
CAPG	1.71768	1.21562	1.84302	-0.0937061	0.112897	-0.0191905
CAPN12	1.96516	2.37282	1.86012	-0.152425	0.784897	-0.632471
CAPN14	3.38842	2.09981	2.31106	-0.272402	0.0597882	0.212613
CAPN3	1.36132	1.09162	0.778229	0.183683	0.428917	-0.6126
CAPNS2	4.43911	4.04468	5.24005	0.289005	-0.229796	-0.0592099
CAPS	2.27956	1.8969	1.84646	-0.685161	-0.388858	1.07402
CAPS2	1.98153	1.76564	1.82282	-0.146729	-0.284701	0.431429
CAPZA2	0.850083	0.678325	2.27614	-0.104316	-0.055327	0.159643
CARD14	7.54852	7.76639	7.16347	0.0748083	0.0683626	-0.143171
CARD17	5.05614	3.92824	7.25825	0	0	0
CARD18	8.48408	7.81446	10.6316	-0.404969	0.67848	-0.273511
CARF	1.17212	1.74328	1.28064	0.0958504	-0.0964859	0.000635517
CARMIL3	8.19785	8.82086	5.84983	-1.02056	2.04112	-1.02056
CASC15	3.34317	5.00659	6.29904	0.264694	0.980091	-1.24479
CASC9	2.03947	1.15172	4.54849	-0.448525	-0.448525	0.897049
CASKIN1	3.68796	3.56611	2.28598	0.685338	-0.411621	-0.273718
CASP1	0.861142	0.516474	2.64028	0.144641	-0.134588	-0.0100529
CASP14	11.7441	11.3795	8.70776	-0.804339	0.611378	0.192961
CASP1P2	3.86399	4.32206	6.60676	1.03872	-1.19215	0.153428
CASP4	0.899719	0.763421	2.8121	-0.0935639	-0.0292094	0.122773
CASTOR1	3.89778	3.90653	2.16726	-0.302171	-0.0917993	0.39397
CASZ1	3.5495	4.04979	3.30747	-0.428286	0.280019	0.148267
CAT	1.07486	1.23616	0.904155	-0.0740961	-0.274136	0.348233
CATSPER2P1	1.83774	2.2302	0.577477	0.376438	-0.515288	0.138851
CATSPERB	2.40555	2.85213	2.55801	-0.18383	0.531566	-0.347736
CATSPERG	2.89464	2.9725	0.145769	-0.18383	0.531566	-0.347736
CBARP	1.54888	1.50629	0.999504	0.00375244	-0.0681503	0.0643978
CBFA2T3	5.35392	5.12322	2.99251	1.27748	-2.31736	1.03989
CBLC	1.06139	1.33958	0.729185	0.0754722	0.0141266	-0.0895989
CBR1	1.70391	0.696622	0.576898	0.0994958	0.0586321	-0.158128
CBR3-AS1	3.24528	3.22412	3.12812	0.290259	0.283392	-0.573651
CBWD2	0.171246	0.148958	2.21453	-0.146264	0.0537583	0.0925056
CBX3P2	0.792787	2.78453	1.84971	-0.682311	0.0330851	0.649226
CBX4	2.57367	3.49002	3.19403	-0.052268	-0.184334	0.236602
CBX7	2.22725	1.79198	1.74843	-0.571649	0.255171	0.316477
CCDC102B	3.5957	3.60583	3.29272	1.00632	-0.50316	-0.50316
CCDC110	2.64566	2.81639	1.67335	0.0562799	0.0513461	-0.107626
CCDC115	1.84563	1.54629	1.82098	-0.0114123	-0.154259	0.165671
CCDC121	1.12362	1.00822	1.94259	-0.154756	-0.0421583	0.196914
CCDC126	2.3296	2.12823	3.07004	-0.0798544	-0.0222336	0.102088
CCDC13	3.71624	4.22704	4.37066	1.49552	0.603796	-2.09932
CCDC146	2.40439	2.66837	1.61577	0.0790388	-0.216973	0.137934
CCDC153	3.49719	3.46148	3.52996	0.0800847	0.0732182	-0.153303
CCDC159	2.0249	1.89556	1.4177	0.123751	0.116289	-0.240041
CCDC171	0.944525	1.33057	1.06504	0.0735062	-0.0515678	-0.0219384
CCDC18-AS1	1.61847	2.09744	2.07204	-0.121619	0.368762	-0.247142
CCDC183	3.67489	3.79867	3.15733	-0.442201	-0.447135	0.889336
CCDC183-AS1	1.26605	2.55218	1.42546	0.312339	-0.076054	-0.236285
CCDC186	1.49524	1.78619	2.83377	-0.275189	0.0611014	0.214088
CCDC3	3.58628	3.64608	2.26856	-0.273101	1.28293	-1.00983
CCDC30	3.89763	3.97765	3.95863	-0.725245	0.468389	0.256856
CCDC69	0.872416	1.31885	1.01921	-0.121203	-0.223149	0.344352
CCDC74A	1.88984	1.48772	1.1752	0.346733	-0.123083	-0.22365
CCDC88B	2.89228	3.54427	1.2872	-0.248485	0.161397	0.0870888
CCEPR	2.98458	4.26959	4.0415	0	0	0
CCL20	1.13366	0.22506	5.06469	-0.255644	-1.46066	1.7163
CCL22	1.53795	2.53019	4.90076	-0.95004	0.554506	0.395534
CCL24	4.28094	3.48023	4.0415	0	0	0
CCL5	1.98648	2.68875	3.7498	-0.501515	1.00303	-0.501515
CCN5	7.32432	6.39152	4.09544	-0.501515	1.00303	-0.501515
CCNA1	3.20458	2.86397	5.30107	-0.858457	1.06922	-0.210764
CCPG1	1.0056	1.44702	1.01047	-0.401828	-0.0125917	0.41442
CCSER1	1.10108	1.96616	2.85183	-0.273143	-0.279845	0.552988
CCT6B	3.43493	3.56456	3.83277	-0.123505	-1.32852	1.45202
CCT6P3	1.42186	1.99294	2.33241	-0.738579	0.677137	0.0614421
CD14	4.90939	5.45475	3.89912	-0.442201	-0.447135	0.889336
CD164L2	5.27269	4.60602	4.36999	0.479635	-0.244433	-0.235202
CD177	5.71649	4.45749	3.00942	-0.146427	0.291091	-0.144665
CD24	2.6639	2.72511	2.07549	-0.0538799	0.0619215	-0.00804157
CD244	3.89043	2.82697	4.99701	0	0	0
CD248	7.90518	7.33014	3.17917	0.81887	-0.311745	-0.507124
CD27-AS1	1.96272	1.96267	1.71711	0.341735	-0.502327	0.160592
CD36	8.29412	8.63892	9.62629	1.72006	-1.87478	0.154718
CD55	3.88187	4.60414	4.38092	-0.287464	0.154304	0.13316
CD58	2.05909	2.22634	2.67621	0.142332	-0.215267	0.0729359
CD68	1.7922	1.42752	1.32127	-0.00982284	-0.242609	0.252431
CD70	3.45027	1.91154	1.96306	-0.40303	-1.12935	1.53238
CD72	3.78471	3.52271	1.58269	-0.0343813	-1.54386	1.57824
CDC37L1	1.00706	1.54346	2.70084	-0.165966	0.0247817	0.141184
CDC42BPG	1.54947	1.6289	0.930919	-0.162156	-0.0343859	0.196542
CDH16	7.37703	5.40717	6.17612	0.0290462	0.805818	-0.834864
CDH26	1.78976	1.19813	2.34472	0.110091	-0.0254174	-0.0846735
CDHR1	6.41408	5.89672	4.46978	0.143727	-0.439551	0.295824
CDK19	1.65561	1.52531	0.637544	-0.184978	-0.109131	0.294109
CDK7	0.558452	0.528579	2.0431	-0.0606179	0.0175661	0.0430518
CDKL3	0.551069	0.736706	2.29981	-0.0301691	-0.0374969	0.0676659
CDKN1A	1.59817	1.40795	1.34743	-0.18091	-0.111893	0.292803
CDKN1B	1.51314	1.17582	1.95276	-0.321748	0.137852	0.183895
CDKN1C	4.11519	2.49639	1.86783	-0.485775	0.301193	0.184582
CDKN2AIP	0.455514	1.05198	1.36221	-0.0765791	-0.0490737	0.125653
CDKN2B	5.39181	5.73544	4.88178	-0.339272	-0.327299	0.666571
CDKN2B-AS1	2.40971	1.04898	2.96946	-0.92177	-0.206373	1.12814
CDKN2D	2.66879	2.05979	2.03584	-0.18153	-0.129822	0.311352
CDNF	1.85085	2.44784	1.2675	-0.48602	0.290752	0.195267
CDS1	1.93238	1.94507	2.45739	-0.143034	0.115898	0.027136
CDSN	5.16788	5.44925	7.81983	-0.566678	1.33472	-0.768044
CEACAM19	3.11154	3.34578	3.13793	-0.185684	0.248671	-0.0629865
CEBPA	6.15275	6.156	6.33453	-0.48439	0.726572	-0.242182
CEBPA-DT	2.33048	2.77665	1.13995	-0.517451	0.406234	0.111217
CEBPB	2.3148	2.42769	2.26537	-0.224269	-0.206597	0.430866
CEBPD	3.24989	3.34999	3.61236	0.0860522	0.103664	-0.189716
CEBPG	1.18314	1.7865	1.61855	-0.212946	0.00460937	0.208337
CECR2	2.90311	4.03329	1.09546	1.48724	-0.743621	-0.743621
CEL	5.16044	4.51721	1.92439	0.120187	0.010091	-0.130278
CELSR2	2.40101	2.47648	0.76317	-0.100799	0.162272	-0.0614727
CEP76	1.13556	0.995729	1.16335	-0.204857	0.00277784	0.202079
CEPT1	1.06706	1.05115	2.30123	-0.072452	0.181154	-0.108702
CERCAM	1.33078	0.95771	1.17763	0.0338955	-0.136106	0.10221
CERNA2	3.96031	3.36684	2.73654	1.15845	-1.54992	0.39147
CERS3	4.16463	4.38446	3.71626	0.0107919	0.0332457	-0.0440376
CERS4	4.99787	4.72147	4.09667	0.202339	0.161813	-0.364152
CERT1	1.12938	1.1391	0.915801	-0.172271	0.14402	0.0282509
CES2	3.76393	2.25857	2.41792	0.0519845	0.0731813	-0.125166
CES3	1.52113	0.81007	0.589256	-0.0499742	0.476813	-0.426839
CES4A	1.66986	1.80315	2.5682	-0.100631	0.192395	-0.0917643
CETN3	0.659746	0.552666	1.92281	-0.0259044	-0.0883751	0.11428
CETN4P	1.74412	1.45738	1.22603	0.591643	-0.505316	-0.0863269
CFAP206	2.16923	1.52719	1.36441	0.707929	-0.662035	-0.0458939
CFAP300	1.55019	1.71379	1.48957	0.243907	-0.420445	0.176538
CFAP43	1.661	2.17271	2.58425	0.53585	-0.834114	0.298263
CFAP45	2.77955	1.94046	3.08666	-0.0431822	-0.181154	0.224336
CFAP53	1.85794	2.40751	2.13181	0.110524	-0.258007	0.147483
CFAP58-DT	5.69902	5.44127	6.65159	-1.34956	1.35355	-0.00398882
CFAP69	1.85247	1.48364	1.47908	0.37562	0.638842	-1.01446
CFAP70	3.65105	3.52725	3.27792	-0.416099	0.0214194	0.394679
CFD	3.15454	4.43701	1.88703	-1.05019	1.21894	-0.168755
CFLAR	1.07958	1.13187	1.14984	-0.230568	-0.126825	0.357393
CFTR	6.08416	6.46554	6.14162	0	0	0
CGN	2.0877	2.42798	1.41807	-0.325168	0.0164598	0.308709
CGNL1	3.37639	3.70256	2.35704	-0.638601	-0.116845	0.755446
CH25H	3.35331	4.4141	4.99701	0	0	0
CHAC1	2.5684	3.84951	3.73079	-0.894697	-0.323241	1.21794
CHCHD7	0.576707	0.772631	1.51308	0.0623151	-0.0723574	0.0100424
CHFR	1.26428	1.17162	1.02841	0.0667212	-0.074115	0.00739375
CHI3L1	8.62898	5.54172	6.518	1.00632	-0.50316	-0.50316
CHI3L2	1.32542	-0.721068	3.52949	0.388249	-0.096435	-0.291814
CHIC2	0.898107	1.51753	2.6433	-0.148992	-0.012523	0.161515
CHL1	5.80899	6.2626	5.92589	-0.501515	1.00303	-0.501515
CHMP1B	1.68969	1.75417	1.93332	-0.163854	-0.0952101	0.259064
CHMP4C	1.42453	1.85163	2.22419	-0.152706	-0.17587	0.328576
CHMP5	1.94087	1.36528	3.27419	-0.00181591	-0.153748	0.155564
CHN2	2.92337	2.57134	0.0712489	0.854796	0.544146	-1.39894
CHODL	1.87636	3.31016	2.80561	-0.464304	0.260327	0.203977
CHP1	1.19731	1.36418	0.600311	-0.0934125	0.00551722	0.0878953
CHP2	10.7574	10.2375	8.23586	-0.901038	1.80208	-0.901038
CHRNA3	3.64673	4.66581	3.49969	0	0	0
CHRNE	3.23892	3.99896	5.11917	0.619909	-2.08965	1.46974
CHST12	1.18888	1.29171	0.36096	-0.00277833	-0.113883	0.116661
CHST8	4.58795	3.72156	1.83908	0	0	0
CHURC1	1.39459	1.40759	1.42916	0.421694	-0.305064	-0.11663
CIART	2.03256	2.29572	2.63833	-0.409105	0.0123485	0.396756
CIDEA	3.36773	2.8539	1.74435	0.250853	-0.295581	0.0447273
CIDEB	1.74226	1.64954	0.0318599	0.124903	-0.127217	0.00231432
CIDECP1	0.742124	1.5667	1.62374	-0.0355627	0.193322	-0.15776
CILP	3.64673	2.82697	4.0415	0	0	0
CIPC	1.56951	1.79291	1.25631	-0.00592812	0.0374353	-0.0315072
CITED2	2.53217	2.93075	3.73909	-0.266591	0.0813321	0.185259
CKB	6.95078	5.7931	4.11992	0.142613	0.0115349	-0.154148
CKMT2-AS1	1.19595	1.46015	2.54506	0.110647	0.13446	-0.245108
CLBA1	0.932714	1.35201	1.29568	0.0989712	0.0262389	-0.12521
CLCA1	4.00251	4.20146	3.48442	-0.95004	0.554506	0.395534
CLCA2	2.97607	2.51706	2.66013	0.0103419	-0.140079	0.129737
CLCA4	7.99197	7.39811	7.79496	0.309228	-0.417089	0.107862
CLCA4-AS1	2.11147	3.00856	3.39362	-1.43519	0.643193	0.791993
CLCN3	1.84658	1.91236	1.89405	-0.127212	0.099871	0.0273409
CLCN4	2.00449	3.43286	3.15037	-0.0930305	-0.984756	1.07779
CLCN5	2.29692	2.56391	2.52457	-0.163829	0.222385	-0.0585565
CLDN1	5.78058	5.79839	5.72747	-0.755224	0.444713	0.310511
CLDN16	5.88261	5.53431	5.66794	-0.462763	1.08943	-0.626669
CLDN17	7.45673	8.12354	9.61147	-0.741625	1.48325	-0.741625
CLDN23	1.32494	1.38858	2.30086	-0.786692	0.287398	0.499294
CLDN3	4.36749	3.47566	4.02279	-1.19015	1.03473	0.155424
CLDN4	4.31686	4.1506	4.47931	-0.737665	0.266938	0.470727
CLDN8	6.35956	6.7596	5.34928	-0.501515	1.00303	-0.501515
CLDND1	1.56107	1.62572	2.69013	-0.145826	0.0821047	0.063721
CLEC11A	2.46222	1.51482	0.788133	0.234153	0.380509	-0.614662
CLEC18B	3.35331	3.72156	3.49969	0	0	0
CLEC1A	3.64673	3.92824	3.49969	0	0	0
CLEC2A	4.71999	4.97633	4.43446	0	0	0
CLEC2B	4.5623	3.58954	4.69255	0.0752337	-0.859377	0.784144
CLEC7A	7.61528	7.21579	7.07189	1.48724	-0.743621	-0.743621
CLHC1	0.901099	1.44705	2.00672	-0.175756	0.213481	-0.0377246
CLIC1	-0.50316	1.09708	9.51543	1.00632	-0.50316	-0.50316
CLIC2	3.70097	5.2116	4.65909	-0.741625	1.48325	-0.741625
CLIC3	7.13342	6.8175	6.64815	-0.222805	0.740497	-0.517692
CLIC5	4.21093	5.38943	6.4672	-0.741625	1.48325	-0.741625
CLIP1	2.20924	2.24487	1.96288	-0.221314	0.0637992	0.157514
CLIP4	2.16531	1.98769	2.28363	-0.181931	-0.0175938	0.199524
CLK1	1.00918	1.17925	3.78928	-0.337675	0.180791	0.156884
CLK4	1.24618	1.23424	3.03922	-0.125269	0.0174065	0.107863
CLN8	1.56944	1.32378	1.54542	-0.0985505	0.149308	-0.050758
CLTB	0.900865	0.673739	1.57481	-0.0856162	0.0189865	0.0666297
CLTRN	1.15726	1.62398	3.42089	-0.615322	-0.0958399	0.711162
CLU	2.53307	2.12752	1.00729	0.229348	0.0781576	-0.307506
CLYBL	2.28678	1.59673	1.45632	-0.0879238	0.331043	-0.24312
CMAHP	2.60192	4.25057	-0.0639442	0.329283	0.0914706	-0.420754
CMC2	0.264049	0.123028	1.95109	0.051897	-0.111137	0.0592403
CMTR2	0.58072	0.591674	1.96121	-0.158348	0.042855	0.115493
CMYA5	3.96992	4.66686	3.81016	-0.0111887	-0.462637	0.473826
CNFN	5.97908	6.3248	6.58572	-0.553314	1.70429	-1.15098
CNGA1	5.64937	5.37812	4.72881	-0.0127545	-0.54592	0.558674
CNIH4	1.10611	0.9196	2.09022	0.00859301	-0.0312691	0.0226761
CNKSR3	1.61127	1.79559	0.894566	-0.0356019	0.210286	-0.174684
CNN1	1.98483	2.6871	3.74816	1.00632	-0.50316	-0.50316
CNOT2-DT	1.39461	0.920779	1.6404	0.550172	0.542743	-1.09292
CNTN3	5.49571	5.05009	4.71004	-0.682311	0.0330851	0.649226
COA5	1.68037	1.60715	2.3227	0.15966	-0.111775	-0.047884
COA6-AS1	0.779992	1.87891	1.24203	0.0938877	-0.152328	0.0584401
COBL	3.84478	4.16348	2.94474	-1.78451	0.896602	0.887906
COBLL1	2.18719	2.54926	2.00579	-0.146881	0.148218	-0.00133646
COG6	0.885674	0.563311	1.57024	-0.15759	0.0512415	0.106349
COL21A1	4.65289	5.06426	4.06061	0.856333	-0.348681	-0.507653
COL23A1	2.45658	3.22395	1.43176	-1.19015	1.03473	0.155424
COL25A1	4.08644	4.16429	2.12039	-0.501515	1.00303	-0.501515
COL5A2	1.87783	1.47453	1.18221	0.508818	-0.619201	0.110383
COL5A3	2.81572	2.45935	2.08801	-0.299052	-0.867159	1.16621
COMMD1	0.585976	0.705842	1.74387	-0.0136014	-0.0619136	0.075515
COMMD10	0.404093	0.111956	2.24356	-0.12957	0.027867	0.101703
COMMD3	0.638591	0.43332	1.71424	-0.199942	-0.018714	0.218656
COMMD6	1.37815	0.895305	2.6781	-0.0567385	-0.130209	0.186947
COMMD8	0.45925	0.22568	1.95549	-0.0598017	0.00152755	0.0582741
COPS2	0.83939	0.764985	2.5979	-0.0499448	-0.00492895	0.0548738
COQ10B	0.971803	1.06006	2.154	-0.178158	-0.0838365	0.261994
COX17	0.614756	-0.0322356	2.24401	0.0553492	-0.101526	0.0461766
COX19	0.960066	1.64501	1.11425	-0.118365	0.168896	-0.0505309
COX5B	1.31955	0.866153	2.59663	0.128392	-0.166837	0.0384452
COX6C	1.26953	0.83454	2.7875	-0.0493965	0.027829	0.0215675
COX7A1	3.75553	1.8297	2.71163	-0.0459446	0.71435	-0.668405
COX7A2	1.07386	0.272109	2.42911	-0.0642676	-0.0689465	0.133214
COX7A2L	0.892217	0.821397	1.81153	-0.0660895	-0.106031	0.172121
COX7B	1.28388	0.568025	2.51168	0.0596455	-0.137632	0.0779869
COX7C	1.26867	0.615978	2.73059	0.0391336	-0.0391512	1.75658e-05
CPA4	1.5145	1.29857	1.99138	0.244121	0.76701	-1.01113
CPAMD8	2.84117	3.74014	1.53775	-0.269453	0.25003	0.019423
CPB2	2.53605	1.89172	5.52572	-0.448525	-0.448525	0.897049
CPB2-AS1	1.60923	2.20835	3.36051	-0.440847	-0.446834	0.887682
CPE	4.41405	4.52713	4.98783	0.243042	-0.455621	0.212579
CPEB2	2.30476	2.40321	2.21751	-0.258353	0.0295365	0.228817
CPEB3	3.09379	3.76828	2.86257	-0.345674	0.131628	0.214046
CPEB4	1.95632	2.41181	2.45729	-0.290184	-0.0178204	0.308004
CPLANE2	0.877906	1.7004	1.01019	-0.108003	-0.0288037	0.136807
CPM	4.66185	4.981	4.43997	-0.649107	-0.153736	0.802842
CPNE4	3.52984	3.58676	4.21056	-1.19015	1.03473	0.155424
CPNE5	3.14881	2.7386	2.38493	-0.741625	1.48325	-0.741625
CPNE6	4.09886	5.06657	1.83908	0	0	0
CPT1C	2.67895	3.12174	0.425008	0.52769	-0.273404	-0.254286
CPTP	1.41034	1.45773	1.12019	0.099683	-0.0561493	-0.0435336
CPXM2	6.51941	5.31912	5.95904	-0.0142385	1.53796	-1.52372
CRABP2	7.7809	7.20461	7.17497	-0.0987264	0.482789	-0.384062
CRAT	1.95048	2.36499	-0.244293	0.24785	-0.268756	0.0209054
CRB3	2.73586	2.67471	3.77014	-0.0978802	-0.0377801	0.13566
CRBN	1.47766	1.6133	3.01447	-0.129927	0.0494982	0.0804284
CRCT1	5.12319	5.50081	7.17237	-0.570803	1.60941	-1.0386
CREBRF	2.80477	2.74669	4.38426	-0.216966	0.0313144	0.185652
CREG1	3.95055	3.65094	4.72997	-0.130938	0.0176383	0.1133
CREG2	3.25503	3.07407	2.42187	0.085354	0.0780715	-0.163426
CRELD1	1.45312	1.24718	0.855489	-0.131576	-0.249385	0.380961
CRIM1-DT	2.07618	1.88193	2.85472	0.0798803	-0.202857	0.122977
CRIP1	3.74319	2.14481	-0.885907	0.632337	-0.413011	-0.219327
CRIP2	3.23376	1.88565	1.01986	0.827427	0.181727	-1.00915
CRISP3	6.8894	7.55412	6.62873	0	0	0
CRISPLD2	3.26055	2.21729	2.92849	-0.369571	0.591504	-0.221933
CRLF1	6.61656	5.85425	3.81735	0.329821	-1.17966	0.849838
CRNDE	1.55179	1.39407	2.24829	-0.160094	0.161536	-0.00144212
CRNN	8.87534	8.63765	7.44037	-0.501515	1.00303	-0.501515
CRYAB	7.65228	7.3386	6.49198	-0.212016	1.15688	-0.944861
CRYBG2	3.86751	3.53803	3.68946	-0.288813	-0.153583	0.442396
CRYL1	1.69293	0.909591	0.132773	0.210179	-0.0491874	-0.160991
CRYZ	0.642786	0.136088	1.98459	0.0722895	-0.092725	0.0204355
CSAD	0.914156	1.3666	1.2848	0.24867	0.0816036	-0.330274
CSF2RB	8.33617	8.67137	6.44184	-0.741625	1.48325	-0.741625
CSGALNACT1	6.95938	7.09866	8.94352	-0.501515	1.00303	-0.501515
CSNK1A1	1.32019	1.39453	0.650409	-0.061345	-0.0800061	0.141351
CSNK1A1L	2.42772	2.25576	1.94265	0.856333	-0.348681	-0.507653
CSNK2A2	0.919034	1.15269	1.2488	0.0209078	0.00443964	-0.0253475
CSPG4	1.3949	1.81887	0.0112672	0.450308	-0.813429	0.363121
CSPG5	3.54537	3.1505	3.70367	0.628359	-0.576655	-0.0517038
CSRNP1	1.55934	1.56503	2.20221	0.00472211	-0.215457	0.210735
CSRNP2	0.889589	1.28191	1.56435	-0.190587	-0.0457982	0.236385
CSRP2	0.918084	0.530639	1.68626	0.353397	-0.222725	-0.130672
CST6	6.05549	6.98468	7.80678	-0.715462	1.14205	-0.426587
CSTA	5.30912	4.41644	6.13942	-0.312359	0.0524746	0.259884
CSTB	3.00322	2.14729	2.73643	-0.101596	0.0770329	0.0245627
CT69	2.48799	3.19026	4.43446	0	0	0
CTAGE1	2.79836	2.18735	2.51283	0.309228	-0.417089	0.107862
CTD-2201I18.1	4.58795	3.19026	4.43446	0	0	0
CTH	0.850134	2.07009	1.69914	0.0461978	-0.333536	0.287338
CTNNA3	3.56218	4.40744	4.65711	-0.171695	-0.176628	0.348323
CTNNBIP1	2.05404	1.49443	1.30542	-0.0160536	-0.267756	0.28381
CTSA	1.40274	1.03906	1.03235	-0.0948069	-0.0910421	0.185849
CTSD	3.18081	3.05132	2.33659	-0.156074	0.106876	0.0491987
CTSH	2.45244	2.66338	3.8295	-0.0812054	0.281766	-0.200561
CTSO	1.87128	2.01569	1.61052	0.234944	-0.560101	0.325157
CTSV	1.88213	1.49153	1.551	-0.070492	0.45726	-0.386768
CUTALP	1.13635	1.2799	1.06601	-0.0190108	-0.23124	0.25025
CWH43	3.39591	3.13762	2.72337	-0.168831	0.297696	-0.128865
CXADR	2.20836	2.11153	2.1415	-0.160854	0.0497034	0.111151
CXCL14	7.89368	7.59976	6.79126	0.0196281	0.592067	-0.611696
CXCL17	5.81556	5.85535	5.78487	0	0	0
CXCR2	4.45294	3.79734	3.16604	-0.430989	-0.258477	0.689466
CXXC5	3.79533	3.29217	3.03506	0.135692	-0.152881	0.0171884
CYB561	1.3536	0.935516	0.81366	-0.135175	-0.0379847	0.173159
CYB561D1	2.19925	2.13324	1.43176	0.0843295	-0.139585	0.055256
CYB5A	2.61055	2.25346	2.25605	0.261989	-0.32699	0.0650012
CYB5D2	2.23858	1.95395	1.5221	0.0530466	-0.101052	0.0480054
CYB5R1	2.87996	2.80612	2.38703	-0.148673	0.0102015	0.138472
CYB5R4	0.811858	0.869393	2.34272	-0.0329549	-0.00888669	0.0418416
CYBRD1	2.16499	1.90223	1.68172	-0.102592	0.0290341	0.0735574
CYFIP2	2.56592	1.819	0.492524	-0.15152	0.0647559	0.0867641
CYHR1	1.16347	1.20752	1.31512	-0.0208051	-0.0856154	0.106421
CYLD	0.947272	1.01545	1.6317	-0.210033	-0.208463	0.418496
CYP26B1	3.71533	2.67518	2.24293	1.03556	-0.169946	-0.865615
CYP2C18	5.83587	7.37391	7.20026	-0.741625	1.48325	-0.741625
CYP2E1	3.19634	3.36426	0.409203	0.018159	0.848971	-0.86713
CYP2J2	1.49556	1.57001	0.441776	0.124233	0.19597	-0.320203
CYP2R1	2.69466	2.79774	2.71267	0.172395	0.072259	-0.244654
CYP2T1P	3.31758	3.23137	1.66449	-0.325722	-0.330656	0.656379
CYP2W1	10.4754	10.1129	8.94352	-0.501515	1.00303	-0.501515
CYP39A1	3.84102	3.55662	3.93217	0.217957	-0.298524	0.0805667
CYP3A4	5.15278	4.88006	1.83908	0	0	0
CYP3A5	4.52085	4.91028	6.15533	-1.81732	0.204831	1.61249
CYP4B1	10.3918	9.43385	10.4202	-0.448525	-0.448525	0.897049
CYP4F12	9.52799	9.74653	7.36269	-0.501515	1.00303	-0.501515
CYP4F2	4.18312	3.87645	2.22373	-1.57215	0.652724	0.919428
CYP4F22	8.34221	8.60467	7.87088	-0.960602	1.63233	-0.671727
CYP4F24P	2.98458	5.57697	4.25132	0	0	0
CYP4F3	7.6101	7.84433	5.46565	-0.066079	0.812221	-0.746142
CYSRT1	5.66025	5.42185	6.39981	-0.410311	0.294115	0.116196
CYTH2	0.99912	1.00435	1.39707	-0.103357	-0.100428	0.203785
CZ1P-ASNS	1.43203	1.80027	2.9543	-0.411805	0.303592	0.108213
DAAM1	1.61846	1.54614	1.91302	-0.0448568	0.0320406	0.0128162
DACT2	1.61013	1.3829	1.32857	-0.542511	0.00436067	0.53815
DACT3	3.58328	4.22703	2.12188	0.504805	0.499871	-1.00468
DAPK1	1.84487	1.4882	2.71659	-0.215073	0.060031	0.155042
DAPK2	4.06936	4.1425	2.97275	-0.392722	0.0845808	0.308141
DAPL1	8.84359	8.87968	8.40358	0.985727	0.25941	-1.24514
DAPP1	0.811672	1.15647	2.25749	-0.0819806	-0.0626101	0.144591
DARS-AS1	3.5568	3.26484	4.52956	0.33729	0.689405	-1.0267
DBI	2.4831	2.09706	2.95278	0.00508755	-0.111978	0.10689
DBNDD1	1.98172	1.9512	1.31481	0.235657	0.686459	-0.922117
DBP	4.59943	4.45439	3.81944	0.256161	0.0175997	-0.273761
DCAF10	1.07109	1.31983	1.16589	-0.178248	0.226947	-0.0486984
DCAF11	1.49142	1.0849	0.882482	-0.114475	-0.0529961	0.167471
DCN	9.08386	8.57548	8.62211	0.013666	0.652731	-0.666397
DCST1	1.69829	2.35329	1.84935	0.038721	-0.687596	0.648875
DCST1-AS1	2.69833	2.56587	2.23262	-0.0555095	0.0651422	-0.00963265
DCST2	4.5312	4.76214	1.71518	-0.571217	0.622417	-0.0511999
DCTN3	1.18273	0.778412	1.1689	0.131315	-0.13738	0.00606496
DCTN6	0.739885	0.504555	2.06143	-0.111237	0.0283187	0.0829178
DCUN1D1	0.922229	0.727337	2.06497	-0.0758347	-0.0876131	0.163448
DCUN1D3	1.16816	1.59915	1.96016	-0.220078	-0.0383156	0.258393
DCXR	2.02753	1.46086	1.7631	0.00706764	0.0758459	-0.0829136
DDIT3	3.25242	3.94617	5.0415	-0.513083	0.0669378	0.446145
DDIT4	1.16839	1.35489	1.07697	-0.296319	-0.296215	0.592533
DDX3Y	0.633472	0.0779773	1.8645	-0.071813	0.151036	-0.0792225
DDX59	0.871678	1.17297	1.27429	-0.000842109	-0.0278405	0.0286827
DEAF1	1.28795	1.14416	0.540004	0.0850199	0.0133929	-0.0984128
DEFB1	7.41658	6.40264	9.3131	-0.638158	1.44022	-0.802064
DEGS1	3.00561	2.51559	1.90811	-0.00233354	0.0288384	-0.0265048
DEGS2	10.4231	10.037	8.8679	-0.305465	0.812296	-0.506831
DENND10P1	1.39628	1.42074	1.10651	0.382477	-0.0660881	-0.316389
DENND1B	1.82525	2.25865	2.38767	-0.138316	0.0859728	0.0523428
DENND2C	3.32138	3.49388	3.41317	-0.14169	0.263261	-0.121571
DENND2D	0.847922	1.29514	1.64397	-0.021295	-0.153488	0.174783
DENND6B	3.0669	3.33825	2.25188	0.15914	0.0411787	-0.200318
DEPTOR	1.58829	1.88039	2.4865	-1.49019	1.1326	0.357588
DGAT2	8.00622	8.14845	7.5245	0.217074	-0.232038	0.0149642
DGCR2	1.64121	1.46568	0.760138	0.00234317	-0.0559561	0.0536129
DGCR5	1.84524	1.16403	0.442423	-0.182877	0.305791	-0.122914
DGUOK-AS1	1.84218	1.46275	3.08688	0.118252	-0.0637414	-0.0545107
DHCR24	1.40692	0.95956	0.851589	-0.154143	0.0361568	0.117986
DHDH	1.58043	1.71694	2.4787	-0.307429	0.613096	-0.305667
DHRS1	1.67003	1.69873	1.29512	-0.11898	0.120117	-0.00113772
DHRS11	2.02466	2.09436	2.23447	0.207573	-0.0465083	-0.161064
DHRS3	2.97948	2.72269	1.89649	-0.221292	0.177122	0.04417
DHRS4	1.40009	1.14682	1.12702	-0.121752	-0.0794558	0.201208
DHRS4L2	2.55788	2.33361	2.15578	-0.265667	0.242237	0.0234301
DHRS9	3.38706	3.61938	4.1312	-1.06123	1.82279	-0.76156
DIO2	7.23212	9.71728	9.9349	0.690165	1.32923	-2.01939
DIRAS2	3.89043	4.26959	3.12655	0	0	0
DIRC3	2.28867	3.1016	3.61278	0.0160383	-1.04065	1.02461
DKFZP586I1420	2.18942	1.55977	1.17178	-0.0818129	0.0969054	-0.0150926
DLG2	3.93382	3.97808	2.646	-0.0538812	0.0494905	0.00439077
DLG3	2.02234	1.90761	1.60945	-0.0638232	-0.24879	0.312613
DLX2	2.0862	2.61038	0.808071	-0.207437	-0.0706882	0.278125
DLX3	4.51405	4.66903	3.3642	-0.116985	-0.375701	0.492686
DLX4	7.37523	7.06904	4.00136	-0.741625	1.48325	-0.741625
DLX5	5.90774	6.5152	5.29369	-1.00162	1.30645	-0.304828
DLX6	3.51794	4.74537	1.9359	-0.430194	1.74568	-1.31548
DLX6-AS1	4.83937	5.59805	4.39845	0.264694	0.980091	-1.24479
DMAC1	0.554398	0.251314	2.2558	0.136883	0.010099	-0.146982
DMAC2L	1.00548	1.16299	1.88846	0.028341	-0.0619737	0.0336327
DMGDH	3.97637	4.70498	-0.743621	1.48724	-0.743621	-0.743621
DMKN	5.9285	5.63856	6.03662	0.0268321	0.0756734	-0.102506
DMRTA1	1.10223	1.45788	1.86428	0.0226557	-0.529202	0.506546
DMXL1	1.33647	1.408	0.993611	-0.0978894	-0.0114495	0.109339
DNAH1	1.59759	1.87873	0.55253	0.36544	0.151996	-0.517436
DNAH11	5.05448	4.3769	4.80672	1.00632	-0.50316	-0.50316
DNAH3	0.877973	2.59123	3.1679	0.234221	-0.250463	0.0162418
DNAJA4	1.3068	1.32953	0.602649	-0.438933	0.425524	0.0134093
DNAJB14	0.542621	0.653688	1.78947	-0.0194695	-0.0119403	0.0314099
DNAJB2	2.8925	2.56821	2.14702	-0.113199	0.0561021	0.0570967
DNAJB5	2.59332	2.66338	1.67824	0.130069	-0.0753653	-0.0547035
DNAJB9	0.861371	0.746318	1.85583	-0.636186	0.0980097	0.538176
DNAJC1	1.02074	1.06671	1.8123	-0.0798397	-0.186849	0.266689
DNAJC27-AS1	3.64673	4.26959	3.49969	0	0	0
DNAJC28	1.27542	1.67101	2.30843	0.251647	-0.00620491	-0.245442
DNAJC4	1.4337	1.37533	0.97077	0.232333	-0.109587	-0.122746
DNAJC9-AS1	-0.00053162	0.98821	2.24936	0.257612	-0.0461127	-0.211499
DNAL4	1.5912	1.44742	0.864534	-0.146528	-0.0469219	0.19345
DNASE1L2	5.50436	5.62959	7.35855	0.32204	0.314976	-0.637016
DNASE1L3	5.4362	5.62477	5.13745	0.0562799	0.0513461	-0.107626
DNER	2.93227	2.519	1.84715	0.035065	-0.537413	0.502348
DNM1	2.57946	2.42955	-0.608339	0.612208	0.184612	-0.79682
DOCK3	5.0494	5.19235	4.51799	-0.566218	0.64142	-0.0752026
DOCK9-DT	3.57435	4.1319	3.96258	0.135494	-0.2452	0.109706
DOK4	2.22157	1.99714	1.34071	-0.103936	-0.190275	0.294211
DOP1B	1.28283	1.39681	0.238874	0.127192	-0.0562744	-0.0709173
DPM1	0.226352	0.276919	1.96283	0.0451872	0.0240407	-0.0692279
DPM3	1.98868	1.32091	2.44319	0.0339078	0.0360034	-0.0699112
DPP4	3.16306	2.52452	1.86337	-0.923206	0.227515	0.695692
DPP7	1.01577	0.613533	1.54852	0.0496707	-0.0327281	-0.0169426
DPY30	0.657689	0.346862	1.69518	-0.0262381	0.0371185	-0.0108804
DQX1	2.75885	2.00014	1.488	-0.340996	-0.111082	0.452078
DRAM2	0.948613	0.879968	2.26226	-0.141486	0.0466732	0.094813
DSC1	10.1689	10.4033	8.80644	-0.691275	1.33432	-0.643043
DSC2	2.824	2.58681	2.28458	-0.223722	0.34341	-0.119688
DSC3	2.1447	2.14201	0.760618	-0.138286	0.175673	-0.0373863
DSCAML1	4.4426	4.26959	1.83908	0	0	0
DSG1	9.09759	9.22984	8.53396	-1.13743	1.74777	-0.610343
DSG3	3.02045	3.07129	2.54543	-0.291247	0.127506	0.163741
DSG4	4.91843	4.69532	6.091	-1.34956	1.35355	-0.00398882
DSP	2.79546	2.76549	1.2385	-0.158177	0.08459	0.0735873
DTWD1	0.709217	0.959741	1.68197	-0.0879861	-0.168257	0.256243
DUOX1	3.14141	3.33053	2.09458	0.119814	-0.0425059	-0.0773086
DUOX2	4.05362	4.40136	2.84571	0.235256	0.03973	-0.274986
DUOXA1	5.22068	5.48969	4.18964	0.025178	0.167967	-0.193145
DUSP1	4.09571	4.09987	3.65706	-0.75359	0.132538	0.621052
DUSP10	1.14114	1.27268	1.64855	-0.442025	-0.234405	0.67643
DUSP13	6.25393	5.91281	5.69733	0.504805	0.499871	-1.00468
DUSP14	0.526127	1.31627	1.1109	-0.109979	0.0346562	0.0753231
DUSP15	4.58795	3.19026	0	0	0	0
DUSP2	2.37949	2.22198	2.17654	-0.0508563	0.105585	-0.054729
DUSP22	1.32449	1.27758	0.968523	-0.0764501	0.0499067	0.0265434
DUSP23	1.11997	1.05029	1.56715	0.172861	-0.208302	0.0354409
DUSP28	1.14682	0.93827	1.02915	-0.127164	-0.13462	0.261785
DYNC2LI1	0.600673	0.289093	1.81747	-0.000543769	0.16961	-0.169066
DYNLL1	1.07091	1.00888	1.33417	-0.0464598	-0.019857	0.0663168
DYNLRB2	2.48306	2.68875	4.60749	-0.501515	1.00303	-0.501515
DYNLT3	2.2548	2.16508	3.27718	-0.198274	-0.152994	0.351268
DYRK1B	1.80451	1.59683	0.499503	0.0555951	-0.304513	0.248918
EAF2	1.47579	1.96984	2.51863	-0.375791	0.0733566	0.302434
EAPP	0.522451	0.717261	1.7073	-0.0776368	-0.0516395	0.129276
EBF3	3.49256	2.77152	2.54965	-0.95004	0.554506	0.395534
EBF4	3.63144	3.82108	1.14848	-0.841724	0.351911	0.489813
EBPL	1.34864	1.05727	1.08027	0.190494	-0.0415353	-0.148958
ECH1	1.73678	1.41718	0.215076	-0.0389968	0.0438505	-0.00485372
ECM1	1.85857	2.07885	0.733226	-0.0294791	-0.158495	0.187974
ECM2	2.06574	2.76468	3.69013	-1.37091	-0.00467826	1.37559
EDDM13	4.55393	3.67471	4.21026	0.0840373	0.0768584	-0.160896
EDIL3	3.81135	4.70844	2.2549	0.264694	0.980091	-1.24479
EDN2	8.81924	6.66074	3.29436	-0.501515	1.00303	-0.501515
EDRF1-DT	1.10115	2.39998	1.9994	-0.0513274	-0.263541	0.314868
EEF1A2	7.40747	7.50811	6.71966	-0.940415	0.89873	0.0416857
EEF1DP3	4.58795	4.4141	5.8508	0	0	0
EEPD1	1.53938	1.65437	1.03008	0.0145714	-0.306561	0.291989
EFCAB1	1.47015	0.495361	1.24179	0.527025	-0.305807	-0.221218
EFCAB6	2.08524	2.51674	1.40675	0.0748083	0.0683626	-0.143171
EFCAB7	0.704133	0.999402	2.00767	-0.0204289	-0.259141	0.27957
EFCC1	6.99745	6.21237	4.43446	0	0	0
EFHC2	2.69778	2.60465	1.47061	0.613037	-0.823291	0.210254
EFNA1	2.48614	2.41759	2.95014	-0.19775	-0.229633	0.427384
EFNA3	5.06649	4.78568	4.43783	-0.074706	0.388636	-0.31393
EFNA5	1.20469	1.55929	0.398562	0.0227019	0.145082	-0.167784
EFS	2.11265	2.18449	0.649757	0.126901	-0.0320869	-0.0948146
EGF	4.04926	4.32699	2.10281	0.604456	0.202852	-0.807308
EGLN1	1.4334	0.862608	1.49298	-0.168579	0.0307451	0.137834
EGLN3	8.74705	6.86429	7.72558	-0.33273	-0.134561	0.467291
EGR1	1.19239	1.81277	0.463032	-0.569577	-0.176908	0.746485
EGR2	4.52944	5.90044	5.70445	0.0562799	0.0513461	-0.107626
EGR3	5.90202	6.69323	6.2855	-0.719598	1.12616	-0.406559
EID3	1.61162	2.5023	1.58899	0.836107	-0.468803	-0.367304
EIF1AY	0.606153	0.283418	1.90754	-0.0479652	-0.161	0.208965
EIF3E	0.72001	0.365913	2.48598	-0.0707984	0.0341526	0.0366458
EIF3J-DT	1.3697	1.88407	1.6567	-0.0938176	-0.237079	0.330896
ELF3	6.34615	6.77877	6.97311	-1.13332	0.418872	0.71445
ELF3-AS1	3.94108	4.80617	5.41233	-0.501515	1.00303	-0.501515
ELF5	7.6325	7.28797	7.85117	-1.19015	1.03473	0.155424
ELL3	2.94073	2.62784	2.81039	-0.0723795	0.0789489	-0.0065694
ELMOD1	6.23164	7.07433	8.50062	-0.18383	0.531566	-0.347736
ELMOD2	0.801931	0.543867	1.79996	0.081372	0.0136523	-0.0950243
ELOB	1.27829	0.954492	1.50704	0.0354944	-0.072589	0.0370946
ELOVL1	1.53843	1.59862	1.76393	0.0587366	0.0104202	-0.0691568
ELOVL3	3.96143	3.75179	3.86654	-0.161191	0.190924	-0.0297335
ELOVL4	4.55828	4.77054	4.86557	-0.162747	0.201693	-0.0389464
ELOVL7	3.32358	3.69077	3.38386	-0.0497394	-0.172586	0.222325
EMC1-AS1	3.12237	3.04255	2.10773	0.297092	0.291105	-0.588197
EMID1	4.71999	4.26959	0	0	0	0
EML1	2.43138	2.05221	0.938595	0.108472	0.434472	-0.542943
EML6	1.82067	2.28562	1.13071	0.0614615	-0.41688	0.355419
EMP2	2.2653	2.27907	1.61582	-0.0233781	-0.00773439	0.0311125
EN1	3.70975	2.96652	0.922615	1.36909	-1.69929	0.330206
ENDOD1	1.8686	1.52042	0.972517	-0.11566	0.0192031	0.0964573
ENDOU	8.69815	8.93928	6.54393	-0.638158	1.44022	-0.802064
ENDOV	2.67887	2.55892	2.17022	0.454027	-0.150828	-0.303199
ENO2	4.63942	3.40005	1.54063	-0.15395	-0.199378	0.353328
ENPEP	3.83242	3.66046	4.86135	-0.448525	-0.448525	0.897049
ENSA	1.0221	0.847125	1.8332	-0.0262159	-0.0824904	0.108706
ENTPD2	2.42187	1.50121	0.930727	-0.230714	0.785151	-0.554437
EP300-AS1	3.22139	3.38589	3.31478	0.522761	-1.23208	0.709316
EPB41L1	2.86003	2.96134	0.566061	-0.111183	0.319903	-0.20872
EPB41L4A	1.68946	2.2608	0.941357	-0.53211	0.0485428	0.483567
EPB41L4A-AS1	0.983532	1.56149	2.26178	0.2509	0.14222	-0.39312
EPB41L4A-DT	3.09939	4.42428	2.97636	-1.6206	-0.116054	1.73665
EPB41L4B	2.29105	1.97745	2.29273	-0.115774	0.255704	-0.13993
EPC1	0.646873	1.10056	1.68753	-0.313677	-0.0257528	0.33943
EPGN	1.08895	1.48089	3.47754	-0.149106	0.270486	-0.12138
EPHA1	1.88783	1.30929	0.872419	-0.0431686	-0.0139349	0.0571034
EPHA3	5.31631	5.33767	3.9239	0.557795	-0.951685	0.393889
EPHA4	5.79035	6.45599	4.5689	-0.0379166	0.565725	-0.527808
EPHA8	3.89043	3.72156	3.49969	0	0	0
EPHB2	3.38491	2.09504	-0.0512701	0.231279	0.334651	-0.565929
EPHB3	3.73118	3.7958	3.41152	-0.372295	0.129621	0.242674
EPHB6	7.91555	8.27506	7.31913	-0.727979	-0.198946	0.926925
EPHX2	3.1507	3.07198	1.98714	-0.353128	0.329378	0.0237496
EPHX3	8.27984	8.22259	7.3187	-1.55703	1.4504	0.10662
EPN2	1.52526	1.71259	0.595688	-0.0304628	0.0318889	-0.00142605
EPO	3.05924	1.96978	3.08884	0.659457	0.00708008	-0.666537
EPPK1	2.85132	2.41723	2.64696	-0.260209	0.0943294	0.16588
EPS8L1	4.42431	4.34566	5.33656	0.157798	0.0107835	-0.168581
EPS8L2	2.17863	2.19385	2.11248	-0.193699	-0.102268	0.295967
ERBB2	1.43339	1.08446	0.244514	0.0535376	0.0199411	-0.0734787
ERBB3	3.40745	3.31267	2.60594	-0.178168	0.23793	-0.0597628
EREG	0.658825	1.27027	1.58713	0.363299	-0.893282	0.529984
ERGIC2	0.380347	0.18939	2.28596	-0.0697077	0.0337111	0.0359966
ERMAP	1.47632	1.22314	0.702567	-0.245692	-0.054494	0.300186
ERMP1	1.61759	1.22851	0.0108803	-0.0283899	0.114927	-0.0865372
ERN1	0.83042	1.79101	0.577069	-0.118896	-0.052639	0.171535
ERP27	4.44744	2.93424	5.7512	-1.73156	0.971549	0.760016
ERV3-1	3.63535	3.75614	4.73501	-0.404782	0.442922	-0.0381394
ESCO1	0.569906	0.879878	2.20951	-0.0239244	-0.0584644	0.0823888
ESPN	3.90192	4.01432	2.16288	0.0839237	-0.364642	0.280718
ESPNP	2.67681	3.04506	3.11938	-0.676499	-0.676499	1.353
ESRP1	1.62979	1.85586	1.19383	-0.165667	-0.0402203	0.205887
ESRP2	1.33252	1.54701	0.815566	0.00321807	-0.00347118	0.000253105
ESRRA	1.2858	1.07049	1.71362	-0.0114519	-0.065621	0.077073
ESYT3	1.09842	1.9125	2.30737	-0.679352	0.491457	0.187895
ETFDH	1.98201	2.31876	2.02393	0.027661	0.135734	-0.163395
ETFRF1	2.35214	2.24141	2.94187	-0.184836	-0.129354	0.31419
ETNK2	2.59006	2.37907	1.0311	0.024528	0.108956	-0.133484
ETS2	1.68876	1.896	0.730919	0.040197	-0.0195213	-0.0206756
ETV7	0.855956	0.732878	3.19902	0.542531	-0.885213	0.342682
EVADR	4.4426	3.72156	5.8508	0	0	0
EVI5L	1.70205	1.85111	1.52815	0.0610902	-0.160618	0.0995282
EVPL	3.19862	2.97874	2.14899	-0.114368	0.137551	-0.0231823
EVPLL	8.27969	9.06093	7.89494	-0.741625	1.48325	-0.741625
EXD3	1.93364	1.55331	1.96278	0.0304268	-0.168228	0.137801
EXOC3L1	2.74715	3.3141	1.2702	1.35785	-1.35171	-0.00613737
EXOC6	1.11738	0.887238	2.49916	-0.343555	-0.0618446	0.405399
EXOC6B	1.18708	1.21032	0.718194	-0.0774413	0.0283028	0.0491385
EXPH5	1.9497	2.15933	1.60209	-0.221366	0.149873	0.0714938
F8	1.77419	1.46983	1.84188	0.0694088	-0.288503	0.219094
FA2H	3.16038	2.28072	2.5429	-0.940255	0.267383	0.672873
FAAH2	2.91305	2.94331	2.39264	0.186421	0.433666	-0.620086
FABP3	1.0904	1.73275	3.26181	-0.685161	-0.388858	1.07402
FABP5	5.87638	5.86004	5.93111	-0.0533792	0.348045	-0.294666
FABP5P3	3.71532	3.54076	4.20826	0.504805	0.499871	-1.00468
FABP7	7.41592	6.53554	4.62845	-0.296543	1.34691	-1.05037
FADS6	10.1708	9.38328	8.28733	-0.448525	-0.448525	0.897049
FALEC	2.98458	3.92824	3.49969	0	0	0
FAM102A	2.61273	2.84908	1.98211	-0.0866224	0.0403858	0.0462366
FAM122A	1.10687	1.51065	0.764299	0.0694445	-0.0615607	-0.00788374
FAM126B	1.07473	1.31911	1.8161	-0.0771166	0.11912	-0.042003
FAM131A	2.02696	2.11809	2.33541	-0.141616	0.00916968	0.132446
FAM131C	2.52279	2.07028	0.656509	0.425472	0.0569419	-0.482414
FAM135A	1.83519	2.28518	2.21082	-0.157145	0.321687	-0.164542
FAM13C	1.06187	1.77175	1.30468	-0.201766	-0.208894	0.41066
FAM149B1	1.3222	1.3544	1.58095	0.0820648	-0.00256643	-0.0794984
FAM151B	0.648527	1.63727	2.10372	-0.607537	0.518278	0.0892595
FAM153A	3.89043	3.92824	4.87558	0	0	0
FAM160A1	1.21509	1.30396	0.305823	-0.140641	-0.0362649	0.176906
FAM162A	2.95485	2.81387	3.58931	0.0426083	0.114359	-0.156968
FAM174A	2.04603	1.81907	2.6601	0.169971	-0.0555183	-0.114453
FAM178B	5.15278	5.1515	3.12655	0	0	0
FAM181B	4.06307	3.32216	3.72606	0.0227229	0.195235	-0.217958
FAM214A	2.01603	2.53032	2.17396	-0.348125	-0.0601007	0.408226
FAM214B	1.06531	1.16427	1.36725	-0.168149	-0.0486659	0.216815
FAM218A	1.41243	3.30791	3.30343	-1.57215	0.652724	0.919428
FAM219B	2.20176	2.20632	2.04319	-0.0282412	0.0676397	-0.0393985
FAM220A	2.14793	2.21101	2.29592	-0.181604	0.092727	0.0888769
FAM228B	2.9928	2.85458	3.41958	0.0377864	-0.61459	0.576804
FAM229A	2.54252	1.18554	0.957445	-0.0156745	-0.0223769	0.0380514
FAM241A	1.19911	2.08816	0.948302	-0.119104	-0.0225195	0.141623
FAM25A	5.00292	4.24886	6.22471	-0.686379	1.2413	-0.554922
FAM25BP	3.89043	2.34025	5.10901	0	0	0
FAM32A	0.936928	0.641531	1.56548	0.0151338	-0.105107	0.0899731
FAM3A	1.33728	1.25468	1.12165	0.113934	-0.0527476	-0.0611863
FAM3D	6.86107	7.07797	7.69506	0	0	0
FAM43A	4.3796	5.13225	5.58744	-0.8474	0.758144	0.089256
FAM43B	4.37798	2.74858	3.81735	0.329821	-1.17966	0.849838
FAM49A	3.71329	3.73986	4.32296	0.292984	-0.197242	-0.0957423
FAM71E1	2.78745	5.24305	1.75686	-0.35691	0.119032	0.237878
FAM83B	1.14679	1.40406	0.654028	-0.0597079	0.0207154	0.0389925
FAM83C	4.93845	4.48804	3.87319	-0.417432	0.328138	0.0892938
FAM83E	5.26225	5.63554	4.25759	-0.571217	0.622417	-0.0511999
FAM83F	1.30386	0.719845	0.982042	-0.0013138	-0.039964	0.0412778
FAM83H-AS1	2.33421	2.63116	1.35101	-0.478703	0.414952	0.0637509
FAM89A	3.5598	3.09166	3.58705	0.281819	-0.0978144	-0.184005
FAM89B	1.99844	1.37552	1.78878	-0.0525562	-0.0285574	0.0811135
FAM8A1	2.20001	2.31966	2.28546	-0.0338585	-0.0732078	0.107066
FAM98C	1.54587	1.19161	1.86474	-0.0426323	0.0663047	-0.0236724
FANCE	2.40365	2.33833	1.41495	-0.145632	0.0284582	0.117173
FANK1	2.66346	2.41387	2.43266	0.12561	0.470371	-0.595981
FAXDC2	2.24152	2.64313	3.10915	-0.922342	-0.174734	1.09708
FBLL1	3.10891	3.08041	5.68747	0.175793	-1.33369	1.15789
FBLN2	2.31931	1.49363	2.23535	0.132594	-0.45712	0.324525
FBXL15	1.57048	1.26554	1.7977	0.0547572	-0.0906886	0.0359315
FBXL20	1.54752	1.71624	1.64246	-0.0543218	-0.0619055	0.116227
FBXL5	0.919439	0.885881	1.60912	0.0136962	0.0305004	-0.0441966
FBXL8	2.19074	1.64075	1.25002	0.197567	-0.185436	-0.0121306
FBXO15	2.32926	2.59376	2.7913	-0.442201	-0.447135	0.889336
FBXO2	2.01795	1.34458	1.55779	0.325571	-0.348906	0.0233344
FBXO25	1.65613	1.91995	1.594	-0.0260541	-0.140311	0.166365
FBXO27	1.75015	1.62474	1.17861	-0.159059	-0.198437	0.357496
FBXO28	0.989619	1.38093	0.985092	-0.118486	0.135392	-0.0169062
FBXO3	1.0738	0.838139	1.93517	-0.0576944	0.0961828	-0.0384884
FBXO32	3.55604	3.31891	1.83605	-0.625442	0.484158	0.141284
FBXO36	2.21716	1.84399	1.86224	0.436156	0.338513	-0.774669
FBXO8	1.57805	1.66324	3.09335	-0.0922134	-0.157512	0.249725
FCGBP	3.61458	3.93392	1.47708	-1.05494	0.497256	0.557684
FCGRT	1.71787	1.34797	0.615472	0.129432	0.00156627	-0.130998
FCHO2	1.32412	1.49785	1.96866	-0.168826	-0.0600024	0.228828
FCHSD1	1.16285	1.83252	2.76421	0.0930237	-0.0170185	-0.0760052
FCN3	5.10912	4.78318	2.67803	-0.448525	-0.448525	0.897049
FCRLB	1.59574	1.81671	0.65088	0.33842	-0.0952758	-0.243144
FDXR	1.6454	1.18307	1.86071	0.212378	-0.155832	-0.0565464
FEM1B	1.18595	1.28929	1.64596	-0.210456	-0.0110419	0.221498
FER1L4	2.83682	2.17985	1.08197	-0.805429	0.761026	0.0444032
FETUB	9.29452	8.63383	7.48276	0	0	0
FFAR2	2.98458	3.92824	4.0415	0	0	0
FGD2	5.03095	5.13693	5.63897	0.557795	-0.951685	0.393889
FGD3	5.92843	5.86437	3.84842	-0.213749	-0.220195	0.433944
FGF11	2.80436	2.68724	1.84014	-0.0354827	-0.0742201	0.109703
FGF22	4.08644	5.49827	6.40031	-0.501515	1.00303	-0.501515
FGF7	1.72464	0	4.99701	0	0	0
FGFR1OP2	0.558869	0.626164	2.3671	0.000456313	-0.131455	0.130999
FGFR3	3.04342	2.17671	1.63347	0.0442412	0.0600804	-0.104322
FGGY	1.46845	1.15792	1.35823	0.0355661	0.008784	-0.0443501
FHDC1	1.37523	1.3972	-0.0516077	-0.23207	0.134668	0.0974012
FHIT	1.99022	2.31986	1.62163	0.758071	0.304213	-1.06228
FIBIN	5.29422	5.89291	4.10853	1.08195	-1.10716	0.0252142
FILIP1L	2.5923	3.68522	1.94165	0.420612	-0.131447	-0.289164
FIS1	0.557122	0.0513229	1.96678	0.00980636	-0.0378061	0.0279997
FKBP1B	1.07496	0.672696	1.26223	0.0127535	-0.13394	0.121186
FKBP8	1.08618	0.794379	1.54816	0.10067	-0.131425	0.030755
FLCN	1.227	1.08403	2.14761	-0.277699	-0.0167164	0.294415
FLG	10.3441	10.7461	10.4007	-0.303961	0.964525	-0.660564
FLG-AS1	2.28067	1.33176	2.09783	0.183456	-0.394784	0.211328
FLG2	10.9544	11.1502	11.9338	-1.13346	1.37568	-0.242221
FLJ37201	0.307095	1.37871	2.70274	-0.540664	0.391081	0.149584
FLJ37453	1.4837	1.43358	1.50053	0.314174	-0.490957	0.176783
FLJ42969	5.67584	4.56341	4.49385	1.00632	-0.50316	-0.50316
FLJ44635	1.41026	0.712346	2.71845	0.580897	-0.484466	-0.0964312
FLJ46906	1.07932	1.8616	2.62448	0.313287	0.222241	-0.535528
FLOT1	6.43103	1.60024	2.62191	0	0	0
FLRT3	1.5226	1.65216	1.96605	-0.192887	0.0761312	0.116756
FLVCR2	7.62259	7.51877	7.03779	-0.566678	1.33472	-0.768044
FLYWCH2	1.00365	0.989223	1.39298	-0.0200472	0.0329938	-0.0129466
FMC1	1.44806	1.41888	1.43973	0.178466	-0.612351	0.433886
FMO1	7.23672	6.79084	7.10459	0	0	0
FMO2	2.98458	3.92824	3.79588	0	0	0
FMO4	1.40748	1.26657	1.22766	0.270759	-0.0538456	-0.216913
FMO5	5.19932	3.87641	4.85019	-0.111324	0.168923	-0.0575984
FNIP1	0.983149	0.521641	1.9488	-0.294101	0.0636115	0.230489
FNIP2	2.21645	2.02551	2.82312	-0.14426	-0.0167458	0.161006
FNTA	1.11672	1.0222	2.08133	-0.000297223	-0.124241	0.124538
FOSL2	2.84094	2.88975	1.16571	-0.152568	0.0316897	0.120878
FOXC1	1.52417	1.63101	1.77273	-0.00840278	0.132442	-0.124039
FOXE1	1.95147	2.44363	0.238029	0.555299	0.166906	-0.722204
FOXN1	7.05101	6.94421	4.61524	-0.27903	0.258392	0.0206382
FOXN3	2.27033	2.07033	0.750199	-0.0411376	0.0689092	-0.0277716
FOXN3-AS1	1.72982	1.12999	1.96611	0.452592	-0.177103	-0.275488
FOXO1	1.80106	1.94313	0.39654	0.153647	0.0375054	-0.191152
FOXO4	2.88183	2.69715	2.21128	-0.335368	0.371472	-0.0361044
FOXO6	5.92367	5.19861	3.49906	-0.244323	0.227928	0.0163947
FOXP2	2.45428	2.89165	2.2286	0.285617	0.278145	-0.563762
FOXP3	2.62683	2.70575	1.90852	-0.295084	-0.301071	0.596156
FOXQ1	2.73148	3.07136	2.68803	-0.806579	0.0974603	0.709119
FPGT	0.63514	0.789975	1.7354	-0.0900666	0.0205266	0.06954
FRAT1	2.42117	2.52572	1.23214	0.430727	-0.693681	0.262954
FRAT2	1.90193	1.62668	1.80784	0.0980508	-0.158385	0.0603345
FREM1	1.67773	2.33273	2.03861	0.018159	0.848971	-0.86713
FRMD3	2.7622	2.88222	2.54264	-1.05689	0.782251	0.274643
FRMD8	1.92478	1.62864	1.55251	0.00154167	-0.0387481	0.0372064
FRMPD1	5.79037	6.59343	6.6786	0.456811	0.450365	-0.907175
FRRS1	2.52067	2.10645	3.24568	-0.110601	0.0922974	0.0183032
FRY	4.6691	5.12248	4.16939	0.233844	0.481089	-0.714933
FRZB	1.74437	2.44664	4.46931	1.48724	-0.743621	-0.743621
FSCN2	4.09886	4.54544	4.0415	0	0	0
FSIP2	3.57089	2.44299	2.76607	0.745617	0.73963	-1.48525
FSTL4	3.83815	2.85859	2.28945	0.0017015	-0.00516498	0.00346348
FTX	1.30663	1.46808	1.06895	-0.19115	-0.198512	0.389661
FUNDC1	0.758743	0.762325	2.23556	-0.122299	-0.0479866	0.170286
FUT2	2.86497	2.52341	2.1538	-0.232204	-0.811846	1.04405
FUT3	2.15035	2.49394	3.68628	-0.506807	-0.469262	0.976069
FXYD3	3.49117	2.95216	3.01012	-0.199888	-0.0291123	0.229
FZD7	2.66967	2.2991	1.98381	-0.322223	-0.259858	0.582081
FZD9	0.760958	1.15654	1.11716	-0.262818	0.293845	-0.0310275
GAA	3.64073	3.37299	1.74459	0.0126665	-0.0913511	0.0786846
GAB1	1.78104	1.95266	2.01094	-0.164071	0.0578438	0.106227
GAB2	3.75825	3.58973	3.32388	-0.495726	-0.0182431	0.513969
GABARAP	1.48342	1.12078	1.90361	-0.0422176	0.0473683	-0.00515069
GABARAPL1	2.60203	2.60506	2.89478	-0.479633	-0.0260424	0.505675
GABARAPL2	1.59302	1.16589	2.66157	-0.0695766	0.0293388	0.0402378
GABPB1-AS1	0.626764	1.42582	1.7953	0.103931	-0.0713613	-0.0325701
GABPB1-IT1	1.0089	1.0788	1.00367	0.0221512	0.133989	-0.156141
GABRE	0.699516	1.46776	1.12012	0.177842	0.481153	-0.658995
GABRQ	3.88881	3.33669	1.75879	0.140695	0.82187	-0.962565
GABRR2	2.64205	2.47555	3.73831	0.504805	0.499871	-1.00468
GADD45B	1.07241	1.67259	1.32072	-0.172846	0.117314	0.055532
GADD45G	7.01492	6.12102	5.14172	-0.501515	1.00303	-0.501515
GALK1	4.45509	4.08976	3.51262	-0.0293653	0.35962	-0.330255
GALNT1	1.27095	1.15634	2.49669	-0.0361601	-0.0481806	0.0843408
GALNT13	3.89043	4.4141	3.79588	0	0	0
GALR2	4.76088	4.90823	3.69089	-1.41812	0.806752	0.611373
GAMT	2.32742	2.12023	1.03186	-0.109686	-0.205073	0.314759
GAN	1.60058	1.50821	1.64676	-0.186473	0.211922	-0.0254488
GAREM1	3.27187	3.97257	3.19432	-0.20259	0.248453	-0.0458633
GARS-DT	0.806306	1.73168	1.83334	-0.411953	0.483547	-0.0715943
GAS2	4.57562	0.420584	4.46358	0.329821	-1.17966	0.849838
GAS5	0.537914	1.09503	2.20583	0.00854986	0.133478	-0.142027
GAS7	5.40662	5.25545	5.78083	0.0741046	1.99692	-2.07103
GASK1A	2.91936	3.20742	2.28396	0.148132	0.907147	-1.05528
GAST	4.99175	4.43963	3.56264	-0.841724	0.351911	0.489813
GATA3	2.18767	2.6063	1.08495	-0.0460121	0.206927	-0.160915
GATM	5.65943	4.42299	3.944	0.397277	0.492739	-0.890016
GBA	1.83494	2.24132	2.63617	-0.207438	0.00218814	0.20525
GBAP1	0.685323	1.79991	1.5757	-0.688705	0.615402	0.073303
GBP2	7.61083	7.1595	5.61545	-0.786387	1.05276	-0.26637
GBP3	0.905021	1.96241	1.26726	-0.482118	0.205574	0.276544
GBP5	4.84095	5.69484	1.83908	0	0	0
GBP6	6.26039	6.20475	4.55253	-0.0661417	0.548697	-0.482555
GCHFR	2.6972	2.07348	1.45385	0.0182966	-0.323257	0.30496
GCNA	1.73723	1.24366	3.50399	0.00324347	-0.787574	0.78433
GCNT3	6.179	6.39763	7.54383	0	0	0
GCNT4	3.23406	3.11123	4.41097	-0.276071	-0.015841	0.291912
GCOM1	4.75796	5.19296	5.9902	-1.0543	0.302693	0.751611
GDA	3.58119	3.52649	5.02863	-0.775629	0.481249	0.29438
GDF15	4.69272	4.96699	6.16189	-0.47291	0.0248873	0.448023
GDF7	7.75063	7.83654	6.77173	0	0	0
GDPD1	2.39822	2.58345	2.95253	-0.150358	0.136189	0.0141693
GDPD2	7.28975	7.27709	5.3998	-1.73156	0.971549	0.760016
GDPD3	5.78299	5.69365	5.91381	0.0567892	-0.0611718	0.00438266
GFOD2	0.94843	1.12065	1.3667	0.034319	0.0519748	-0.0862938
GGCT	2.85462	2.35115	3.51515	0.00610979	0.121249	-0.127359
GGH	2.82693	2.19683	3.78593	0.0069716	-0.100479	0.0935071
GGT1	2.26919	1.67776	1.44383	0.141933	-0.747469	0.605536
GGT6	7.52896	7.26484	8.0818	-0.817088	0.308727	0.508361
GGT7	1.59029	1.06675	0.723289	0.039091	0.0104741	-0.0495651
GGT8P	2.30808	2.80373	4.89034	-0.676499	-0.676499	1.353
GID4	1.40476	1.41355	1.23959	-0.0230702	0.00475438	0.0183158
GID8	1.40771	1.14636	0.481444	0.035099	0.0333358	-0.0684347
GIN1	0.0411033	0.850663	2.14774	-0.135687	-0.109984	0.245671
GIPC1	1.17048	1.2611	1.93109	0.00682996	-0.0839914	0.0771614
GIPR	2.94197	3.25338	2.09512	-0.270423	0.258609	0.0118136
GJA1	3.91097	3.35056	2.66628	0.0398076	0.155014	-0.194822
GJA3	3.26592	1.53977	1.87097	-0.895175	0.461821	0.433354
GJB2	2.59301	2.64613	1.24292	0.177478	-0.572355	0.394877
GJB6	5.63845	6.0401	4.50583	-0.0639357	-0.244787	0.308722
GJC3	1.98648	4.04392	3.29436	-0.501515	1.00303	-0.501515
GK	3.44483	3.59086	3.78144	-0.707412	0.301911	0.405501
GLCCI1	1.16874	1.41701	1.48746	0.156094	-0.228658	0.0725646
GLDN	3.38728	4.27375	2.99653	1.00632	-0.50316	-0.50316
GLI4	1.06657	1.31498	0.612157	0.328572	-0.116346	-0.212226
GLIPR1L2	2.42772	3.21334	3.63294	0.856333	-0.348681	-0.507653
GLIS1	4.58795	3.19026	4.59696	0	0	0
GLRX	2.47423	2.53907	4.37817	-0.52114	0.515349	0.00579103
GLTP	5.30921	5.05169	5.00779	-0.296195	0.33919	-0.0429947
GLTPD2	4.41283	3.83528	4.47935	-0.830527	-0.830527	1.66105
GLYATL1	2.91829	3.2526	1.60224	1.54407	-0.0197618	-1.52431
GM2A	2.11375	1.70913	1.03498	-0.0884421	-0.0452579	0.1337
GMPR	1.89575	2.05204	0.706809	-0.653191	1.09275	-0.439557
GNAI1	2.68823	2.82187	2.87297	0.0511351	0.00568515	-0.0568202
GNAO1	6.13072	6.38319	3.39142	0.499379	0.0579766	-0.557355
GNL3	0.300989	0.433622	1.91204	0.0344232	0.0772089	-0.111632
GNPTG	1.46711	1.03313	2.14632	-0.0476961	-0.0239352	0.0716312
GNRH1	1.57211	1.03807	2.55219	-0.271091	0.515355	-0.244264
GNRHR	6.49348	6.86984	6.17879	0.504805	0.499871	-1.00468
GOLGA7	1.31632	1.30581	1.68688	-0.0991322	-0.0375301	0.136662
GOLGA7B	0.978735	0.355789	1.59731	-0.253889	0.185802	0.0680875
GOLGA8N	1.48332	1.8223	3.73831	0.504805	0.499871	-1.00468
GPBAR1	2.26952	1.53083	1.85972	-0.652401	0.178411	0.473989
GPC3	1.91116	1.83135	1.28949	0.210514	0.442883	-0.653396
GPC6	2.33717	2.19822	1.26873	0.888379	-0.94817	0.0597914
GPLD1	7.67892	7.55889	7.47274	0.219639	1.28352	-1.50316
GPNMB	5.50058	5.14517	4.63116	-0.403099	0.319815	0.0832839
GPR1	7.66248	7.44738	8.20262	0.287283	0.280029	-0.567312
GPR108	1.46989	1.16621	1.59039	-0.0659865	-0.152475	0.218462
GPR137B	2.01049	1.84116	1.4569	-0.19463	0.155134	0.0394958
GPR137C	1.71357	1.26506	2.02823	-0.259511	0.517261	-0.257749
GPR146	3.02633	2.02789	2.10222	0.537202	-0.189115	-0.348087
GPR155	2.17076	1.80875	0.354525	0.310525	0.396358	-0.706883
GPR157	3.22924	2.78972	1.81684	-0.0991951	0.021963	0.0772322
GPR35	2.69416	2.70429	2.84662	1.30486	0.099844	-1.4047
GPR87	1.76905	1.73496	3.0621	-0.108602	0.0413512	0.0672506
GPRIN2	8.16306	8.27275	6.61418	-0.552276	1.10279	-0.550514
GPSM1	1.34726	1.87314	2.31905	-0.0968308	0.174708	-0.0778775
GPT	7.46227	7.49115	5.83513	1.00632	-0.50316	-0.50316
GPT2	1.48613	2.24725	1.71663	-0.255913	-0.167189	0.423102
GPX3	5.29706	5.13549	3.86025	0.199206	0.251724	-0.45093
GRAMD1C	3.4486	3.94771	4.86284	-0.0160631	-0.248241	0.264305
GRAMD2B	0.698645	0.927812	1.52556	-0.174606	0.021039	0.153568
GRASP	3.13231	2.74198	2.81915	1.14455	0.779284	-1.92383
GREM1	0.637722	1.06923	4.18339	1.73566	-0.494411	-1.24125
GRHL1	6.06314	6.32712	5.89598	-0.765566	0.579866	0.1857
GRHL3	5.35805	5.48567	4.45646	-0.725116	0.456553	0.268563
GRIA3	4.58795	3.19026	3.79588	0	0	0
GRID2IP	2.99322	3.93392	2.17857	-1.05494	0.497256	0.557684
GRIK1-AS2	4.08479	2.97707	4.70978	1.00632	-0.50316	-0.50316
GRIK5	1.88152	2.7305	0.866882	0.805098	-0.471501	-0.333598
GRIN1	2.12257	2.2426	0.58988	0.149492	-0.502885	0.353393
GRIN3B	2.61967	3.37726	0.125934	-0.477609	-0.210318	0.687928
GRK2	1.43768	1.45458	1.44811	-0.0495976	0.00193656	0.0476611
GRK4	0.747372	1.25029	1.28828	-0.248446	0.125164	0.123282
GRPEL2	0.769056	1.37444	1.53787	-0.152954	0.088869	0.0640853
GRTP1	1.74211	1.45276	-0.0183504	0.364143	0.235208	-0.599351
GS1-124K5.4	2.29179	1.43773	2.76259	0.394632	0.38735	-0.781982
GSDMA	3.363	3.6613	4.29194	-0.565827	0.511089	0.0547379
GSDMC	0.944616	1.0633	1.1936	-0.0792452	-0.0950532	0.174298
GSE1	2.17916	2.35642	1.1312	-0.0928906	0.0798143	0.0130763
GSKIP	1.24629	0.960765	2.60927	-0.0665836	0.0514311	0.0151524
GSN	2.85191	2.46357	2.93562	-0.000455995	0.00263398	-0.00217798
GSTA4	3.71787	3.58213	3.99218	0.256053	0.0152031	-0.271256
GTF2B	0.348146	0.282269	2.27008	-0.0407214	0.0789517	-0.0382303
GTPBP2	0.656678	1.31361	1.90126	-0.00175733	-0.091074	0.0928313
GUCA1B	1.91713	1.93666	1.34913	0.0194303	0.210824	-0.230254
GUCY1A1	3.53458	3.06799	5.23459	-0.457894	0.473851	-0.0159562
GUCY1B1	2.39438	2.52877	2.77242	0.181917	0.174555	-0.356472
GUCY2D	3.3309	3.46406	2.17651	-0.95004	0.554506	0.395534
GULP1	1.01452	1.04088	2.66074	-0.41236	0.117593	0.294767
GUSBP4	2.61715	2.06548	0.415128	0.356954	-0.486548	0.129594
H1-0	1.52596	2.04802	1.57542	0.064843	-0.188837	0.123994
H1-2	3.19713	3.27104	4.08293	-0.297458	0.254551	0.0429069
H19	7.20272	6.78618	4.45625	0.43742	1.05424	-1.49166
H2AC11	2.38715	3.17905	2.23366	0.867571	-0.696261	-0.17131
H2AC6	5.03208	5.72009	6.79327	0.173107	-0.164656	-0.00845056
H2AC8	2.88453	2.10557	4.12148	-0.161191	0.190924	-0.0297335
H2AJ	3.44814	3.26628	3.79344	0.062451	0.111707	-0.174158
H2AW	4.05572	3.87778	5.57279	-0.0706031	0.0710845	-0.000481361
H2BC11	1.29248	1.57399	4.07316	-0.844765	0.70743	0.137336
H2BC12	1.47809	0.780662	1.53941	-0.212881	0.124541	0.0883397
H2BC21	3.729	4.00303	4.71417	-0.82936	0.682152	0.147208
H2BC4	2.07586	2.25143	4.85165	-0.749412	0.607584	0.141828
H2BC5	5.28958	4.60701	5.98757	-0.992953	0.132862	0.860091
H2BC8	3.52049	3.60862	6.44914	-1.05418	2.27228	-1.21809
H2BU1	2.70028	2.91884	3.68543	-1.19015	1.03473	0.155424
H3C10	1.47307	2.33815	2.02748	0.0988499	0.379097	-0.477947
H3C4	2.02093	2.88158	4.9966	0.788473	-1.06247	0.273999
H3C6	4.29375	3.39664	4.45253	1.12987	-1.57969	0.449811
H4C12	1.19689	0.637503	2.55918	-0.0156745	-0.0223769	0.0380514
H4C8	3.83689	5.13699	6.51356	-1.57215	0.652724	0.919428
H6PD	1.4286	1.24117	0.331855	-0.158626	-0.0341171	0.192743
HACD2	1.22712	1.4605	0.837079	-0.200925	0.219125	-0.0181999
HADHB	1.34285	1.22973	0.584925	0.0852844	-0.0359392	-0.0493452
HAGH	1.47087	1.49967	1.04543	-0.146729	-0.209493	0.356222
HAL	7.63936	7.75522	9.50067	0.0941567	0.950383	-1.04454
HAP1	2.62845	2.49607	2.16627	-0.233209	0.103413	0.129797
HAS1	4.71999	5.37986	4.43446	0	0	0
HAX1	0.256562	0.477088	1.81872	-0.157185	-0.126303	0.283488
HBP1	2.28795	2.14861	3.76824	-0.255613	-0.0320994	0.287712
HCAR2	3.83355	2.90455	2.2723	-0.471523	-0.0577621	0.529285
HCAR3	2.69038	1.22505	0.00600011	0.107345	-0.680351	0.573005
HCFC1R1	2.14076	1.76898	0.616697	0.345641	-0.068015	-0.277626
HCFC2	1.07427	1.15426	2.35848	-0.122753	-0.027477	0.15023
HDAC11	1.49027	1.0751	0.914408	-0.0608565	-0.1978	0.258656
HDAC4-AS1	2.71217	2.69128	1.98055	0.978436	-0.391528	-0.586907
HDAC5	4.23754	4.03602	3.60448	-0.375769	0.0373678	0.338401
HDHD3	1.55177	1.74572	1.1108	0.164149	-0.0356815	-0.128467
HDHD5-AS1	2.88576	3.10431	2.49501	0.504805	0.499871	-1.00468
HEBP2	1.6368	1.61923	2.39793	-0.110393	-0.00112897	0.111522
HECA	1.59798	1.90251	1.50087	-0.165963	0.125413	0.0405499
HEIH	1.57516	2.09952	1.44537	-0.114519	0.173436	-0.0589165
HEPH	3.09095	2.97929	1.05012	0.27645	0.724604	-1.00105
HES1	1.42008	1.23992	0.64939	-0.0180809	-0.183823	0.201904
HES2	1.6748	1.37399	1.08158	-0.327015	0.0455342	0.281481
HES4	2.07031	1.87784	3.43182	-0.0433492	-0.136923	0.180272
HES5	4.00057	3.92728	3.60876	-0.208727	0.662388	-0.45366
HEXIM2	1.91449	1.48973	1.32344	0.00302211	-0.112341	0.109319
HHIPL1	2.26441	2.26836	0.817881	-0.0963709	-0.530066	0.626437
HHLA3	0.90589	1.24746	0.881037	-0.199132	0.155565	0.043567
HID1	4.893	4.82938	2.52297	-0.259452	0.465179	-0.205727
HIF1A-AS2	3.64673	2.82697	4.0415	0	0	0
HIF1A-AS3	2.98458	3.48023	5.56684	0	0	0
HIF3A	6.80869	5.68836	1.87829	1.48724	-0.743621	-0.743621
HIGD1A	1.91933	1.67814	3.25868	0.0243317	-0.0259377	0.00160601
HILPDA	2.25041	0.913503	0.687198	0.115575	-0.11369	-0.00188543
HINT1	0.824143	0.220143	2.26096	-0.0218987	-0.0290124	0.0509111
HINT3	2.1301	2.22356	3.16966	-0.298591	0.0915813	0.20701
HIP1R	0.672989	1.0144	1.3344	-0.009356	-0.100099	0.109455
HIPK1-AS1	3.44191	3.27303	3.05116	-0.448525	-0.448525	0.897049
HK2	2.1333	1.49418	1.21103	-0.0640805	0.136406	-0.0723252
HKDC1	2.03924	1.34828	1.20763	-0.205787	-0.777122	0.982909
HLA-DRB1	3.35331	4.54544	1.83908	0	0	0
HLF	5.83428	6.17517	3.54748	0.856333	-0.348681	-0.507653
HMCN2	5.80735	6.55295	6.16267	1.00632	-0.50316	-0.50316
HMGCL	2.55398	2.22376	1.36527	0.0600956	-0.130717	0.0706216
HMGCR	1.39809	1.12427	1.68613	-0.153755	0.0179943	0.135761
HMGN3-AS1	1.5276	2.07854	2.03093	-0.101397	-0.0368072	0.138204
HMOX1	3.86892	4.1052	5.50963	-0.441383	0.186744	0.254639
HOGA1	1.81733	1.85185	0.495313	0.0308493	-0.337681	0.306832
HOMER2	1.3185	1.54211	1.03403	0.0614713	0.504769	-0.56624
HOOK1	3.12226	3.02674	3.35331	-0.134827	0.229065	-0.0942379
HOPX	7.49858	7.50153	8.6382	-0.110574	0.878789	-0.768215
HOTS	5.12341	5.07381	2.11875	1.00632	-0.50316	-0.50316
HOXC-AS1	2.49378	1.1526	2.4543	0.333346	0.0871306	-0.420477
HOXC13	2.03908	2.43251	2.61302	-0.168321	-0.0100556	0.178377
HOXC13-AS	3.70094	4.40085	4.11974	0.298791	0.163282	-0.462073
HOXD11	4.09886	4.54544	2.62191	0	0	0
HOXD8	1.06273	1.02318	1.01548	0.292604	-0.252103	-0.0405006
HPGD	6.58474	7.51162	9.44501	-0.153003	0.778742	-0.625739
HPN	4.81402	0.856622	1.87829	1.48724	-0.743621	-0.743621
HPSE	1.17864	1.14822	0.72757	0.0840001	-0.0618775	-0.0221226
HPX	2.14767	2.07518	0.990999	-0.574017	0.256795	0.317223
HR	1.46628	2.00002	1.40773	-0.252175	0.272267	-0.0200912
HRNR	6.17556	6.10121	4.47131	-0.741625	1.48325	-0.741625
HS3ST3A1	2.83253	2.40389	1.86647	-0.636906	0.626119	0.010787
HS3ST6	9.05224	8.58844	7.29575	1.00632	-0.50316	-0.50316
HS6ST3	1.6588	3.29542	2.11511	-0.314277	-0.608093	0.922371
HSBP1L1	1.72691	1.82308	2.3041	0.0402057	-0.0229832	-0.0172225
HSD11B1L	3.61166	3.08083	2.77403	0.500088	0.0272049	-0.527293
HSD11B2	3.49313	3.86104	1.12716	0.178448	0.408362	-0.58681
HSD17B1	2.03823	1.676	3.00373	0.478954	-0.281694	-0.19726
HSD17B14	2.5273	1.70684	3.45572	0.163895	-0.336657	0.172762
HSD3B7	2.58829	2.54787	2.25132	-0.336362	-0.103081	0.439443
HSDL2	1.98328	1.69022	2.1265	0.105989	-0.0342419	-0.0717474
HSF4	2.36279	2.52794	1.51187	0.498555	0.121434	-0.619989
HSPA13	0.858446	1.42925	3.13266	-0.264777	-0.0899576	0.354734
HSPA4L	2.15114	2.04802	1.68662	0.11936	0.0929569	-0.212317
HSPA6	1.47682	0.610421	4.30786	-0.401575	1.02113	-0.619554
HSPB1	4.38403	4.32264	3.32891	0.032753	0.142846	-0.175599
HSPB2	4.93495	4.21094	4.0647	-0.295084	-0.301071	0.596156
HSPB3	5.05614	5.37986	6.19335	0	0	0
HSPB8	7.65805	7.54674	8.34687	-0.660765	2.30268	-1.64192
HSPBAP1	0.501608	0.568444	2.02656	0.116226	0.0178414	-0.134068
HTATIP2	1.50995	1.20807	1.6762	-0.0207573	0.0639066	-0.0431493
HTR4	4.71999	4.77691	4.43446	0	0	0
HYAL1	2.95485	2.17864	2.54212	-0.150221	0.422868	-0.272646
HYAL4	4.86388	4.95344	7.22681	0.557795	-0.951685	0.393889
ICAM4	2.07738	1.49607	2.85803	-0.124767	-0.131634	0.256401
ICAM5	1.37773	0.358434	1.30886	0.00248217	-0.391594	0.389112
ICOSLG	2.37616	2.71029	0.295018	0.0967919	-0.257648	0.160857
ID1	4.11261	4.44695	4.22092	0.00498527	0.0699814	-0.0749666
ID2	7.1915	7.03523	6.64066	0.0100964	0.834402	-0.844498
ID2-AS1	2.81848	2.50598	2.436	0.1945	0.187797	-0.382297
ID3	3.59446	3.58684	2.00326	0.10298	0.439385	-0.542365
ID4	7.75628	7.95076	9.22881	-0.889031	1.51734	-0.628314
IDH2	2.56487	2.1398	1.14799	0.218195	-0.102464	-0.115731
IDUA	2.36529	2.37388	1.29534	-0.508864	0.351758	0.157105
IER3IP1	0.541539	0.460783	1.71268	-0.0541668	0.0804448	-0.026278
IFFO2	1.6809	1.96552	1.3905	0.0552229	-0.0195775	-0.0356454
IFI27	2.71987	2.06617	3.56408	0.734086	-0.858402	0.124316
IFI27L1	1.67419	1.05953	2.39597	0.177018	-0.425998	0.24898
IFI27L2	1.01915	0.0804904	2.24993	-0.0604184	-0.0337948	0.0942132
IFI44	1.27634	0.626208	2.37262	0.555203	-0.414632	-0.140571
IFI44L	1.83801	1.40882	2.77044	1.21495	-0.487268	-0.727684
IFI6	1.54189	0.944756	2.23315	0.530356	-0.48032	-0.0500354
IFIT1	1.66801	-0.184997	2.22992	0.482053	-0.19818	-0.283872
IFITM10	7.0558	7.26843	5.69382	0.173133	0.692615	-0.865748
IFNGR1	1.10271	1.19724	1.89231	-0.111447	-0.104678	0.216125
IFRD1	1.19118	2.05972	2.72888	-0.17886	-0.00766712	0.186527
IFT20	0.658708	0.599334	2.08302	-0.0690122	-0.041762	0.110774
IFT74	0.506952	0.51061	1.66536	-0.0388697	-0.0230505	0.0619202
IGF2	7.00283	7.26942	0.157905	-0.171695	-0.176628	0.348323
IGFBP2	3.31499	3.11696	1.96733	0.415776	-0.00900258	-0.406773
IGFBP3	8.5541	8.03626	7.07987	-0.147767	-0.0840934	0.23186
IGFBP5	7.608	7.05989	3.23114	1.04025	-0.184673	-0.855578
IGFBP6	2.13252	1.66923	-0.560693	0.41212	-0.278339	-0.133781
IGFL1	6.34457	6.03278	7.6106	-0.942659	-0.0384509	0.981109
IGFL2	7.46591	6.70374	7.69142	0.207581	1.02188	-1.22946
IGFL2-AS1	8.20283	7.81992	8.88655	0.137679	0.609931	-0.74761
IGFL3	4.77238	3.66974	4.32753	-0.345102	1.87312	-1.52801
IGIP	2.05061	1.73856	1.84564	-0.314089	0.211657	0.102432
IGSF22	2.69172	2.19815	1.41524	0.17378	0.166914	-0.340694
IGSF3	1.55088	1.47912	0.296734	-0.0979426	-0.0850314	0.182974
IGSF8	1.87783	1.39932	0.379095	0.160344	-0.0714587	-0.0888851
IKZF2	1.44054	1.3937	1.18793	-0.232462	0.272213	-0.0397512
IL11	0.524797	0.297323	1.86545	0.253181	0.223106	-0.476286
IL16	2.88474	2.99875	4.44352	0.163047	1.90477	-2.06782
IL17RB	2.48306	4.56505	2.99817	-0.501515	1.00303	-0.501515
IL17RC	2.98371	2.51029	2.28111	0.0407161	-0.24344	0.202724
IL17RE	2.3189	1.94127	1.18469	0.303141	-0.185728	-0.117413
IL18	1.36899	1.32494	2.59729	-0.0913036	0.277219	-0.185915
IL1F10	6.55977	6.91775	9.12193	-0.741625	1.48325	-0.741625
IL1R1	2.39222	2.18792	1.61312	-0.387504	-0.0221412	0.409646
IL1RL2	2.85151	2.94926	1.8987	-0.442204	0.28653	0.155675
IL1RN	3.32094	3.09717	3.38802	-0.686543	0.249485	0.437057
IL20RA	4.29653	4.47781	4.43035	-0.260377	0.31369	-0.0533121
IL20RB	2.86042	2.77677	2.03641	-0.197489	0.0746438	0.122845
IL22RA1	3.06755	2.66558	1.94356	0.0120631	-0.169812	0.157749
IL33	2.76997	2.6099	4.72901	0.290934	-0.420088	0.129154
IL34	7.17297	7.02542	7.36699	-0.448525	-0.448525	0.897049
IL36B	5.42491	5.72376	7.03424	-0.448525	-0.448525	0.897049
IL36G	3.89862	3.93899	4.9141	-1.28688	0.281981	1.0049
IL36RN	7.16299	6.81548	8.21577	-0.0877723	0.758036	-0.670264
IL6R	1.88649	1.00616	0.83108	-0.322595	0.0275003	0.295095
ILDR1	4.42882	4.41059	3.13458	-0.201389	-0.207376	0.408765
ILVBL	2.1464	1.86837	1.92794	0.0478723	0.0536461	-0.101518
IMPA2	4.46511	3.9962	2.80182	0.111253	0.323195	-0.434448
INA	2.06391	1.60212	1.13417	-0.0942984	-0.427897	0.522195
INAFM1	1.72273	1.93381	1.04129	0.0884271	-0.149465	0.0610378
INAVA	1.24398	1.34013	0.56159	-0.109061	0.216757	-0.107695
INCA1	1.66464	1.62213	1.67365	-0.213749	-0.220195	0.433944
ING4	2.61169	2.34039	2.77298	-0.196	-0.0690393	0.265039
INMT	3.64673	4.4141	2.62191	0	0	0
INPP1	1.21925	1.365	1.12097	-0.202548	0.0913252	0.111223
INPP5J	2.45269	2.7946	1.06382	-0.00341332	-0.152379	0.155793
INSL3	3.94108	3.76808	-0.501515	-0.501515	1.00303	-0.501515
INSYN1	7.1565	7.17925	7.42621	-0.637079	1.22043	-0.583353
INTS6	0.98043	1.57776	1.23815	-0.141191	0.1062	0.0349907
INTS6-AS1	2.40806	2.60601	2.50358	-0.278842	0.785044	-0.506202
IP6K2	1.24652	1.16522	1.39491	0.00950099	-0.00952984	2.88507e-05
IPMK	1.37488	1.34208	1.40625	-0.0544367	0.135419	-0.0809821
IPO5P1	1.21689	1.83954	2.11524	0.20237	-0.385969	0.183599
IPPK	1.76582	1.72484	0.931275	0.115848	-0.0775059	-0.0383425
IQSEC2	1.49706	1.32945	0.832183	-0.103119	-0.204915	0.308034
IRF5	2.18873	2.24517	1.24943	-0.827348	0.374118	0.45323
IRF9	0.892905	1.0417	1.5262	0.146104	-0.187848	0.0417438
IRX3	3.03354	2.96793	2.75374	-0.0749451	0.114458	-0.0395129
IRX5	2.17574	2.02179	1.27813	0.0307992	0.102384	-0.133183
ITGA7	4.28389	4.4095	3.51763	0.479462	0.811652	-1.29111
ITGA9	1.53631	2.52854	3.48278	0.557795	-0.951685	0.393889
ITGAM	3.90578	2.70815	2.81445	-0.440847	-0.446834	0.887682
ITGAX	4.90752	4.80617	4.09544	-0.501515	1.00303	-0.501515
ITGB7	6.13525	5.27501	5.14851	0.364542	0.59691	-0.961452
ITGB8	1.21612	1.33776	1.8383	-0.492745	0.460385	0.0323604
ITIH4	2.03583	2.17233	2.10235	0.592547	0.585483	-1.17803
ITM2B	2.65613	2.45352	1.61223	0.00508576	-0.0615486	0.0564628
ITPKC	1.39764	1.57859	2.33305	-0.243852	0.0438229	0.200029
ITPRID2	0.814972	1.03899	1.97565	-0.0374934	0.085373	-0.0478796
ITPRIP	2.02368	2.61981	1.7037	-0.0588291	0.00146421	0.0573648
ITSN2	1.10188	1.37418	1.70452	-0.177493	0.0597722	0.117721
IVL	4.72477	4.67403	4.99135	-0.722153	1.57949	-0.857337
IZUMO4	3.38163	3.27611	3.78067	-0.643459	0.871771	-0.228311
JAK2	1.93886	2.3141	1.54171	-0.261223	-0.0184783	0.279701
JMJD7	2.17352	1.99182	1.89775	0.103763	-0.0452038	-0.0585595
JMY	1.56306	2.18065	1.37273	-0.290558	-0.0564172	0.346975
JUNB	1.62073	2.14716	2.33517	-0.103718	-0.124246	0.227964
JUP	2.33445	2.26024	1.01926	0.0127348	-0.0211184	0.00838363
KALRN	2.79246	3.50819	2.56838	-0.914093	0.657369	0.256724
KANK1	1.2323	1.11693	1.05829	-0.350615	0.119242	0.231373
KANK3	3.45281	2.4859	1.23043	-0.57678	0.327428	0.249352
KANK4	4.44311	4.91223	3.1138	0.61042	1.48872	-2.09914
KANSL1L	1.55602	1.92108	2.02082	-0.322237	0.0442888	0.277948
KAT2B	3.27129	3.46843	3.50284	-0.369234	0.00625786	0.362976
KATNBL1	0.621208	0.578717	2.09455	-0.188037	0.111414	0.076623
KATNBL1P6	0.392435	0.40838	1.99936	-0.393153	0.207922	0.185231
KAZALD1	4.78572	5.04765	2.46353	-0.111324	0.168923	-0.0575984
KBTBD11	3.21578	2.33682	-1.77732	-0.021562	0.515861	-0.494299
KBTBD3	1.28958	1.05108	1.35764	-0.213579	0.158115	0.0554638
KCNAB2	2.50406	1.41172	0.907074	-0.257995	1.00304	-0.745048
KCNC3	5.45077	6.08743	4.3119	-0.901038	1.80208	-0.901038
KCNE1	2.03947	2.37845	3.98594	-0.448525	-0.448525	0.897049
KCNG1	2.32977	2.79094	2.97016	0.0204441	-0.0635829	0.0431388
KCNH3	2.89344	2.28824	0.534734	0.117742	-0.366942	0.249199
KCNIP4	2.97023	3.98931	4.89034	-0.676499	-0.676499	1.353
KCNJ11	3.23539	2.57263	3.11975	0.137679	0.609931	-0.74761
KCNJ5	1.49398	2.1869	1.65441	0.0570038	-0.146103	0.0890991
KCNJ9	4.71999	5.37986	3.12655	0	0	0
KCNK1	1.77696	1.64108	2.29906	-0.0544892	-0.012645	0.0671342
KCNK10	2.31867	2.78071	2.60594	0.831538	-1.08303	0.251489
KCNK12	3.59954	4.24952	6.03751	-0.706541	1.57699	-0.870447
KCNK13	4.45104	-0.501515	2.62504	-0.501515	1.00303	-0.501515
KCNK15	4.0532	4.71497	5.27983	-1.19015	1.03473	0.155424
KCNK7	7.88014	7.00478	8.28166	0.17378	0.166914	-0.340694
KCNMB4	3.19615	2.04191	2.11246	0.192502	-0.361421	0.168919
KCNQ1	4.08479	3.42508	1.33592	1.00632	-0.50316	-0.50316
KCNQ1OT1	0.917807	1.11284	1.13404	0.35277	0.125935	-0.478705
KCNRG	2.11277	1.93891	3.24061	-0.244323	0.227928	0.0163947
KCP	4.10334	4.9357	1.42402	0.1552	-0.571117	0.415917
KCTD11	3.3427	3.06876	3.79801	-0.0477886	-0.0829081	0.130697
KCTD15	1.55726	1.61305	1.39394	-0.150914	0.102361	0.048553
KCTD16	2.00568	2.01581	1.7027	0.137679	0.609931	-0.74761
KCTD17	1.5952	1.11265	1.15635	0.0616653	0.00418463	-0.0658499
KCTD21	1.08621	1.21202	0.708519	-0.183857	0.0685624	0.115294
KCTD4	5.03922	5.1707	8.13853	-2.38342	1.40959	0.973832
KCTD9	1.20439	1.19207	2.13871	-0.150824	0.0180501	0.132774
KDM3A	2.38639	2.22276	2.63582	-0.253994	0.0879243	0.16607
KDM4B	1.60121	1.48319	0.957527	-0.0945618	0.0257051	0.0688568
KDM7A	2.45018	2.7626	2.57278	-0.428338	0.0518648	0.376474
KDM7A-DT	2.86151	2.66112	3.35874	-0.215536	-0.759343	0.974878
KIAA0319	4.28094	4.10899	3.79588	0	0	0
KIAA0319L	2.16078	2.02915	0.45329	0.0515965	-0.079735	0.0281385
KIAA0513	3.79547	3.52636	2.81527	0.0373568	-0.137207	0.0998499
KIAA1257	4.09554	3.99394	3.06494	1.29054	0.212778	-1.50332
KIAA1522	1.71785	1.74147	0.599608	0.0618234	0.0209127	-0.082736
KIAA1958	2.84416	2.70604	1.98081	0.207406	0.104954	-0.31236
KIF13B	1.54875	1.79965	0.95353	-0.18338	0.0499905	0.13339
KIF17	1.12924	0.455033	1.98718	0.171575	-0.145959	-0.0256167
KIF1C	1.3205	1.27871	1.02884	-0.063806	-0.0171195	0.0809256
KIF21A	1.49371	1.80855	1.0872	-0.0879763	-0.0206459	0.108622
KIFC2	2.04695	2.30087	2.26772	0.143858	0.22443	-0.368288
KLB	3.83242	4.93134	2.67803	-0.448525	-0.448525	0.897049
KLC3	2.12072	1.93574	2.24834	-0.0619418	0.0588722	0.00306965
KLF3	2.36118	2.86163	1.98753	-0.140721	0.0668753	0.073846
KLF3-AS1	3.0128	2.91593	3.40002	-0.0849102	-0.0908972	0.175807
KLF4	4.71729	5.02869	4.57528	-0.557281	0.230054	0.327226
KLF5	2.54144	2.94269	1.36641	-0.0896702	0.049945	0.0397252
KLF8	2.4426	2.74504	1.73154	-0.19186	-0.0384664	0.230327
KLF9	2.36361	2.78722	0.994865	-0.269611	-0.19411	0.463721
KLHDC1	1.77745	1.7658	0.968565	0.334174	-0.762784	0.42861
KLHDC2	1.21242	1.27805	1.98494	-0.105963	-0.134599	0.240562
KLHDC7B	4.3438	4.49115	4.13904	-0.325722	-0.330656	0.656379
KLHDC8B	4.22694	3.96387	4.61302	0.085304	-0.0481488	-0.0371552
KLHDC9	3.09385	3.43431	2.91565	-0.359895	-0.366875	0.726771
KLHL18	1.10314	1.17948	0.937105	-0.00877367	0.129602	-0.120828
KLHL24	2.31525	2.11799	2.90433	-0.61162	0.327604	0.284016
KLHL28	1.4956	1.56042	2.25076	-0.201883	0.116442	0.0854413
KLHL31	4.92225	4.95178	4.63106	0.879444	-0.185918	-0.693526
KLK1	5.10123	4.46773	4.22001	-0.180504	0.605942	-0.425438
KLK10	3.19008	2.97643	2.93061	-1.04241	0.497313	0.545099
KLK11	6.43496	6.59051	6.07349	-0.68827	1.19611	-0.507843
KLK12	7.64813	6.70003	5.96213	-1.07636	2.35409	-1.27773
KLK13	6.40646	6.7749	6.47396	-1.71922	2.00995	-0.290728
KLK14	4.91856	6.02988	4.95884	0.0673425	0.543285	-0.610627
KLK2	4.71999	4.4141	1.83908	0	0	0
KLK4	6.71299	6.09096	3.29436	-0.501515	1.00303	-0.501515
KLK5	4.09574	3.94471	4.59125	-0.450989	0.797232	-0.346243
KLK6	4.98708	6.07474	6.9415	-0.785173	1.57965	-0.794475
KLK7	7.40343	7.35953	6.88949	-0.622946	1.20877	-0.585821
KLK8	5.46768	4.88485	5.46554	-0.171217	0.286156	-0.11494
KLK9	3.81981	4.19967	3.6786	-0.402045	0.442124	-0.0400791
KLRG2	3.2878	2.96013	2.70397	0.113966	0.286876	-0.400842
KMT2E-AS1	1.40078	1.49217	2.75643	-0.0710163	0.190214	-0.119197
KPNA5	0.740771	0.744961	1.56645	0.209572	-0.0334417	-0.17613
KPNA7	4.42491	5.31559	3.66049	-1.44852	0.0560249	1.3925
KPRP	6.03657	6.61606	8.31112	-1.20701	2.56169	-1.35469
KRBA2	2.2034	1.55015	1.37538	-0.255225	0.201547	0.0536787
KRCC1	1.15247	1.52059	2.82252	-0.131908	-0.0633781	0.195286
KREMEN1	1.49578	1.36806	0.31827	0.021445	-0.0977225	0.0762776
KRT1	11.3802	11.456	10.9757	-0.181695	0.297795	-0.1161
KRT10	9.76862	9.78274	8.37183	0.138947	-0.0207576	-0.118189
KRT13	8.76137	8.50262	8.92402	-1.1074	1.20592	-0.0985206
KRT15	2.11557	0.846893	1.98783	-0.912772	-0.215379	1.12815
KRT16	6.75812	6.32475	6.64617	-0.31498	0.908518	-0.593539
KRT16P1	4.51942	3.79274	4.18884	0.476619	0.338647	-0.815265
KRT16P2	4.69561	2.70534	2.97766	-0.0906907	0.431066	-0.340375
KRT17	2.37465	2.20833	2.69819	0.190787	0.0238371	-0.214624
KRT17P1	3.3622	2.45254	2.7917	-1.05028	1.25072	-0.200444
KRT17P2	2.3671	1.85616	2.67629	-0.0259299	0.170364	-0.144434
KRT2	9.40816	9.20376	8.82258	0.905335	0.89889	-1.80422
KRT23	8.16446	8.56473	9.42948	-0.71098	1.67618	-0.965205
KRT24	8.21571	8.16926	5.91339	0.1945	0.187797	-0.382297
KRT3	2.79956	2.20846	2.47878	0.107631	-0.767775	0.660145
KRT33A	3.3309	2.77152	4.90076	-0.95004	0.554506	0.395534
KRT37	4.74184	4.16429	3.29436	-0.501515	1.00303	-0.501515
KRT4	8.56287	7.95472	8.8991	-0.393768	1.60495	-1.21118
KRT40	5.15278	3.19026	2.62191	0	0	0
KRT42P	4.58516	4.72389	5.47044	0.137679	0.609931	-0.74761
KRT6A	2.30637	2.03259	2.37562	-0.0182647	-0.0720981	0.0903628
KRT6B	4.39667	3.7735	4.22714	-0.493288	0.188925	0.304363
KRT6C	5.62604	5.47441	5.02391	-0.950283	0.892768	0.0575153
KRT72	4.58795	2.82697	3.12655	0	0	0
KRT74	2.59977	2.86426	2.57014	-0.171695	-0.176628	0.348323
KRT75	2.4125	-1.71692	1.88347	0.237178	-0.42244	0.185262
KRT76	2.34577	2.35393	2.35735	0.597893	-1.04494	0.447042
KRT77	12.1224	11.3077	10.8172	-0.841724	0.351911	0.489813
KRT78	7.97264	7.68588	8.37739	-0.320832	1.09009	-0.769256
KRT79	4.57565	3.01932	3.88936	-0.715755	0.383097	0.332658
KRT80	6.07846	6.48454	6.94024	-0.494213	0.782225	-0.288012
KRT81	1.87623	1.84772	3.00046	-1.05689	0.782251	0.274643
KRT84	3.77778	4.04228	5.74014	1.00632	-0.50316	-0.50316
KRT9	3.02158	4.61098	1.92334	0.183036	-0.135659	-0.0473771
KRTAP19-1	3.42204	2.90768	7.43716	-1.02056	2.04112	-1.02056
KRTDAP	9.11456	8.98426	9.44192	-0.678584	1.4882	-0.809614
KSR1	2.07661	1.84062	0.73402	0.0812455	-0.242779	0.161534
KTN1-AS1	0.479152	1.38705	1.16481	0.301255	-0.0679344	-0.233321
KYAT3	1.96494	2.22253	2.30771	0.181621	-0.0579256	-0.123696
L2HGDH	0.976226	1.24338	0.95827	-0.174111	0.134273	0.0398387
L3MBTL4	2.04487	2.26096	1.97311	-0.761959	0.796411	-0.0344524
LACC1	0.333722	1.29401	1.6309	-0.474408	-0.16297	0.637378
LACTB	0.985245	0.582684	1.5586	-0.226197	-0.118527	0.344725
LAD1	1.49229	1.44864	1.29191	0.0696252	0.00361726	-0.0732425
LAMB2	1.52878	1.728	0.111115	-0.00505332	-0.163679	0.168732
LAMB2P1	4.13643	4.03956	3.24232	1.03872	-1.19215	0.153428
LAMB4	5.5223	4.79022	4.00783	-0.0543364	-0.53902	0.593357
LAMTOR3	1.4416	1.17682	3.37969	0.00318606	-0.177482	0.174296
LAMTOR4	1.34191	0.844709	1.80714	0.111941	0.0788641	-0.190805
LAMTOR5-AS1	2.03289	1.87529	3.48278	0.557795	-0.951685	0.393889
LAPTM4A	1.50424	1.30381	1.73561	-0.0701997	-0.0281586	0.0983583
LAPTM5	6.40166	4.90923	2.34268	0.0562799	0.0513461	-0.107626
LARP7	0.0976667	0.0877554	1.96657	-0.0263022	-0.116841	0.143143
LAT2	2.18166	1.43515	2.04125	0.149929	-0.741797	0.591867
LAYN	1.96145	0.750409	1.80383	0.0526835	-0.559544	0.50686
LBH	2.60459	2.94164	2.99516	-0.738022	0.208153	0.529869
LCA5L	2.01214	2.43945	2.4603	1.47358	0.121263	-1.59484
LCAL1	2.7847	2.33053	5.41869	-0.557909	0.70067	-0.142761
LCE1A	4.63546	5.42256	7.86635	-1.32067	3.52663	-2.20596
LCE1B	2.66229	3.65916	6.98866	-0.740315	1.95337	-1.21305
LCE1C	1.88913	2.65941	5.80221	-0.301045	0.856314	-0.555269
LCE1D	3.49256	3.15895	4.6932	-0.95004	0.554506	0.395534
LCE1F	2.87463	3.4389	6.00948	-0.488824	1.77486	-1.28603
LCE2A	2.64647	4.19512	6.55188	-1.32931	2.82252	-1.49321
LCE2B	4.55207	5.40067	8.42066	-1.08417	2.33224	-1.24807
LCE2C	3.87962	4.8832	7.17209	-2.29938	3.25318	-0.953803
LCE2D	2.30228	3.33952	5.95465	-0.249456	1.80741	-1.55795
LCE3A	4.96742	6.76633	6.46836	-1.64448	1.94338	-0.298904
LCE3C	3.30774	3.80379	-1.64481	1.06475	0.580064	-1.64481
LCE3D	5.30306	6.45212	7.14497	-0.397424	1.95049	-1.55307
LCE3E	4.94942	6.26481	7.38204	-0.746533	2.01254	-1.26601
LCE5A	3.64673	3.48023	4.59696	0	0	0
LCE6A	3.05243	3.22388	6.46036	-1.31152	2.78695	-1.47543
LCN2	2.66222	3.32782	5.19807	-1.04197	1.54063	-0.498659
LDHD	4.61204	4.99675	3.46851	-0.333269	0.0188458	0.314424
LDLRAD1	7.75063	6.56178	5.48616	0	0	0
LEMD1	8.42395	7.96524	6.60812	0.887431	0.235055	-1.12249
LEP	7.40313	5.37986	4.43446	0	0	0
LEPR	3.47575	3.05668	3.69077	-0.979007	0.396723	0.582284
LEPROT	1.14819	0.892191	1.24561	-0.153048	-0.0245441	0.177592
LERFS	2.35412	0.341592	1.24262	0.0897693	-0.531209	0.44144
LEXM	5.05614	4.77691	0	0	0	0
LGALS3	1.6065	1.05089	1.75561	-0.089404	-0.0302386	0.119643
LGALS7	6.08503	4.97841	6.52943	-0.714732	0.953064	-0.238331
LGALS7B	6.09654	6.17679	6.56422	0.670876	-0.278489	-0.392387
LGALS8	1.25743	1.35492	0.940582	0.0128751	-0.172439	0.159564
LGALS9C	1.29836	1.55664	1.14956	0.981142	-0.124864	-0.856277
LGALSL	3.40363	3.46988	3.38764	-0.111962	0.173043	-0.0610806
LHPP	1.93446	1.58483	1.30708	0.0694786	0.0161942	-0.0856728
LIMCH1	4.14469	3.94545	4.1059	-2.89429	1.88475	1.00954
LIMK2	1.97508	1.90363	1.22105	0.0560974	-0.117898	0.0618009
LIN7B	3.59637	3.15105	2.83892	-0.00993769	-0.107249	0.117186
LINC00113	1.65625	0.643188	5.96165	-1.69706	1.36462	0.33244
LINC00278	4.28094	3.92824	4.25132	0	0	0
LINC00299	2.98458	1.60024	4.59696	0	0	0
LINC00302	3.49139	4.86281	8.58412	-1.34956	1.35355	-0.00398882
LINC00319	3.89713	5.08211	2.97771	0.474331	-0.730683	0.256352
LINC00324	2.89344	2.28824	1.20406	0.117742	-0.366942	0.249199
LINC00330	5.05614	3.19026	3.49969	0	0	0
LINC00365	3.1982	4.32838	4.86135	-0.448525	-0.448525	0.897049
LINC00476	2.00706	1.64284	2.34138	0.683226	-0.262942	-0.420283
LINC00482	7.60331	7.98481	8.82688	-0.501515	1.00303	-0.501515
LINC00484	3.65034	3.66046	3.34735	-0.448525	-0.448525	0.897049
LINC00492	5.48525	4.4141	7.73051	0	0	0
LINC00504	4.37963	5.32033	5.48782	-1.17801	0.326532	0.851483
LINC00520	2.7338	1.6398	5.84946	-1.05471	1.20739	-0.152678
LINC00526	1.36441	2.21141	2.29958	0.191341	-0.439747	0.248406
LINC00592	5.71784	5.67377	7.51951	0.105282	1.29892	-1.4042
LINC00638	1.29535	2.63684	0.982199	-0.165946	0.032223	0.133723
LINC00640	4.53412	3.61805	4.74483	-1.44852	0.0560249	1.3925
LINC00649	2.42572	1.16246	1.60566	0.296728	0.0845143	-0.381242
LINC00662	1.18561	1.8379	1.55105	0.234643	-0.421168	0.186526
LINC00663	2.74869	2.61952	2.43019	-0.576044	0.302256	0.273789
LINC00664	2.21765	1.70695	2.37445	-0.607621	0.954525	-0.346904
LINC00673	1.47415	2.34693	0.894049	0.0479141	-0.0461578	-0.00175632
LINC00696	2.23966	2.34483	2.86284	-0.101006	-0.466269	0.567276
LINC00842	1.78565	0.921684	1.18229	0.11562	0.0599823	-0.175602
LINC00847	1.30725	1.38521	0.690129	-0.294356	0.177249	0.117107
LINC00865	0.801572	1.09118	1.23965	-0.0204537	-0.213697	0.23415
LINC00882	2.11261	0.714925	2.12162	0.234221	-0.250463	0.0162418
LINC00885	4.43642	5.17228	4.45309	-1.19015	1.03473	0.155424
LINC00887	5.03673	4.61804	3.34735	-0.448525	-0.448525	0.897049
LINC00900	0.39701	1.94378	1.04321	-0.581469	-0.064737	0.646206
LINC00910	1.8899	2.02756	1.28727	0.608201	-0.577042	-0.0311582
LINC00921	3.14681	4.40787	3.29788	1.48724	-0.743621	-0.743621
LINC00933	2.97682	3.1006	2.56318	-1.14027	0.0533632	1.08691
LINC00938	2.15409	2.23008	2.32716	-0.203537	0.0373253	0.166212
LINC00957	6.0916	5.43168	4.66362	1.12987	-1.57969	0.449811
LINC00963	1.03284	1.61388	0.997532	-0.721822	-0.131798	0.853619
LINC00964	2.54976	3.5124	2.84074	0.35047	-0.280619	-0.069851
LINC01003	3.5829	3.30082	4.32651	-0.242527	-0.076939	0.319466
LINC01004	0.628797	1.17837	2.08499	0.232331	0.685664	-0.917995
LINC01011	2.80439	0.977357	3.02336	0.117495	-0.726006	0.608511
LINC01068	2.63629	1.18231	3.75605	0.586204	1.05846	-1.64466
LINC01088	3.7624	3.35529	4.45309	-1.19015	1.03473	0.155424
LINC01094	6.79473	7.22403	6.97401	-0.464304	0.260327	0.203977
LINC01133	1.47752	1.84942	2.25938	0.113873	-0.0567613	-0.0571116
LINC01137	2.65555	2.79531	1.58413	0.400656	-0.618768	0.218112
LINC01176	3.05933	2.7138	3.31999	-0.213749	-0.220195	0.433944
LINC01181	5.37192	5.54336	7.0621	-0.501515	1.00303	-0.501515
LINC01191	1.7085	1.54545	4.32943	1.06475	0.580064	-1.64481
LINC01206	4.81602	4.13843	4.00136	-0.741625	1.48325	-0.741625
LINC01214	-0.501515	2.97871	5.34928	-0.501515	1.00303	-0.501515
LINC01224	2.31884	3.02774	2.98525	-0.61428	-0.619214	1.23349
LINC01239	2.97023	3.04506	2.45005	-0.676499	-0.676499	1.353
LINC01269	3.89043	3.48023	3.79588	0	0	0
LINC01315	3.01878	2.94629	2.66318	0.297092	0.291105	-0.588197
LINC01376	2.9404	3.82687	3.92554	-0.95004	0.554506	0.395534
LINC01405	8.14978	7.63501	7.65107	-0.501515	1.00303	-0.501515
LINC01431	2.90871	2.73809	3.55283	-1.19015	1.03473	0.155424
LINC01451	4.33266	3.7945	4.77986	1.90545	-0.873239	-1.03221
LINC01473	1.72464	4.10899	4.74298	0	0	0
LINC01504	1.86363	0.591743	3.61557	0.474331	-0.730683	0.256352
LINC01530	2.69416	2.07553	2.63679	1.30486	0.099844	-1.4047
LINC01550	2.67104	2.74868	2.49131	-0.0174162	-0.0248834	0.0422995
LINC01559	6.46906	5.57697	5.97424	0	0	0
LINC01564	1.20507	2.1947	2.95788	-0.454497	0.017754	0.436743
LINC01578	1.44177	1.7764	2.26349	0.0434879	0.0327285	-0.0762164
LINC01588	2.13834	2.54778	2.21166	-0.61162	0.174827	0.436793
LINC01599	2.81355	3.3096	2.29546	0.929377	1.20962	-2.139
LINC01619	1.79443	2.29008	3.24431	-1.19015	1.03473	0.155424
LINC01621	4.28094	4.4141	5.97424	0	0	0
LINC01622	4.4426	2.82697	2.62191	0	0	0
LINC01634	3.63791	2.9782	0.889039	-0.95004	0.554506	0.395534
LINC01671	3.96284	3.84212	2.89026	-0.343243	0.850392	-0.507149
LINC01679	2.57113	2.2151	0.767054	0.0141756	-0.343736	0.329561
LINC01695	2.48799	4.10899	3.49969	0	0	0
LINC01697	0	2.34025	5.8508	0	0	0
LINC01752	1.67214	1.79905	3.6287	-0.171695	-0.176628	0.348323
LINC01772	0.998949	1.90835	1.72483	-0.486514	0.43401	0.0525037
LINC01805	6.71045	6.53041	6.77173	0	0	0
LINC01881	0.913461	1.97306	2.46268	-0.259605	-0.266734	0.526339
LINC01909	2.91932	0.905337	3.56453	0.309228	-0.417089	0.107862
LINC01932	2.08915	2.35365	4.00156	-0.682311	0.0330851	0.649226
LINC02009	4.0025	3.22968	6.41231	-0.539238	0.817759	-0.27852
LINC02035	1.82409	1.31666	0.929494	0.22281	-0.0741128	-0.148697
LINC02073	1.88255	2.90163	3.95161	0.466684	1.2975	-1.76418
LINC02158	1.794	2.25627	2.58174	-0.343243	0.850392	-0.507149
LINC02159	9.80999	8.57355	6.90183	0	0	0
LINC02178	3.37619	3.36232	3.50088	0.357748	0.461119	-0.818867
LINC02246	2.3422	2.66705	3.69402	0.358879	-0.123054	-0.235825
LINC02247	4.84095	4.97633	4.99701	0	0	0
LINC02361	1.82406	2.01301	1.03198	-0.0543364	-0.53902	0.593357
LINC02482	3.08116	2.86765	4.20078	-0.495961	0.0235212	0.47244
LINC02518	4.28094	5.30768	7.37487	0	0	0
LINC02527	1.03479	2.65579	7.67043	0.0562799	0.0513461	-0.107626
LINC02541	5.22387	4.63304	4.64498	-0.18383	0.531566	-0.347736
LINC02542	3.41133	3.23525	4.49681	1.06475	0.580064	-1.64481
LINC02560	6.06492	6.2129	6.56629	0.905335	0.89889	-1.80422
LINC02593	5.55764	5.06657	3.12655	0	0	0
LINC02608	4.09886	3.19026	5.10901	0	0	0
LINC02610	0.794329	3.45783	1.43289	0.537202	-0.189115	-0.348087
LINC02709	0.872299	1.34753	1.88201	-0.316832	0.180966	0.135866
LINGO2	2.92204	4.7782	-2.32131	0.388249	-0.096435	-0.291814
LIPE-AS1	3.79777	3.61918	2.79992	0.1552	-0.571117	0.415917
LIPH	7.34744	7.04336	6.86982	0.385909	0.0920928	-0.478002
LIPK	9.27191	9.18554	10.4386	-1.19595	2.39191	-1.19595
LIPM	10.7169	10.9013	11.8655	-0.448525	-0.448525	0.897049
LIPN	8.31775	9.20851	9.84109	-0.95004	0.554506	0.395534
LIPT1	0.401014	0.958125	1.79956	-0.09091	0.0775518	0.0133582
LIVAR	2.34942	3.54392	4.29035	0.137679	0.609931	-0.74761
LKAAEAR1	4.13943	3.82107	3.80279	-0.448525	-0.448525	0.897049
LLGL2	2.65399	2.386	2.92038	-0.305514	0.0551818	0.250332
LMBRD1	1.83916	1.54159	2.12234	-0.179366	0.0863908	0.092975
LMBRD2	1.52492	1.62437	2.61537	-0.177517	0.074598	0.102919
LMF1	2.06701	2.16692	1.02283	0.118036	0.428575	-0.546611
LMNTD2	2.88477	2.95965	1.45647	0.412773	-0.409131	-0.00364118
LMNTD2-AS1	3.84633	5.25816	3.29987	-0.741625	1.48325	-0.741625
LMO4	1.9735	2.71542	2.79232	-0.155242	-0.152552	0.307794
LMO7	4.41272	4.33606	4.567	-0.472899	0.0943004	0.378598
LMTK3	1.84415	1.48781	1.07855	0.0142981	-0.182239	0.167941
LNCTAM34A	0.926389	1.14329	1.14263	-0.164778	0.319522	-0.154744
LNX1	2.6136	3.21245	3.2381	0.684286	-0.810375	0.126089
LOC100129148	3.94108	3.42672	2.99817	-0.501515	1.00303	-0.501515
LOC100130027	3.30705	3.765	2.35402	0.0967397	-0.141073	0.0443332
LOC100130449	4.51985	2.72358	5.25066	0.456811	0.450365	-0.907175
LOC100130691	5.13954	5.99319	4.06383	-0.342738	0.333805	0.00893253
LOC100130987	2.70664	2.88227	3.52841	0.378773	0.0970487	-0.475822
LOC100131289	2.19882	3.37239	1.78902	-1.44448	0.839049	0.605432
LOC100132249	2.15635	1.04863	2.96911	-0.200737	-0.927055	1.12779
LOC100287467	1.29052	1.89892	1.12417	-0.0392733	0.220775	-0.181502
LOC100287497	1.30434	1.84324	2.31418	-0.181128	0.595644	-0.414516
LOC100287896	2.70606	2.35416	2.6017	0.116474	-0.0555571	-0.0609168
LOC100288798	1.01862	0.126531	1.80781	0.218335	-0.0155034	-0.202831
LOC100288846	1.22438	2.63713	1.77879	-0.508664	0.369635	0.139029
LOC100289495	2.89501	2.40613	2.60909	0.456956	-0.333862	-0.123094
LOC100419583	1.10803	1.00641	1.62082	0.103675	-0.0734711	-0.0302038
LOC100505555	2.46119	2.07086	3.18993	0.473433	-0.370069	-0.103364
LOC100505715	1.60526	2.0033	1.76447	-0.54739	0.308836	0.238554
LOC100505851	3.56739	2.701	6.44126	-1.02056	2.04112	-1.02056
LOC100506023	1.31971	2.00427	1.36417	0.167231	-0.571167	0.403936
LOC100506098	0.612423	0.607501	2.06597	-0.209602	0.29208	-0.0824781
LOC100506100	2.21686	0.87478	2.58038	-0.18119	-0.128616	0.309806
LOC100506207	0.841792	1.50356	0.811375	-0.118325	0.125024	-0.00669914
LOC100506258	3.1345	2.49246	1.87424	0.309228	-0.417089	0.107862
LOC100506606	1.34952	1.17344	1.77954	0.707366	-0.357997	-0.349369
LOC100506804	1.93319	2.99398	3.98059	0.810743	-1.42012	0.609377
LOC100506885	3.64673	3.19026	5.21294	0	0	0
LOC100507144	3.81681	3.2058	2.22336	1.80637	-0.903187	-0.903187
LOC100507291	2.84916	2.4822	1.63056	-0.256841	0.382224	-0.125383
LOC100507472	4.55298	5.01105	4.70978	1.00632	-0.50316	-0.50316
LOC100507557	4.36749	4.76308	1.43176	-1.19015	1.03473	0.155424
LOC100996419	2.71673	1.749	0.723932	-0.608005	0.0310602	0.576944
LOC100996437	1.55708	1.63654	1.56627	0.746768	0.131696	-0.878464
LOC100996842	2.77625	2.70784	3.11921	0.230365	-0.102777	-0.127588
LOC101926892	3.8315	0.0227062	2.85693	-1.57754	1.12558	0.45196
LOC101927143	6.35181	5.90512	4.74298	0	0	0
LOC101927157	1.33512	1.78169	1.83321	-0.53288	-0.0606292	0.59351
LOC101927164	9.32594	9.39133	10.061	0	0	0
LOC101927189	7.97408	8.09493	9.50266	-0.501515	1.00303	-0.501515
LOC101927272	3.35331	4.10899	3.12655	0	0	0
LOC101927354	4.21093	2.97993	5.10917	-0.741625	1.48325	-0.741625
LOC101927699	4.02021	2.92368	-0.0141475	0.856333	-0.348681	-0.507653
LOC101927787	2.48799	3.92824	5.71579	0	0	0
LOC101927789	3.62401	3.2686	3.96508	0.506902	0.294689	-0.80159
LOC101927793	6.13412	5.13928	2.04649	0.0562799	0.0513461	-0.107626
LOC101927811	2.60782	1.83223	3.515	0.363348	-0.913251	0.549903
LOC101927969	2.98458	3.92824	5.10901	0	0	0
LOC101927972	5.48525	4.66581	6.46998	0	0	0
LOC101927989	2.00437	2.40118	2.70014	-0.455705	-0.018187	0.473892
LOC101928012	1.72464	2.34025	4.74298	0	0	0
LOC101928069	2.07146	2.67482	2.77957	0.565924	-1.18891	0.622989
LOC101928304	4.09886	2.34025	7.02116	0	0	0
LOC101928424	2.85408	3.16931	1.88177	0.264694	0.980091	-1.24479
LOC101928617	3.49092	4.85212	4.53448	0.557795	-0.951685	0.393889
LOC101928673	1.84366	3.48358	2.10404	0.870816	-0.884022	0.0132058
LOC101928764	2.73961	2.33249	0.408964	0.855435	0.0119336	-0.867369
LOC101929188	3.62734	3.86937	2.57596	0.0844611	-0.653937	0.569476
LOC101929243	2.80261	2.45715	3.60407	0.21915	0.0811783	-0.300328
LOC101929331	3.37422	3.99192	4.04193	-1.15059	0.688555	0.462034
LOC101929427	3.03581	2.23509	2.25455	0.985727	0.25941	-1.24514
LOC101929523	3.05156	2.78453	2.40516	-0.682311	0.0330851	0.649226
LOC101929633	1.03479	3.6983	3.65581	0.0562799	0.0513461	-0.107626
LOC101929709	1.49194	1.5815	2.05991	0.774297	-0.735763	-0.0385344
LOC101929710	3.99822	4.33183	2.25455	0.985727	0.25941	-1.24514
LOC101930071	2.49212	2.88588	3.44212	-0.0416705	-0.0481162	0.0897867
LOC102546294	1.95666	1.99447	2.80921	0.297092	0.291105	-0.588197
LOC102723345	4.33391	3.91354	5.13088	-1.89027	-0.385726	2.276
LOC102724153	5.86198	6.08188	6.18021	-0.448525	-0.448525	0.897049
LOC102724532	1.30142	1.57625	2.303	0.201545	0.194109	-0.395654
LOC102724814	1.15624	1.91691	1.95648	0.121802	0.262176	-0.383978
LOC105369209	7.6097	7.58946	6.16175	-0.676499	-0.676499	1.353
LOC105369212	3.14521	3.76808	5.06532	-0.501515	1.00303	-0.501515
LOC105370203	2.21568	2.40464	2.06219	0.33729	0.689405	-1.0267
LOC105371267	2.11999	1.65024	1.53111	-0.17832	0.298369	-0.120048
LOC105371730	3.94668	2.98637	3.24552	0.388249	-0.096435	-0.291814
LOC105371763	1.71191	1.38204	1.41296	0.102911	-0.1931	0.0901892
LOC105371849	3.26459	4.05369	5.29196	-1.17801	0.326532	0.851483
LOC105372480	1.93982	1.10245	1.82688	0.267563	-0.278058	0.0104955
LOC105373159	1.28479	1.95737	-0.0752548	-0.539719	0.310679	0.22904
LOC105373383	2.16509	2.17522	2.31755	0.297092	0.291105	-0.588197
LOC105374338	6.57749	6.86815	4.0415	0	0	0
LOC105376114	1.37657	2.20551	1.13737	-0.267669	0.787084	-0.519414
LOC105376398	3.97837	3.18661	3.85533	-0.741625	1.48325	-0.741625
LOC105378586	3.93944	2.32381	2.11875	1.00632	-0.50316	-0.50316
LOC107984399	1.53795	2.9782	3.09146	-0.95004	0.554506	0.395534
LOC107986163	4.13943	2.74174	3.05116	-0.448525	-0.448525	0.897049
LOC112268114	6.179	6.76412	4.59696	0	0	0
LOC143666	3.07131	2.5903	2.08578	0.137263	-0.0295935	-0.10767
LOC148709	3.68691	3.51306	2.89484	-0.901038	1.80208	-0.901038
LOC152048	2.32169	2.74661	1.68903	-0.194866	0.282144	-0.0872773
LOC154761	3.99408	2.74174	2.67803	-0.448525	-0.448525	0.897049
LOC171391	2.08058	1.87094	2.08664	0.26633	-0.011596	-0.254734
LOC283299	2.755	3.01328	3.44666	-0.241924	0.00142563	0.240498
LOC285074	1.2748	1.99181	0.952491	-0.218045	0.0924946	0.12555
LOC286437	1.72588	1.16572	1.9267	-0.604921	-0.0580495	0.662971
LOC340090	2.48799	3.48023	4.87558	0	0	0
LOC388282	2.03454	3.71577	3.92554	-0.95004	0.554506	0.395534
LOC389705	3.84433	3.36537	3.05226	1.48724	-0.743621	-0.743621
LOC389834	1.8427	0.481973	2.56858	0.801817	-0.295142	-0.506675
LOC400499	4.78789	4.81717	5.42342	-0.171695	-0.176628	0.348323
LOC554206	3.26294	3.23444	3.56333	0.329821	-1.17966	0.849838
LOC642484	0	1.60024	5.30988	0	0	0
LOC654780	3.61278	3.1083	1.92195	0.202596	0.0206022	-0.223198
LOC728975	1.1602	1.77769	1.72436	-0.0840132	0.102573	-0.01856
LOC729603	0.701507	1.32642	1.69846	-0.153991	0.200393	-0.0464022
LOC729867	2.30808	3.5931	4.96674	-0.676499	-0.676499	1.353
LOC729870	2.61877	2.05302	0.786836	0.725053	-1.02978	0.304732
LOC93429	3.72033	4.04481	3.01917	0.161895	1.0402	-1.20209
LOR	9.66523	10.3519	10.9118	-2.14541	2.26132	-0.115913
LOX	4.09051	3.70628	0.436113	0.652402	-0.527575	-0.124827
LPAR6	3.96456	3.34532	3.92128	0.0370643	-0.0777957	0.0407315
LPIN3	1.3147	0.932387	0.712923	0.120555	-0.0974135	-0.0231417
LRAT	3.56875	3.48587	3.4496	-0.481997	0.548846	-0.066849
LRATD1	3.91282	4.1851	3.46137	-0.0361106	0.0557119	-0.0196013
LRFN2	3.81135	3.02481	1.88177	0.264694	0.980091	-1.24479
LRIG3	1.03091	1.51607	0.235982	0.0343439	0.04226	-0.0766039
LRIT3	3.16983	3.35878	3.01634	-1.41812	0.806752	0.611373
LRMP	8.26557	8.18524	6.76222	0.329821	-1.17966	0.849838
LRP1	2.15853	1.98142	-0.342895	0.106426	-0.338114	0.231687
LRP11	1.80807	1.46586	1.27275	0.00265123	-0.0328411	0.0301899
LRP1B	4.22056	3.2468	1.59911	2.04558	-1.02279	-1.02279
LRRC20	1.61815	1.20314	2.63096	0.181119	0.211173	-0.392292
LRRC23	1.4039	1.23861	0.195828	-0.053787	-0.0269842	0.0807712
LRRC24	2.28533	2.51411	2.50956	0.253601	0.246621	-0.500222
LRRC26	6.08416	4.77691	2.62191	0	0	0
LRRC29	1.15297	1.47015	1.18841	-0.0652886	-0.000698682	0.0659873
LRRC56	1.8127	2.68275	1.53205	-0.374938	0.146818	0.22812
LRRC73	1.18964	0.696068	1.10108	0.159494	-0.157207	-0.00228643
LRRC8B	2.48638	3.22434	1.96771	-0.138901	-0.0254489	0.16435
LRRC8E	1.36463	1.10813	0.533171	-0.128484	0.15996	-0.0314761
LRRK2	3.76948	4.12726	2.31504	0.137167	0.532174	-0.669341
LRRN1	2.295	4.16905	2.27631	-0.324008	-0.808692	1.1327
LRRN4CL	4.59436	4.01569	2.57179	0.78635	0.779004	-1.56535
LRSAM1	1.85643	1.95437	0.481076	0.148182	-0.122782	-0.0253998
LSMEM1	1.26785	1.84882	2.76325	-0.432794	0.1843	0.248493
LSP1	3.81889	3.12218	1.66591	0.556539	0.298687	-0.855225
LTB4R	2.64397	2.31048	1.50192	0.160091	0.131524	-0.291615
LTB4R2	2.41875	2.00349	1.82903	0.393003	-0.101194	-0.29181
LURAP1L	2.99323	3.53336	4.87371	-0.600737	0.331469	0.269268
LUZP2	2.83788	3.22863	3.39764	1.97664	-2.00307	0.026427
LVRN	4.04937	3.2058	4.74005	1.80637	-0.903187	-0.903187
LY6D	6.72673	5.64901	6.28088	-0.490445	0.896548	-0.406103
LY6G6C	8.0048	7.37145	5.56684	0	0	0
LYG1	1.5899	1.11094	2.11096	-0.28849	0.794959	-0.506469
LYNX1	5.50271	5.81863	5.28276	-1.28676	0.752045	0.534714
LYPD2	6.6119	7.26112	8.05807	0	0	0
LYPD3	5.82359	5.36536	5.3637	-0.391884	0.43301	-0.0411258
LYPD5	5.18786	4.80206	5.88646	-0.285934	1.02113	-0.735195
LYPD6B	3.94178	4.0913	2.77946	0.273108	0.0649166	-0.338024
LYPLAL1	0.895011	1.36697	1.9384	-0.194918	0.0852741	0.109644
LYRM9	1.89299	2.20074	1.3424	-0.049585	0.0656119	-0.0160269
LYSMD1	1.37899	1.21734	1.60525	-0.246413	0.0293907	0.217022
LYST	1.67458	1.72449	1.42954	-0.144374	0.066148	0.0782262
LZTS3	2.28215	1.89683	2.46329	0.0421854	-0.0431161	0.000930705
MAB21L3	5.79478	5.82284	4.18511	0.228836	0.22239	-0.451227
MAB21L4	7.40385	7.32866	8.4944	-1.95041	2.56928	-0.618873
MACROD1	3.0183	2.6279	2.84982	0.176618	0.310711	-0.487329
MACROD2	2.27896	2.56226	2.43784	0.149961	0.142897	-0.292859
MAF	6.51712	5.94126	4.96402	-0.289841	0.0126678	0.277173
MAFB	6.15249	6.43102	4.64078	-0.439403	1.0707	-0.631295
MAFF	0.517672	0.755496	1.8099	-0.374277	-0.0962854	0.470562
MAFIP	2.0281	0.860205	2.05436	0.869268	-0.159208	-0.71006
MAGI1-IT1	2.16316	3.07944	2.85135	-1.19015	1.03473	0.155424
MAGI2	1.73924	1.7402	0.618092	0.406135	-0.559521	0.153386
MAL2	4.10846	3.73877	4.3932	-0.166206	0.710423	-0.544217
MALAT1	1.36381	1.9621	2.51082	0.242902	0.203847	-0.446749
MALINC1	2.06803	1.26544	1.34361	0.17318	0.670978	-0.844158
MALL	1.92044	1.93768	1.30028	0.0819706	0.135664	-0.217634
MAML3	3.54005	3.88966	2.09676	-0.458927	0.221712	0.237214
MAN1B1-DT	1.03485	1.11377	2.07542	0.526616	-0.145345	-0.381271
MANBA	2.40275	2.05622	0.806073	-0.0427783	-0.133	0.175779
MANEA-DT	3.91145	3.43249	5.10837	-0.676499	-0.676499	1.353
MANSC1	2.33633	2.70529	1.52617	-0.285882	-0.105106	0.390988
MAOB	5.24335	4.26959	3.12655	0	0	0
MAP1LC3A	3.51343	3.41005	2.95439	-0.0883957	0.00707917	0.0813165
MAP2	4.59997	4.8351	4.7943	-0.0996496	0.0693035	0.0303462
MAP2K6	1.75194	1.47806	1.60516	0.590874	0.0995259	-0.6904
MAP3K10	1.0416	1.09347	0.977983	0.00404672	-0.061798	0.0577513
MAP3K12	1.64196	1.28981	0.417621	0.0893783	-0.050007	-0.0393713
MAP3K7CL	0.742949	0.622719	2.18336	-0.266982	-0.230353	0.497335
MAP3K8	4.05966	3.99441	5.42813	-0.172878	0.343854	-0.170976
MAP4K3-DT	2.65938	2.64747	2.38314	0.142824	0.0507793	-0.193603
MAP4K5	1.05989	1.40943	0.822888	-0.0470526	0.0536256	-0.00657294
MAPK10	2.42049	2.39066	1.06036	-0.0856966	0.23147	-0.145773
MAPK13	1.79051	1.78263	0.814257	-0.0139297	0.128777	-0.114847
[truncated: 4,505 more rows]

## Sheet: Fig1b
Cluster I Genes
AHNAK2
ALS2CL
ARL15
ARRDC3
AVPI1
BTG1
C6orf226
C8orf82
CBX4
CD24
CEBPA
CEBPD
CITED2
CLDN1
CSNK1A1
CSRNP2
CYB5R1
DDIT3
DENND2C
DMKN
DSC3
DUSP1
DUSP2
EGR2
EGR3
ELOB
EPPK1
FLRT3
GALK1
GAS5
GJB2
GLTP
H1-2
H2BC12
H2BC21
H3C4
HCFC1R1
HES2
ID3
IFFO2
INTS6
ITPRIP
JUP
KDM7A
KLF4
KRBA2
KRT10
KRT16
KRT17
KRT6A
KRT6B
LAD1
LINC00673
LINC01137
LRRC24
LYPD3
MAFB
MIR22HG
MKNK2
NACA
NAMPT
NDRG1
NFE2L2
NFKBIA
NRARP
NUPR1
ODF3B
PARTICL
PERP
PGAM2
PHLDA3
PTGS2
RCC2
RND3
RPL23
RPL26
RPL30
RPL35
RPL37
RPL7
RPL9
RPS10
RPS23
RPS25
SERTAD1
SIAH2
SLC2A1
SLC38A2
SLPI
SNHG1
SNHG19
SNHG7
SPRR2D
SPSB3
ST6GALNAC2
STC2
TACSTD2
TALAM1
TEAD3
TENT5B
TLCD1
TMEM40
TNNT2
TPT1
TRIM29
TSC22D3
TUBB2A
TYMP
UBC
VPS9D1
ZNF513
ZNF750
ABHD5
ADM
ANXA1
ARF6
ARL4D
ATF3
ATF4
ATP6AP1L
B2M
BTG2
C11orf54
C17orf107
C19orf33
CD68
CDKN1A
CDKN2AIP
CEBPA-DT
CEBPB
CEBPG
CES2
CHAC1
CHMP1B
CLDN4
CPEB2
CSTA
DAPP1
DDIT4
DSG3
DSP
DUSP14
DYNLL1
EGR1
EPGN
ETS2
FABP5
FEM1B
FOSL2
FOXQ1
FXYD3
GADD45B
GLI4
GNL3
H1-0
H2AC6
H2AC8
H2BC5
HES1
HMGCR
HSPB1
ID1
ID2
IFRD1
ITPKC
JMJD7
JUNB
KCTD11
KDM7A-DT
KIAA1522
KLF3
KLF5
LGALSL
LINC01578
LOC101928617
LOC101929710
LRSAM1
MALAT1
MAPK15
MAPK6
MFSD11
MIR200CHG
MIRLET7BHG
MT1X
NAB2
NCOA7
NEAT1
PCK2
PIM1
PKP1
PMAIP1
PNRC1
PPP1R15A
RAB11A
RAB26
RGS2
RHOD
RNF225
RPL13A
RPL21
RPL27
RPL36A
RPL41
RPS12
RPS21
RPS27
RPS3A
RPS7
RPS9
SAT1
SERPINB2
SERPINB5
SESN2
SLC25A25
SNHG8
SNHG9
SNX32
SOWAHC
SPRR1B
TAS1R3
TM7SF2
TMEM99
TUFT1
UCA1
UGCG
USP53
VEGFA
ZFAS1
ZFP36
ZSWIM4

## Sheet: Fig1d
Cluster II Genes
AATBC
AATK
ABCA10
ABCA12
ABCA2
ABCA3
ABCA4
ABCA5
ABCA6
ABCA9
ABCB6
ABHD12
ABHD17A
ABI1
ABI3BP
ABLIM1
ABLIM2
ABTB2
ACAA1
ACAA2
ACAP3
ACE2
ACER1
ACOX1
ACOX3
ACP5
ACSBG1
ACSL1
ACTBL2
ACTR3C
ACVR1C
ADA2
ADAMTS17
ADAMTS3
ADAP1
ADGRL1
ADH7
ADPRHL1
ADTRP
AFDN-DT
AGA
AGR2
AK1
AK6
AK8
AK9
AKR1C2
AKTIP
ALAD
ALDH1A1
ALDH3A1
ALDH3B2
ALDH4A1
ALDH8A1
ALDOC
ALOX12B
ALOXE3
AMACR
AMN1
ANAPC10
ANK3
ANKMY1
ANKRA2
ANKRD1
ANKRD22
ANKRD29
ANKRD31
ANKRD46
ANKRD9
ANO10
ANO8
AP5B1
APBB3
APOB
APOL4
APTR
AQP3
ARAP2
ARHGAP27P1
ARHGAP30
ARHGAP32
ARHGAP6
ARIH2OS
ARL5A
ARRB1
ARSI
ASAH1
ASAP3
ASB2
ASCL2
ASGR1
ASGR2
ASNS
ASPN
ASPRV1
ASTL
ASTN1
ASTN2
ATAD1
ATAD2B
ATG14
ATG9B
ATL2
ATP10B
ATP13A4
ATP5MD
ATP5ME
ATP5MPL
ATP6V1D
ATP6V1E1
ATP8A1
ATP8B3
ATP8B4
ATXN1
ATXN3
AVIL
AZGP1
AZI2
B3GNT8
B4GALT4
BAG1
BBC3
BCAS1
BCHE
BCL2L10
BCL6
BCL7C
BDH1
BDH2
BDNF
BEX2
BFSP1
BICD2
BICDL2
BLACAT1
BLNK
BLOC1S2
BLVRB
BMF
BMP7
BMP8B
BMT2
BNIP3
BORCS6
BPIFC
BPNT1
BRWD1
BSDC1
BST2
BTBD9
BTC
BTG3
BTK
C10orf143
C10orf67
C10orf95
C11orf71
C12orf56
C12orf73
C12orf76
C16orf87
C19orf18
C19orf25
C19orf57
C19orf73
C1D
C1orf198
C1orf210
C1QTNF12
C1R
C21orf91
C22orf39
C2CD4B
C2CD4D
C2orf66
C2orf68
C2orf76
C3orf62
C4orf3
C5orf46
C6orf132
C6orf15
C6orf52
C8orf89
C9orf72
CA11
CA12
CAB39L
CACNA1F
CACNA2D2
CACNB4
CADM4
CALB1
CALCOCO1
CALCRL
CALML5
CALN1
CAMK2A
CAMK2D
CAMKK1
CAPG
CAPN12
CAPN14
CAPS2
CARD17
CARD18
CASC9
CASKIN1
CASP1
CASP1P2
CASP4
CASTOR1
CASZ1
CATSPER2P1
CATSPERB
CBARP
CBFA2T3
CBX3P2
CBX7
CCDC110
CCDC115
CCDC121
CCDC13
CCDC153
CCDC186
CCDC3
CCDC69
CCEPR
CCL24
CCL5
CCPG1
CCT6B
CD14
CD164L2
CD244
CD248
CD58
CD70
CD72
CDC42BPG
CDH16
CDK19
CDKL3
CDKN1C
CDKN2B
CDKN2D
CDNF
CDSN
CEP76
CERNA2
CERS3
CERT1
CETN3
CETN4P
CFAP43
CFAP45
CFAP53
CFAP58-DT
CFAP70
CH25H
CHFR
CHI3L1
CHIC2
CHRNA3
CHRNE
CIDEB
CIDECP1
CILP
CKB
CLDN17
CLDN3
CLDN8
CLDND1
CLEC18B
CLEC1A
CLEC2A
CLEC2B
CLEC7A
CLHC1
CLIC1
CLIC2
CLIC3
CLIC5
CLIP1
CLK1
CLK4
CLTB
CLTRN
CLU
CMAHP
CMC2
CMTR2
CNFN
CNGA1
CNKSR3
CNOT2-DT
CNTN3
COA5
COBL
COBLL1
COL21A1
COL23A1
COL25A1
COL5A2
COL5A3
COMMD6
COMMD8
COPS2
COX17
COX19
COX6C
COX7A1
COX7A2
COX7A2L
CPAMD8
CPB2
CPEB3
CPLANE2
CPM
CPNE4
CPNE5
CPXM2
CRABP2
CRAT
CRBN
CREG1
CREG2
CRIM1-DT
CRISP3
CRLF1
CRNDE
CRNN
CRYAB
CRYBG2
CRYL1
CRYZ
CSAD
CSGALNACT1
CSNK1A1L
CSNK2A2
CSPG4
CSPG5
CSRNP1
CSRP2
CSTB
CT69
CTAGE1
CTD-2201I18.1
CTNNA3
CTNNBIP1
CTSD
CTSH
CTSO
CTSV
CXCL14
CXCL17
CYB561
CYB5A
CYHR1
CYP26B1
CYP2J2
CYP2R1
CYP2T1P
CYP39A1
CYP3A4
CYP3A5
CYP4F2
CYP4F24P
CZ1P-ASNS
DACT2
DACT3
DAPK2
DBNDD1
DBP
DCN
DCST2
DCTN3
DCUN1D1
DCUN1D3
DCXR
DDX59
DEAF1
DEFB1
DEGS2
DENND1B
DENND2D
DENND6B
DGCR2
DHCR24
DHRS1
DHRS3
DIO2
DIRAS2
DIRC3
DLG2
DLX2
DLX3
DLX5
DMAC1
DMGDH
DNAH3
DNAJB14
DNAJC1
DNAJC28
DNAL4
DNASE1L3
DNER
DOK4
DPM1
DPM3
DPP4
DPP7
DPY30
DQX1
DRAM2
DSC1
DSC2
DSCAML1
DUOX2
DUOXA1
DUSP10
DUSP13
DUSP15
DYNLT3
DYRK1B
EAPP
EBF3
EBPL
ECH1
ECM2
EDIL3
EDN2
EDRF1-DT
EEF1A2
EFCAB1
EFCAB6
EFHC2
EFNA5
EFS
EGLN1
EGLN3
EIF3E
EIF3J-DT
ELF5
ELL3
ELOVL1
ELOVL4
ELOVL7
EMP2
EN1
ENDOU
ENSA
ENTPD2
EPB41L4A
EPB41L4B
EPC1
EPHA1
EPHA4
EPHX3
ERGIC2
ERMP1
ERN1
ERP27
ERV3-1
ESCO1
ESPNP
ESRP2
ETNK2
ETV7
EVPL
EXD3
EXOC3L1
EXOC6B
EXPH5
F8
FA2H
FABP3
FADS6
FAM102A
FAM126B
FAM131C
FAM13C
FAM153A
FAM178B
FAM181B
FAM214A
FAM214B
FAM219B
FAM220A
FAM229A
FAM3A
FAM3D
FAM49A
FAM71E1
FAM83C
FAM83E
FAM89A
FAXDC2
FBXL20
FBXL5
FBXO15
FBXO2
FBXO27
FBXO3
FBXO32
FBXO8
FCGBP
FCHSD1
FCN3
FDXR
FER1L4
FHIT
FILIP1L
FIS1
FKBP8
FLCN
FLG
FLG2
FLJ37201
FLJ37453
FLOT1
FMO5
FNIP1
FOXN3
FOXO1
FOXP3
FRAT2
FREM1
FRMD3
FRRS1
FRZB
FSTL4
FTX
FUNDC1
FUT3
GAB2
GABARAP
GABPB1-IT1
GABRE
GABRR2
GAMT
GAREM1
GARS-DT
GATM
GBA
GBAP1
GBP2
GBP3
GBP5
GCNT4
GDPD3
GFOD2
GGCT
GGH
GGT6
GGT7
GIN1
GIPC1
GJA3
GJB6
GJC3
GLIS1
GLRX
GNRH1
GNRHR
GPC3
GPLD1
GPR1
GPR108
GPR155
GPR157
GPR87
GRID2IP
GRIK5
GRTP1
GSDMC
GSTA4
GTF2B
GTPBP2
GUCA1B
GUSBP4
H19
HACD2
HAGH
HAL
HAP1
HAS1
HCAR2
HCAR3
HDAC5
HDHD3
HEIH
HES4
HES5
HID1
HIF1A-AS2
HIF1A-AS3
HIGD1A
HINT1
HMGCL
HOMER2
HOPX
HOXC13-AS
HPGD
HPSE
HPX
HR
HRNR
HS3ST3A1
HS3ST6
HSD17B14
HSPA13
HSPBAP1
HTR4
HYAL1
ICOSLG
IDH2
IER3IP1
IFI27L2
IFI6
IFITM10
IFNGR1
IFT20
IGF2
IGFBP3
IGFBP5
IGFL3
IGSF22
IGSF3
IGSF8
IKZF2
IL11
IL18
IL20RA
IL22RA1
IL36B
ILDR1
ILVBL
INCA1
ING4
INSL3
INSYN1
IP6K2
IPMK
IPO5P1
IPPK
IQSEC2
IRX3
ITGA7
ITGB7
ITIH4
ITSN2
KANK3
KANK4
KANSL1L
KATNBL1
KATNBL1P6
KBTBD3
KCNC3
KCNE1
KCNG1
KCNIP4
KCNJ11
KCNK10
KCNK12
KCNK7
KCNQ1OT1
KCP
KCTD21
KCTD4
KCTD9
KIAA0319
KIAA0319L
KIAA1257
KIF13B
KIF17
KIF21A
KLF9
KLHL28
KLHL31
KLK1
KLK10
KLK11
KLK12
KLK13
KLK14
KLK4
KLK5
KLK6
KLK7
KLK8
KLK9
KLRG2
KPNA7
KRCC1
KRT1
KRT13
KRT15
KRT16P2
KRT17P1
KRT2
KRT23
KRT24
KRT3
KRT33A
KRT37
KRT4
KRT40
KRT42P
KRT6C
KRT72
KRT74
KRT75
KRT76
KRT77
KRT78
KRT79
KRT80
KRT81
KRT84
KRT9
KRTAP19-1
KRTDAP
KYAT3
L2HGDH
L3MBTL4
LAMB2
LAMB2P1
LAMB4
LAMTOR3
LAPTM4A
LAPTM5
LCA5L
LCAL1
LCE1C
LCE3D
LCE3E
LDHD
LDLRAD1
LEMD1
LERFS
LGALS7
LINC00299
LINC00324
LINC00330
LINC00365
LINC00476
LINC00482
LINC00504
LINC00520
LINC00526
LINC00662
LINC00663
LINC00696
LINC00842
LINC00882
LINC00887
LINC00900
LINC00910
LINC00938
LINC01004
LINC01214
LINC01224
LINC01315
LINC01376
LINC01431
LINC01451
LINC01473
LINC01530
LINC01550
LINC01559
LINC01588
LINC01599
LINC01619
LINC01621
LINC01671
LINC01679
LINC01695
LINC02009
LINC02159
LINC02178
LINC02246
LINC02247
LINC02361
LINC02482
LINC02518
LINC02527
LINC02541
LINC02542
LINC02593
LINC02608
LINC02610
LINC02709
LINGO2
LIPH
LIVAR
LKAAEAR1
LMBRD1
LMBRD2
LMNTD2
LMTK3
LNX1
LOC100129148
LOC100130027
LOC100130449
LOC100130691
LOC100132249
LOC100287467
LOC100288846
LOC100505555
LOC100505715
LOC100505851
LOC100506023
LOC100506258
LOC100506606
LOC100506885
LOC100507144
LOC100507472
LOC100996842
LOC101927143
LOC101927811
LOC101927972
LOC101928069
LOC101928304
LOC101928673
LOC101928764
LOC101929188
LOC101929709
LOC102546294
LOC102724153
LOC102724532
LOC105369212
LOC105370203
LOC105371267
LOC105371730
LOC105372480
LOC105373159
LOC105376398
LOC112268114
LOC143666
LOC152048
LOC154761
LOC283299
LOC285074
LOC286437
LOC340090
LOC389834
LOC400499
LOC642484
LOC654780
LOC728975
LOC729867
LOC729870
LOX
LPAR6
LRFN2
LRIG3
LRP11
LRP1B
LRRC20
LRRC26
LRRC29
LRRC73
LRRN4CL
LY6D
LY6G6C
LYG1
LYNX1
LYPD2
LYPD5
LYRM9
LYSMD1
LYST
LZTS3
MAB21L4
MACROD1
MAF
MAGI1-IT1
MAGI2
MALINC1
MALL
MAML3
MAN1B1-DT
MANBA
MANEA-DT
MANSC1
MAOB
MAP3K12
MAP4K5
MAPK10
MAPK3
MAPK6-DT
MARCHF3
MATN4
MB
MBD1
MBIP
MBLAC2
MBOAT2
MBTD1
MCCC1
MCEE
MCTP1
MCUR1
MEF2C
MEGF6
MEGF9
MEIOB
MEIS3
MEOX1
METTL18
MFAP3L
MGAT4A
MIF4GD
MINCR
MINDY1
MIR210HG
MIR3150BHG
MIR31HG
MKX
MMADHC
MMP28
MMP3
MMP7
MOAP1
MOB2
MORN3
MOSPD1
MPLKIP
MPP7
MPPE1
MPZL2
MPZL3
MRPL36
MRPS30-DT
MRVI1
MSRB1
MST1
MTHFR
MTIF3
MTMR11
MTRNR2L8
MTSS1
MTSS2
MUC1
MUC15
MUC16
MXD4
MXRA5
MYCL
MYO5B
MYOM3
MZF1
N4BP2L2
NAAA
NAPSA
NATD1
NBPF26
NCALD
NCF2
NCK1-DT
NCOA2
NDRG2
NDUFA4
NDUFA4L2
NDUFA5
NDUFB1
NEB
NEBL
NECAB3
NECTIN1
NECTIN4
NEK5
NELL2
NEURL2
NFATC2
NFIL3
NGEF
NGF
NHLH2
NIBAN2
NIFK
NINJ2
NIPAL2
NKAIN1
NKPD1
NLRP10
NME3
NME5
NMNAT3
NMRK1
NMU
NOSIP
NOTCH2NLC
NOTCH3
NOVA2
NOXO1
NPAP1L
NPEPPSP1
NPFFR1
NPY1R
NR2F6
NR3C2
NREP
NRG4
NT5C3A
NTN4
NTN5
NUDT12
NUDT14
NUDT18
NUDT8
NUP50-DT
NXF3
OASL
OCLNP1
OR10A6
OR10S1
ORC4
OSBPL1A
OSCP1
OSER1
OSTM1
OTUD7A
OVCH2
OVGP1
OVOL2
OXLD1
P2RY14
P2RY4
P3H4
P4HA1
PAIP2B
PAMR1
PANK1
PANK3
PAQR6
PAQR7
PARD6G
PAX8
PBXIP1
PCDH1
PCED1A
PCMTD1
PCP2
PCSK1N
PCSK4
PCSK6
PDCD10
PDZD4
PDZK1IP1
PDZRN3
PELI1
PEPD
PEX11A
PEX11G
PFN4
PGAP3
PGBD5
PGLYRP2
PGLYRP3
PGLYRP4
PHETA1
PHLDB3
PHYH
PHYHIP
PHYKPL
PIGF
PIGN
PIK3AP1
PIK3C2B
PIK3IP1
PIP4P1
PIP5KL1
PIR
PITPNM3
PITX1
PKD1L2
PLA2G3
PLA2G4D
PLA2G4E
PLA2G4F
PLA2G6
PLA2R1
PLAAT2
PLAG1
PLAGL1
PLBD1
PLCD1
PLD1
PLEKHA7
PLEKHH3
PLEKHM1P1
PLIN1
PLIN2
PLIN5
PLPP2
PLXDC1
PMFBP1
PMVK
PNCK
PNPLA5
PNPLA8
PODNL1
POF1B
POLD4
POLR2J4
POMC
POSTN
POU3F1
PPARGC1A
PPIL6
PPL
PPM1H
PPM1J
PPP1R2
PPP1R3B
PPP1R3C
PPP1R3D
PPP1R3E
PPP2R2B
PPP2R2C
PRADC1
PRAM1
PRCP
PRKG2
PRKN
PRLR
PROCA1
PROS1
PRR15L
PRR36
PRRT3
PRRT4
PRSS22
PRSS27
PRSS36
PRSS8
PRX
PSAPL1
PSD
PSG2
PSG5
PSG6
PSG7
PTCHD4
PTENP1
PTGER3
PTGES
PTK6
PTPN21
PTPN22
PUS10
PXDC1
PXMP4
PYCARD
PYDC1
RAB11FIP1
RAB24
RAB2B
RAB38
RAB3D
RAB40A
RAB6A
RABEP2
RAD51AP2
RAET1E
RAET1G
RAET1L
RALGAPA2
RALGDS
RANBP9
RAP1GAP
RAP2C
RARG
RARRES1
RASA4
RASA4B
RASA4CP
RASAL1
RASAL3
RASEF
RASGEF1B
RASGRP1
RASSF9
RB1CC1
RBBP8NL
RBM34
RBM47
RCAN1
RCAN2
RCBTB2
RDH13
RDH16
REEP4
RENBP
RERG
RERGL
RETREG1
RETSAT
RFPL1S
RGMA
RGS11
RGS17
RHBDL2
RHCE
RHCG
RHOF
RHOV
RIMS3
RIT1
RNASEH2C
RND1
RNF103
RNF141
RNF152
RNF170
RNF19A
RNF208
RNF222
RNF223
RNF227
RNF39
RNFT1
RNH1
ROBO1
RORA
RORC
RPL31P11
RPL32P3
RPL39
RPL3L
RPS15A
RPS17
RPS27L
RPS29
RPS6KA2
RPS6KA5
RPTN
RRAD
RRAGD
RSL24D1
RSPH1
RSPH14
RSPH3
S100A12
S100A4
S100A7
S100A8
SAA2
SAMD10
SAMD9
SAT2
SATB1
SBNO2
SBSN
SCAND1
SCD5
SCGB1B2P
SCN2B
SCN3B
SCN4B
SCNN1A
SCYL3
SDAD1P1
SDR16C5
SDR42E1
SDR9C7
SELENBP1
SELENOP
SELPLG
SEM1
SEMA4D
SEMA5A
SEMA5B
SEMA6C
SEPTIN1
SEPTIN4
SERAC1
SERINC1
SERINC5
SERPINA12
SERPINB3
SERPINB4
SERPINB9
SESN3
SEZ6L2
SF3B6
SFTPD
SH2D3C
SH3GL1
SH3GLB2
SH3KBP1
SH3YL1
SHANK1
SHC2
SHE
SHF
SHISA8
SHISAL1
SHOC1
SIAE
SIAH1
SIPA1L2
SIRPB2
SIRT7
SLC10A3
SLC10A6
SLC12A6
SLC13A4
SLC15A1
SLC16A11
SLC16A4
SLC16A8
SLC17A5
SLC17A7
SLC19A2
SLC19A3
SLC1A6
SLC22A17
SLC22A23
SLC22A31
SLC23A1
SLC25A23
SLC25A29
SLC25A41
SLC25A45
SLC26A9
SLC28A3
SLC2A12
SLC2A13
SLC2A14
SLC2A3
SLC2A5
SLC30A1
SLC30A2
SLC30A4
SLC35F4
SLC35F5
SLC38A11
SLC39A11
SLC39A6
SLC40A1
SLC44A5
SLC46A2
SLC47A2
SLC49A3
SLC4A5
SLC52A1
SLC66A2
SLC6A20
SLC6A4
SLC6A9
SLC7A11
SLC7A4
SLC7A7
SLC8A2
SLC9A3
SLC9A9
SLC9B1
SLIT1
SLITRK6
SLURP1
SMAGP
SMARCD3
SMIM14
SMIM30
SMIM34A
SMPD3
SNHG28
SNTB1
SNX13
SNX16
SOD2-OT1
SORBS1
SORD2P
SORT1
SOWAHB
SOX21
SP6
SPAG17
SPATA41
SPATA6L
SPIN2B
SPIN3
SPIN4
SPINK1
SPOCK1
SPON2
SPPL3
SPRR2A
SPRR2B
SPRR2E
SPRR2G
SPTBN2
SPTSSB
SPTY2D1
SREK1IP1
SSBP2
ST8SIA1
STAC2
STAP2
STARD10
STARD5
STEAP4
STN1
STRC
STRN
STX19
STX7
STXBP6
SUCLA2
SUCLG1
SULT1E1
SUMF1
SVIP
SYCE3
SYCP2
SYF2
SYNC
SYNDIG1L
SYNE1
SYNE4
SYNPO2L
SYP
SYT5
SYT7
SYTL2
SYTL4
TAF13
TAF7
TAFA2
TBC1D10A
TBX6
TCAF2P1
TCEA3
TCF4
TCHH
TCHHL1
TCN1
TEC
TENT5A
TESK2
TFEB
TFR2
TGFBR3
TGM1
TGM5
TH
THAP8
THBD
THBS3
THEM5
THRB
TIAM1
TIFA
TIGD7
TIMM8B
TIMP2
TINCR
TLCD2
TLL2
TLR5
TLR9
TM2D1
TMBIM4
TMC4
TMEM116
TMEM120A
TMEM123
TMEM129
TMEM134
TMEM155
TMEM161B
TMEM184A
TMEM185A
TMEM200C
TMEM217
TMEM221
TMEM232
TMEM238
TMEM255A
TMEM256
TMEM267
TMEM271
TMEM47
TMEM53
TMEM54
TMEM59
TMEM74B
TMPRSS11A
TMPRSS11D
TMPRSS11F
TMPRSS11GP
TMPRSS13
TMPRSS6
TMTC1
TNFAIP8L3
TNFRSF13C
TNFRSF18
TNFSF10
TNKS1BP1
TNNC1
TNNC2
TNNI3
TOLLIP
TOM1L2
TOMM7
TOX3
TP53AIP1
TP53I3
TP53INP1
TP53TG1
TPD52
TPPP
TPPP3
TPRN
TPST2
TPTE2P5
TRADD
TRAM1L1
TRAPPC6A
TRAPPC6B
TREX2
TRIAP1
TRIL
TRIM17
TRIM23
TRIM4
TRIM62
TRIQK
TRPV3
TRPV4
TRPV6
TSGA10
TSKS
TSPAN12
TSSK6
TST
TSTD1
TTC22
TTC30B
TTC32
TTC39A
TTC39B
TTLL1
TTTY14
TTTY16
TUBE1
TUT7
TWF1
TXK
TYSND1
UBE2W
UBL3
UBXN6
UFSP1
ULK3
UNC119
UNC13D
UNC5CL
UQCR11
UQCRB
URAHP
USH1G
USP2
USP32P2
USP54
UTY
VAMP2
VAMP4
VAT1
VAV3
VGLL3
VGLL4
VN1R1
VNN3
VPS29
VPS36
VPS4B
VSIG10L
VSIG8
VWF
WAKMAR2
WASL
WDR26
WDR31
WDR78
WFDC12
WFDC21P
WFDC5
WIPI1
WNT10B
WNT11
WNT3
WNT4
WWC2-AS2
XCR1
XKR6
XKRX
XPA
YIPF2
YOD1
YPEL3
YPEL4
ZBED5
ZBTB20
ZBTB41
ZBTB5
ZBTB7C
ZBTB8OS
ZDHHC11B
ZDHHC20
ZDHHC21
ZDHHC24
ZER1
ZFAND1
ZFAND2A
ZFP14
ZFYVE1
ZFYVE28
ZHX1
ZMYM5
ZMYND10
ZMYND12
ZNF117
ZNF12
ZNF14
ZNF16
ZNF184
ZNF204P
ZNF208
ZNF250
ZNF300P1
ZNF32
ZNF350
ZNF354A
ZNF385B
ZNF385C
ZNF396
ZNF404
ZNF415
ZNF416
ZNF425
ZNF426
ZNF432
ZNF433
ZNF436
ZNF44
ZNF461
ZNF467
ZNF497
ZNF563
ZNF565
ZNF571
ZNF582
ZNF585A
ZNF600
ZNF606
ZNF626
ZNF630
ZNF658
ZNF667
ZNF674
ZNF675
ZNF676
ZNF681
ZNF682
ZNF688
ZNF705G
ZNF706
ZNF717
ZNF770
ZNF784
ZNF812P
ZNF821
ZNF83
ZNF837
ZNF841
ZNF843
ZNF846
ZNF883
ZNF91
ZNNT1
ZSCAN18
ZSCAN31
A2ML1
AADAC
AADACL2
AADACP1
AARD
ABCA13
ABCD3
ABCG1
ABCG4
ABHD12B
ABHD13
ABHD4
ABHD6
ABLIM3
ACADSB
ACADVL
ACAP1
ACBD4
ACER2
ACKR2
ACKR3
ACKR4
ACOT11
ACP3
ACP7
ACSF2
ACSM3
ACTL10
ACTR10
ACTR6
ACVR2A
ACYP2
ADAD2
ADAM11
ADAM15
ADAMTS13
ADAMTS14
ADAMTSL3
ADAMTSL4
ADAP2
ADCK2
ADCY10P1
ADD3
ADGRB1
ADGRF2
ADGRF4
ADGRG1
ADGRG7
ADGRL2
ADGRL3
ADGRV1
ADHFE1
ADM2
ADPRHL2
ADPRM
ADSS1
AGBL3
AHR
AIF1L
AIG1
AK7
AKR1B10
AKR1B15
AKR1C1
AKR1C3
ALDH2
ALDH3A2
ALDH3B1
ALDH5A1
ALKBH7
ALOX12
ALOX15B
ALPK1
ALPK3
AMDHD1
AMN
AMPD3
AMY2B
AMZ1
ANAPC16
ANG
ANGPTL4
ANKFN1
ANKRD12
ANKRD13A
ANKRD13D
ANKRD24
ANKRD35
ANKRD36BP2
ANKRD37
ANKRD49
ANXA9
AOPEP
AP1AR
APCDD1
APCDD1L-DT
APLP1
APOE
APOOL
AQP10
AQP5
AQP9
ARF5
ARFGEF3
ARG1
ARHGAP24
ARHGAP28
ARHGAP40
ARHGAP5
ARHGDIG
ARHGEF10L
ARHGEF37
ARHGEF4
ARL11
ARL14
ARL14EP
ARL4A
ARL5B
ARL8B
ARMC12
ARMC5
ARMH1
ARSF
ARV1
ASNSD1
ASPG
ASS1
ATG101
ATG16L2
ATG4A
ATG4D
ATL1
ATP11B
ATP12A
ATP1B1
ATP1B3
ATP2B4
ATP2C2
ATP5F1C
ATP5IF1
ATP6AP1
ATP6V0B
ATP6V0E1
ATP6V0E2
ATP6V1A
ATP6V1B2
ATP6V1C2
ATP6V1F
ATP6V1G1
ATP7A
AURKC
AWAT1
AZGP1P1
B3GNT4
B4GALNT2
B4GALNT3
BACH1
BAIAP3
BAMBI
BANK1
BARX2
BBOX1
BCAM
BCKDHA
BCL2L2
BCO2
BDNF-AS
BEAN1
BEND6
BEST2
BEX3
BGN
BICDL1
BLOC1S1
BMP2
BNIP3L
BNIPL
BOLA1
BORCS7
BRK1
BRSK2
BSPRY
BTBD16
BTF3L4
C10orf99
C11orf80
C11orf96
C12orf29
C14orf132
C15orf48
C15orf61
C15orf62
C15orf65
C19orf38
C1orf167
C1orf21
C1orf53
C1orf54
C1orf68
C1S
C20orf204
C2CD2L
C2orf15
C3orf35
C3orf38
C4orf19
C4orf47
C5AR1
C5orf38
C6orf223
C6orf99
C7orf57
C8orf48
C9orf16
C9orf85
CA2
CA3
CA9
CABCOCO1
CACFD1
CACNA1I
CALB2
CALCB
CALML3
CAMK1D
CAMLG
CAMSAP3
CAPN3
CAPNS2
CAPS
CAPZA2
CARD14
CARF
CARMIL3
CASC15
CASP14
CAT
CATSPERG
CBLC
CBR1
CBWD2
CCDC102B
CCDC126
CCDC146
CCDC159
CCDC171
CCDC183
CCDC30
CCDC74A
CCDC88B
CCL20
CCL22
CCN5
CCNA1
CCSER1
CCT6P3
CD177
CD36
CD55
CDC37L1
CDH26
CDHR1
CDK7
CDKN1B
CDS1
CEACAM19
CECR2
CEL
CELSR2
CEPT1
CERCAM
CERS4
CES3
CES4A
CFAP206
CFAP300
CFAP69
CFD
CFLAR
CFTR
CGN
CGNL1
CHCHD7
CHI3L2
CHL1
CHMP4C
CHMP5
CHN2
CHODL
CHP1
CHP2
CHST12
CHST8
CHURC1
CIART
CIDEA
CIPC
CLBA1
CLCA1
CLCA2
CLCA4
CLCN3
CLCN4
CLCN5
CLDN16
CLDN23
CLEC11A
CLIP4
CLN8
CLYBL
CMYA5
CNIH4
CNN1
[truncated: 1,364 more rows]

## Sheet: Fig1f
Cluster III
AAAS
AADAT
AASS
ABCA1
ABCB9
ABCC4
ABCF2
ABCG2
ABHD11
ACD
ACIN1
ACOT9
ACP2
ACSL4
ACTA2
ACTB
ACTG1
ACTN1
ACTRT3
ADAM19
ADAM8
ADAMTS12
ADAMTS4
ADAMTS6
ADAMTS9
ADCY3
ADD2
ADGRA3
ADGRF1
AFAP1
AFAP1L2
AGMAT
AGO2
AGPAT4
AGPAT4-IT1
AIFM1
AKNA
AKT1
AKT3
ALDH18A1
ALG3
ALG8
ALKBH8
ALYREF
AMIGO2
ANAPC1
ANAPC15
ANGPTL2
ANKRD18A
ANKRD36B
ANKRD40
ANKRD52
ANKS6
ANP32A
ANP32C
ANP32E
ANPEP
ANTXR2
ANXA2
ANXA2P1
ANXA5
ANXA6
AP4B1
APBB1
APBB2
APLN
ARAP3
AREL1
ARHGAP18
ARHGAP19
ARHGAP21
ARHGAP29
ARHGAP4
ARHGDIA
ARHGDIB
ARHGEF2
ARHGEF3
ARHGEF39
ARL4C
ARMC4
ARSB
ARSJ
ARVCF
ASAP1
ASF1B
ASPH
ASPM
ATAD2
ATP6V0A4
ATR
AUNIP
AURKA
AURKAP1
AURKB
B3GALNT1
B3GAT1
B4GALNT1
B4GALT5
B4GALT6
BAIAP2L2
BARD1
BAZ1B
BCAR1
BCAR3
BCAT1
BCAT2
BCL10
BCL2
BCL9L
BCOR
BEND3
BEND7
BIN1
BMP4
BNC1
BNC2
BOLA3
BOP1
BRCA1
BRD8
BRD9
BRIP1
BUB1
BUD13
BVES
C10orf55
C11orf24
C11orf45
C11orf95
C12orf43
C1orf174
C1QTNF6
C20orf27
C21orf58
C2CD2
C2CD3
C4orf46
C5orf34
C7orf31
C9orf116
C9orf129
C9orf64
CA10
CADM1
CADPS2
CALHM2
CAMK1
CAMK2B
CAMK2N1
CAMK2N2
CAPN8
CAPRIN2
CARD10
CARD11
CAVIN1
CAVIN3
CBX1
CBX5
CBX6
CCBE1
CCDC14
CCDC34
CCDC57
CCDC68
CCDC8
CCDC88A
CCN2
CCNA2
CCND3
CCNJL
CD163L1
CD320
CDAN1
CDC25A
CDC42EP3
CDCA3
CDCA5
CDCA7L
CDCP1
CDH11
CDH2
CDK11B
CDK2AP1
CDK2AP2
CDK5RAP1
CDK6
CDKL2
CDR2
CDYL2
CEACAM1
CELF1
CEMIP2
CENPJ
CENPM
CENPV
CEP112
CEP128
CEP131
CEP152
CEP170
CEP290
CEP41
CERS2
CFL1
CGAS
CHD4
CHEK2
CHERP
CHKA
CHPF
CHST10
CHST15
CHST6
CHSY1
CIP2A
CIT
CITED4
CKAP2L
CKAP5
CLCC1
CLCF1
CLMN
CLMP
CLN6
CLPB
CLSPN
CLSTN1
CLTCL1
CMBL
CNN3
CNTNAP3
COL11A1
COL12A1
COL22A1
COL4A1
COL4A4
COL9A2
COPRS
CORO7
COTL1
CPA6
CPSF1
CPVL
CRACR2A
CREB3L2
CRYZL2P
CS
CSMD2
CSMD3
CSRP1
CSTF3
CTBP2
CTNNAL1
CTPS2
CTRL
CTSZ
CUEDC1
CXCL2
CXCL3
CXCL5
CYB5R3
CYBA
CYGB
CYP1B1
CYP24A1
CYP27B1
CYP27C1
DAB2
DAP
DBN1
DCAF1
DCBLD2
DCTD
DCTN1
DCTPP1
DDAH1
DDHD1
DDIT4L
DDN
DDX12P
DDX23
DDX39A
DDX51
DDX54
DENND2A
DENND2B
DENND4B
DENND5A
DENND5B
DEPDC1
DERL3
DFFA
DGAT1
DHFR
DHX33
DHX37
DHX57
DIAPH1
DKK2
DLC1
DLGAP5
DLL1
DLSTP1
DMC1
DNA2
DNAH5
DNAJC11
DNAJC18
DNAJC9
DNMT1
DOCK10
DOCK4
DOCK7
DONSON
DPAGT1
DPF1
DPF3
DPP9
DPY19L1
DPYD
DPYSL3
DROSHA
DSCAM
DSCC1
DTYMK
DUSP4
DUSP6
DZIP1
DZIP1L
E2F7
E2F8
EARS2
EBNA1BP2
ECE1
ECI2
EEF2KMT
EFCAB12
EFTUD2
EHD4
EID2B
EIF2AK2
EIF2B3
ELAC2
ELAVL1
ELAVL2
ELFN2
ELOVL5
EMC1
ENC1
ENG
ENO1
ENOX1
EOGT
EOMES
EPB41L2
EPB41L3
EPOP
EPS8
ERAP1
ERCC1
ERCC2
ERCC6
ERCC6L
ERVMER34-1
ESM1
ETS1
ETV1
ETV4
ETV5
EVA1A
EVC2
EVI2B
EXOC3L2
EXOSC10
EXT1
EXTL2
EZH2
F3
FADS1
FAM107B
FAM136A
FAM161A
FAM167A
FAM171A1
FAM180A
FAM95C
FANCA
FANCB
FANCC
FANCG
FAP
FARSB
FASN
FAT1
FAXC
FBL
FBLN5
FBN1
FBN2
FBXL6
FBXO16
FBXO17
FBXO43
FBXO5
FCMR
FDXACB1
FERMT1
FEZ1
FGD1
FGD6
FGF1
FGFBP1
FGFR1
FHOD1
FIBCD1
FIBP
FIGNL1
FKBP11
FKBP1A
FKBP1AP1
FLII
FLNA
FLOT2
FLVCR1-DT
FMNL3
FN1
FOSL1
FOXA2
FOXD1
FOXL2
FOXM1
FOXP1
FRMD4A
FRMD5
FRS3
FSTL1
FTSJ3
FUBP1
FUT10
FZD4
FZD8
GALNT14
GALNT18
GANAB
GART
GAS6
GASK1B
GBGT1
GBX2
GCLM
GCN1
GCSH
GDNF
GDPD5
GEMIN4
GEMIN5
GGA2
GINS2
GIT2
GJC1
GLDC
GLI3
GLT8D2
GLUL
GMDS
GNA12
GNB4
GOLGA2P5
GOLGA8B
GOLIM4
GOLM1
GOT2
GPAM
GPAT2
GPATCH4
GPC4
GPR135
GPR161
GPR176
GPR19
GPR63
GPR85
GPX1
GPX2
GRB10
GSDME
GYS1
H2AX
H2AZ2
H3-2
HAPLN3
HAS2
HAUS6
HAUS7
HAUS8
HCFC1
HCLS1
HEATR1
HEG1
HELZ
HELZ2
HERC2
HIP1
HIVEP3
HJURP
HLCS
HMGB1
HMGCS1
HNRNPA1P10
HNRNPA2B1
HNRNPA3P1
HNRNPD
HNRNPH1
HNRNPR
HNRNPU
HOXA1
HOXA10
HOXA11
HOXA3
HOXA7
HOXB2
HOXB7
HS3ST1
HS6ST2
HSP90AB4P
HSPA12A
HSPA5
HSPA8
HSPD1
HSPG2
HSPH1
HTATSF1P2
HVCN1
HYI
HYOU1
ICAM2
IFFO1
IFRD2
IFT172
IGF2BP2
IGFLR1
IKBIP
IL15RA
IL1A
IL1B
IL7
IMMT
IMPDH1
INHBA
INPP4B
INPP5E
INSYN2B
INTS1
INTS4
INTS9
IPO4
IQCA1
IQGAP3
IQSEC1
IRF1
ISYNA1
ITGA5
ITGB1
ITGB2
ITGB5
ITGB6
ITPK1
ITPKB
JAG1
JMJD6
JPT1
KARS1
KATNAL1
KBTBD6
KCNAB3
KCNE5
KCNMB3
KCNQ3
KCTD12
KHDC1
KHSRP
KIAA0040
KIAA0753
KIAA1549
KIF14
KIF18B
KIF21B
KIF24
KIF3C
KIF7
KLHL13
KRT18P55
KRT8
KRTAP2-3
L1CAM
LAMA1
LAMB1
LAMB3
LARGE1
LAS1L
LBHD1
LBR
LCAT
LCP1
LEF1
LHFPL2
LHFPL6
LIFR
LIG1
LIMA1
LIMD2
LINC00342
LINC00880
LINC01116
LINC01572
LINC01704
LINC02535
LINC02551
LINC02657
LINC02693
LIPE
LMF2
LMNB2
LMO2
LOC100287387
LOC100310756
LOC100420587
LOC100507437
LOC100507507
LOC101928370
LOC202181
LOC283922
LOC344967
LOC646214
LOC646762
LOXL3
LPAR1
LPAR2
LPCAT1
LPCAT3
LPGAT1
LPIN2
LPXN
LRFN1
LRIG1
LRP5L
LRP8
LRRC2
LRRC34
LRRC37A6P
LRRC59
LRRN4
LSG1
LTBP2
LUC7L
LUZP1
LYAR
LZTS1
M1AP
MAD1L1
MAD2L1
MAD2L2
MAN1A1
MANCR
MAP6
MAP7D2
MAP7D3
MAPK12
MAPKAP1
MARCHF4
MARCKSL1
MATN3
MBOAT1
MCAM
MCF2
MCM3
MCM6
MCM7
MCMBP
MCOLN2
MCOLN3
MCRIP1
MDM1
MDN1
MECOM
MED24
MEIS2
MELTF
METTL1
METTL21A
METTL27
MEX3A
MFAP2
MFNG
MFSD10
MICAL1
MICAL3
MID1
MIG7
MIR100HG
MIR503HG
MIS18A
MIS18BP1
MKI67
MLKL
MMP10
MMP19
MMS22L
MNS1
MOB3B
MOK
MOXD1
MPDZ
MPHOSPH9
MPP1
MPP3
MPP4
MROH6
MRPL16
MRPS27
MSANTD2
MST1R
MT1G
MTFR2
MTMR2
MTOR
MYBBP1A
MYBL1
MYEF2
MYH10
MYH15
MYH9
MYO10
MYO1C
MYOF
NAA10
NACAD
NANP
NAP1L3
NARS2
NBAS
NCAPD3
NCAPG2
NCEH1
NCKAP5L
NCL
NCOA5
NCOR2
NDC1
NEDD9
NEGR1
NEK2
NEK3
NEK4
NEMP1
NEMP2
NETO1
NETO2
NFIB
NFKBID
NFKBIE
NHP2
NID1
NINL
NKX3-1
NLE1
NMB
NOL10
NOL6
NOL9
NOP14
NOP2
NOS1
NPAT
NPDC1
NPM3
NPRL3
NQO1
NRCAM
NRIP3
NRP1
NSL1
NSUN2
NSUN5
NT5DC2
NT5DC3
NTHL1
NUDT11
NUFIP1
NUP133
NUP153
NUP155
NUP160
NUP62
NUP98
OCIAD2
ODC1
OGDHL
OLFML2B
OPCML
ORC1
ORC2
OSBPL10
OSBPL7
OSGEP
P2RX5
P3H1
P4HA3
PA2G4P4
PABPC4
PADI2
PAFAH1B3
PARN
PARP1
PARP12
PARP4
PASK
PATZ1
PBK
PBX4
PC
PCBD1
PCDH20
PCGF2
PCNA
PCOLCE2
PCYT1B
PDAP1
PDE1C
PDE2A
PDGFA
PDGFB
PDIA4
PDIA6
PDLIM7
PECR
PELP1
PEMT
PES1
PEX5L
PFN1
PGAP6
PGM2L1
PHC2
PHF12
PHF19
PHF21B
PHKA2
PHLDA1
PHLPP2
PHTF1
PIF1
PIGM
PIK3R4
PIM2
PINK1-AS
PIP4K2A
PIP4K2B
PIP4P2
PIP5K1C
PITPNM2
PITRM1
PKMYT1
PKP2
PLAT
PLAUR
PLCB2
PLCH1
PLEC
PLEK2
PLOD3
PLSCR1
PLSCR4
PLXND1
PMEPA1
PMP22
PNKP
PNPT1
POC1A
PODXL
POFUT2
POGLUT2
POGZ
POLD2
POLE
POLE2
POLE3
POLG2
POLQ
POLR1A
POLR2D
POLR2L
POLR3A
POM121C
POMGNT1
POPDC3
POU2F2
PPAT
PPIB
PPID
PPIL1
PPM1G
PPP1R14A
PPP2R1B
PPP3CA
PPP4R1L
PPT1
PRC1
PRDM5
PRDX3
PREP
PREX1
PRIM1
PRKAR1B
PRKCQ
PRKD1
PRKD2
PRKD3
PRKDC
PROB1
PRPF19
PRPF8
PRSS12
PRTFDC1
PRUNE2
PRXL2C
PSIP1
PSMB2
PSMC3IP
PSME4
PSRC1
PTAFR
PTCH1
PTHLH
PTOV1-AS2
PTPN9
PTPRB
PTPRK
PUDP
PUS7
PXDN
PXN
PYCR2
PYCR3
PYGO1
QDPR
QSOX2
RAB15
RAB17
RAB20
RAB34
RAB3B
RAB3IL1
RAB43
RABL2B
RAC2
RACGAP1
RAD18
RAD51D
RAD52
RAD54B
RAPGEF1
RAPGEF3
RASA3
RASGRF1
RASIP1
RAVER1
RBBP7
RBL1
RBM12B
RBM19
RBM22
RBM26
RBM28
RBMX
RCBTB1
RDM1
RECQL4
RERE
RFC1
RFC2
RFC4
RFLNB
RFT1
RFTN1
RFWD3
RFX1
RHEBL1
RHOBTB1
RILPL2
RNF130
RNPS1
ROBO4
ROCK2
RPA2
RPAP1
RPGRIP1L
RPS6KL1
RPSAP52
RRBP1
RRP12
RTKN
RTL5
RTN4IP1
RTN4R
RUBCNL
RUNX1
RUVBL1
S100A10
S100A2
S100A3
SAAL1
SACS
SAFB2
SALL2
SAMD3
SAMHD1
SAP130
SAP25
SARS2
SART3
SASS6
SCAF4
SCARB1
SCFD2
SCMH1
SCML2
SCN5A
SCRN1
SDC3
SEC16A
SEC22C
SEC24D
SEMA3A
SEMA3D
SEMA7A
SEPHS1
SEPTIN6
SERPINB1
SERPINE2
SETSIP
SF1
SF3A1
SF3A3
SF3B4
SFMBT1
SFMBT2
SFPQ
SFRP1
SFTA1P
SFXN4
SGCB
SGO1
SGTB
SH2D2A
SH2D5
SH3RF1
SHC4
SHCBP1
SHISA2
SHISA5
SHMT1
SHQ1
SHROOM1
SHTN1
SIAH3
SIGIRR
SIGMAR1
SIN3A
SIX4
SKA3
SLC10A2
SLC12A4
SLC12A7
SLC12A8
SLC15A3
SLC16A9
SLC18B1
SLC19A1
SLC23A2
SLC25A13
SLC25A19
SLC25A22
SLC26A6
SLC2A6
SLC35B2
SLC35B4
SLC35D2
SLC37A4
SLC38A5
SLC41A2
SLC43A1
SLC43A2
SLC43A3
SLC45A3
SLC46A1
SLC4A11
SLC52A3
SLC5A6
SLC7A5
SLC8A1
SLC9B2
SLCO4C1
SLFN11
SLFN12
SLFN13
SLIT3
SLX4
SMARCA1
SMARCC1
SMC1A
SMILR
SMPD4
SMURF2
SNAI2
SNAPC4
SNF8
SNRNP200
SNRNP40
SNX8
SOCS1
SOCS3
SOGA1
SOX15
SPAG5
SPARC
SPATC1L
SPC24
SPC25
SPOCD1
SPRED2
SPRY2
SPRY4
SPTB
SPTBN5
SRBD1
SRGAP3
SRI
SRM
SRMS
SRPRA
SRPX
SRSF1
SRSF12
SRSF2
SSH1
SSR3
SSRP1
ST3GAL1
ST3GAL2
ST3GAL5
ST8SIA4
STARD13
STAT2
STIL
STING1
STK10
STK33
STMN1
STMN3
STX1A
STX2
STYK1
SUGP2
SULT1B1
SUPT16H
SUSD5
SV2A
SYN1
SYNE3
TAF1A
TAF6
TAMM41
TARBP1
TBX3
TBXA2R
TCF3
TCP1
TEAD2
TENM4
TEP1
TEX10
TEX261
TFAP4
TFB1M
TFPI2
TFRC
TGFB1
TGFB3
TGM2
THAP10
THBS2
THEM4
THOC5
THY1
THYN1
TIMELESS
TIPIN
TK1
TLN1
TMEM156
TMEM158
TMEM184B
TMEM200B
TMEM220
TMEM230
TMEM249
TMEM35B
TMEM44
TMEM63A
TMEM74
TMTC4
TNC
TNFRSF10B
TNFSF15
TNIK
TNPO3
TNRC18
TNS3
TNS4
TOMM34
TONSL
TOP1MT
TOP2A
TOP3A
TOPBP1
TOX
TP53
TPK1
TPM2
TPM3
TRA2B
TRABD2A
TRABD2B
TRAIP
TRAM2
TRANK1
TRAP1
TRDMT1
TREML2
TRIM14
TRIM36
TRIM45
TRIM47
TRPC6
TSHZ3
TSR1
TTC7B
TTI1
TUBA1B
TUBB4A
TUBGCP2
TUBGCP3
TXNDC11
TXNDC5
TXNRD2
TYK2
UBAP2
UBE2O
UBE2S
UBE2T
UBR1
UCN2
UGT3A2
URB1
USP22
USP24
USP28
USP40
USP51
USP7
VAV2
VDAC1
VDR
VEGFC
VEZF1
VGF
VNN1
VOPP1
VWA8
WARS1
WBP11
WDCP
WDHD1
WDR1
WDR35
WDR4
WDR77
WDR91
WIPF1
WNT7A
WNT9A
WT1
XPC
XPO4
XRCC2
XRCC3
XRRA1
ZBED2
ZBTB39
ZC3H13
ZC3H4
ZC3HAV1
ZC3HC1
ZDHHC7
ZDHHC8P1
ZFHX3
ZFP36L1
ZFP36L2
ZFP64
ZFP82
ZGLP1
ZGRF1
ZKSCAN2
ZMYM3
ZNF106
ZNF142
ZNF239
ZNF280B
ZNF280C
ZNF281
ZNF318
ZNF367
ZNF37BP
ZNF445
ZNF496
ZNF641
ZNF689
ZNF695
ZNF697
ZNF704
ZNF724
ZNF732
ZNF792
ZNF827
ZNF850
ZNHIT6
ZP4
ZWINT
AATF
ABCB8
ABCC10
ABCC3
ABCE1
ABHD14A
ABHD2
ABL1
ABRACL
ACER3
ACO1
ACOT4
ACOXL
ACTG1P20
ACTG1P4
ACTL6A
ACTR3B
ACVR2B
ADAMTS15
ADAMTSL1
ADCY1
ADGRE5
ADM5
ADORA1
ADORA2B
ADRB1
ADSL
AEBP1
AFG3L1P
AGO1
AGPS
AGRN
AHSA1
AJAP1
AKAP1
AKAP12
AKAP7
ALDH1B1
ALG10
ALMS1
ALPL
ANKEF1
ANKLE1
ANKRD13B
ANKRD18B
ANKRD36
ANKRD6
ANLN
ANO1
ANO4
ANO6
ANO7
ANP32AP1
ANP32B
ANTXR1
ANXA2P2
ANXA2P3
AOX1
AP1M1
AP2B1
APAF1
APBA2
APEH
APEX1
API5
APOBEC3B
APOBEC3C
APOBEC3F
APOBEC3G
APOL6
AREG
ARHGAP11A
ARHGAP11B
ARHGAP25
ARHGAP33
ARHGEF1
ARHGEF10
ARHGEF40
ARID3B
ARID5A
ARMC9
ARMCX4
ARNT2
ARPC1B
ARTN
ASAP2
ASB1
ASIC1
ASPHD1
ASXL1
ATAD3A
ATAD3B
ATAD5
ATF7IP2
ATIC
ATN1
ATP11A
ATP8A2
ATP8B2
AXL
AZIN2
BACE2
BAG2
BAG3
BANF1
BASP1
BAX
BBS5
BCL2L12
BCL9
BCORL1
BCS1L
BICC1
BIRC5
BIVM
BLM
BLVRA
BMP6
BMS1
BORA
BRCA2
BRD3OS
BRI3BP
BSG
BSN
BST1
BTN3A1
BTN3A2
BUB1B
BUD23
C12orf45
C12orf54
C12orf65
C15orf39
C18orf54
C1orf112
C1orf115
C1QTNF1
C20orf197
C4orf48
CABIN1
CABLES1
CABYR
CACHD1
CACYBP
CAD
CALD1
CALR
CALU
CAMK4
CAP1
CAPN15
CAPN2
CAPRIN1
CARM1
CARMIL2
CASP2
CASP7
CAV1
CAVIN4
CBR3
CBX2
CC2D2A
CCDC134
CCDC136
CCDC15
CCDC150
CCDC152
CCDC18
CCDC24
CCDC77
CCDC86
CCM2
CCN1
CCNB1
CCNB2
CCND1
CCND2
CCNF
CCNK
CCNYL1
CCP110
CCT5
CD1D
CD274
CD276
CD3EAP
CD83
CDC123
CDC20
CDC25B
CDC42EP2
CDC45
CDC6
CDC7
CDCA2
CDCA7
CDCA8
CDH4
CDK18
CDK2
CDKAL1
CDT1
CELF2
CENPA
CENPF
CENPH
CENPI
CENPO
CENPW
CEP135
CEP250
CEP55
CEP57L1
CEP72
CEP78
CEP85
CFAP54
CFAP58
CHAF1A
CHAF1B
CHAMP1
CHD3
CHEK1
CHGB
CHPT1
CHRNA5
CHROMR
CHST11
CHST14
CHST3
CHSY3
CHTF18
CIC
CKAP2
CLCN6
CLDN11
CLUAP1
CMSS1
CMTM3
CMTM7
CNKSR1
CNKSR2
CNN2
CNPY3
CNTLN
CNTNAP1
CNTRL
COG1
COL13A1
COL1A2
COL4A2
COL8A1
COLGALT1
COMMD4
COPG1
COPS7B
CORO1A
CORO2B
CPA2
CPED1
CPNE2
CPSF3
CREB3
CREB5
CRISPLD1
CSF1
CSF2
CSF3
CSTF2
CTNNBL1
CTPS1
CTSE
CXCL1
CXCL6
CYP2S1
CYP2U1
CYP4V2
CYSTM1
DAGLA
DARS2
DAW1
DBF4
DBF4B
DCAF7
DCLRE1B
DCPS
DDHD2
DDIAS
DDX10
DDX11
DDX20
DDX43
DDX46
DENND3
DFFB
DGCR8
DGKD
DGKZ
DHODH
DHRS2
DHTKD1
DHX30
DHX34
DHX35
DHX38
DHX9
DIS3L
DIS3L2
DISP1
DISP2
DKC1
DLL3
DLX1
DNAAF5
DNAH14
DNAH2
DNAJC10
DNAJC13
DNM1L
DOCK1
DOCK11
DOCK2
DOCK5
DOK1
DPP3
DPY19L3
DPYSL2
DSG2
DTL
DTX3L
DUBR
DUS2
DUS4L-BCAP29
DUSP5
DUSP9
DYNC1H1
DYNC2H1
DYRK3
DYSF
E2F3
ECT2
EDARADD
EDNRA
EEF1AKNMT
EFHD2
EGFLAM
EIF2AK4
EIF3B
EIF5B
ELK3
EME1
EML4
EMP3
EMSLR
EMSY
ENPP1
ENPP4
ENTPD6
ENTPD7
EP400
EPCAM
EPHX4
EPN3
ERAL1
ERAP2
ERFE
ERI1
ESCO2
ESPL1
ESPNL
ESYT1
EWSR1
EXO1
EXOG
EXOSC2
EXOSC9
EXTL3
F2R
F8A1
FAAP24
FADS2
FAH
FAM111B
FAM120A
FAM155B
FAM160B1
FAM20C
FAM72B
FAM81A
FAM83A
FAM83D
FAM92A
FAM98B
FANCD2
FANCI
FANCM
FAR2
FARP1
FAS
FAT4
FBXL7
FCRLA
FEN1
FGF2
FGF5
FGFRL1
FHL1
FHOD3
FJX1
FLI1
FLNB
FLNC
FLT3LG
FLVCR1
FMNL2
FNDC3A
FNDC3B
FOSB
FOXL2NB
FOXP4
FOXRED1
FPGS
FRAS1
FRMPD4
FSCN1
FSD1
FST
FUS
FUT4
FUT8
FXN
FXYD5
FZD2
G0S2
G6PC3
GAD1
GAL
GALNT10
GALNT2
GALNT7
GAS6-DT
GCAT
GCDH
GDAP1
GDF11
GEN1
GINS1
GINS3
GINS4
GLCE
GLI1
GLIPR1
GLIS2
GLYCTK
GMPPA
GMPS
GNB3
GNG11
GNG2
GNL3L
GPAT4
GPD2
GPR27
GPR3
GPRASP1
GRAMD1A
GRAMD1B
GREB1L
GRK3
GRK5
GRK6
GRK6P1
GRWD1
GSDMD
GSTCD
GSTO1
GTF2H2B
GTF3C6
GTSE1
GUF1
GVQW3
GXYLT2
HACD3
HAS3
HASPIN
HAUS5
HDGFL2
HELB
HELLS
HERC5
HGH1
HGSNAT
HHIP
HIC1
HMCES
HMGA1
HMGA2
HMGB3
HMGN2
HMGXB3
HNRNPA1
HNRNPA3
HNRNPAB
HNRNPH3
HNRNPM
HNRNPUL1
HOXA10-AS
HOXC10
HOXC11
HOXC4
HOXC5
HOXC8
HOXC9
HPCAL1
HPDL
HPRT1
HRCT1
HROB
HS3ST2
HSH2D
HSP90AB1
HSP90B1
HSP90B2P
IFI35
IFIT3
IFNAR2
IFT122
IGFBP4
IL12RB2
IL1R2
IL1RAPL1
IL23A
IL24
IL27RA
IL31RA
IL32
IL4R
IL7R
ILF3
INCENP
INF2
INPP5F
INPPL1
INVS
IPO11
IPO5
IPO9
IPW
IRAK3
IRX1
ITGA1
ITGA10
ITGA2
ITGA3
ITGA4
ITGA6
ITGB4
ITM2C
ITPRIPL1
ITPRIPL2
ITSN1
IVD
JADE2
JAM3
JPT2
KCNIP3
KCNJ15
KCNK2
KCNQ5
KDELR3
KDM1A
KDM4D
KDM8
KHDRBS1
KHDRBS3
KIAA0586
KIAA0754
KIAA1549L
KIAA1841
KIF11
KIF15
KIF20A
KIF20B
KIF22
KIF23
KIF2C
KIF4A
KIF4B
KIFBP
KIFC1
KIRREL1
KLHL42
KLHL5
KMT2A
KNL1
KNSTRN
KNTC1
KPNA2
KRT18
KRT7
KRTCAP3
L1TD1
L3MBTL3
LAMA3
LAMC1
LAMC2
LAP3
LARGE2
LARS2
LASP1
LDLR
LGALS1
LIG3
LIMK1
LINC00265
LINC00452
LINC00888
LINC00941
LINC00997
LINC01127
LINC01204
LINC01521
LINC01963
LINC02381
LINP1
LIPG
LIX1L
LMCD1
LMNB1
LNCOG
LNP1
LOC100129034
LOC100287042
LOC100288637
LOC100505501
LOC100507002
LOC101927278
LOC101927550
LOC101928100
LOC105274304
LOC105373311
LOC105374952
LOC112694756
LOC150051
LOC399815
LOC642846
LOC729683
LPIN1
LRCH3
LRFN3
LRFN4
LRP5
LRRC3
LRRC49
LRRC8C
LRRK1
LRTOMT
LRWD1
LSM6
[truncated: 693 more rows]

## Sheet: Fig1h
Cluster I	Cluster II	Cluster III
9.04712	5.72792	5.2854
8.64746	1	4.75489
7.12928	1	4
8.20457	0	6.59991
10.3185	3.70044	5.64386
8.59246	4.58496	6.65821
7.96578	2	5.70044
8.43879	2	5.85798
9.33985	3.16993	2.80735
9.94691	1.58496	4.85798
9.93221	1.58496	7.30378
7.56224	1.58496	5.20945
8.6865	0	3.32193
8.83289	6.20945	5.83289
9.65642	2	5.64386
8.45943	1	4.85798
8.6865	7.04439	3.45943
7.6865	5.61471	6.06609
7.73471	2.58496	5.75489
9.01123	2.58496	6.61471
7.06609	5.49185	7.45121
7.33985	3.90689	4.70044
8.20457	6.37504	3.58496
8.2854	4.24793	6.91886
9.17991	5.70044	1
8.37504	4.85798	6.75489
7.22882	8.50779	6.67243
5.64386	3.90689	6.52356
8.57365	6.53916	11.5008
8.56605	2.32193	10.4666
8.28077	2.58496	2
5.42626	5.55459	3.90689
8.47168	5.35755	6.45943
9.35094	3.16993	9.17742
6.79442	5.88264	6.82018
5.42626	8.2384	6.70044
7.67948	1.58496	5.16993
8.54303	4.08746	4
7.67948	5.45943	7.70044
8.90388	0	0
6.9542	0	2
7.87652	5	5.49185
8.73471	0	6.71425
8.90087	3.58496	3
10.2021	1	2
8.01123	4.39232	0
5.93074	5.52356	5.16993
9.29002	6.32193	0
9.10329	2.80735	6.35755
10.1241	3	5.12928
10.4094	2.32193	5.72792
7.56986	1	6.79442
6.55459	5.93074	0
7.80735	5.08746	5.42626
9.28771	2	3
3.45943	2.80735	7.58496
1	7.03342	1
7.03342	5.80735	6.16993
6.32193	5.16993	5.85798
6.79442	5.52356	8.11374
9.51373	2.32193	4.58496
7.81378	5.08746	2
9.2503	8.26209	6.40939
9.39446	1.58496	6.70044
8.33985	3.45943	2.58496
7.70044	0	5.42626
4.32193	5.32193	6.14975
10.0417	4.85798	6.42626
7.76155	2	5.12928
10.137	4.08746	5
6.84549	2.32193	3.90689
7.29462	0	5.04439
4.80735	6.18982	6.26679
8.43879	5.35755	4.75489
8.36194	1.58496	6.14975
11.5551	5.49185	6.75489
10.5401	6.20945	4.9542
10.2252	6.10852	4.70044
9.40939	1	5.88264
10.4094	2	7.40088
10.7364	5.45943	6.90689
9.61655	6.12928	4.75489
10.3707	0	5.52356
10.7347	0	0
8.30378	1.58496	6.16993
8.32643	1	6.90689
7.67243	0	7.02237
8.45533	1.58496	8.17493
7.85175	5.93074	0
8.04439	4.70044	5.78136
7.89482	5.61471	5.39232
8.90087	7.45121	4.32193
9.40301	7.40088	5.97728
8.73132	7.58496	5.61471
7.04439	1	5.97728
9.15987	5.16993	4.52356
9.60918	7.41785	7.82018
9.1472	6.18982	5.42626
7.25739	2.80735	4.16993
6.9542	7.75489	5.88264
5.58496	3.32193	8.89178
6.56986	7.33092	3.80735
8.36194	6.78136	1.58496
8.94251	8.64024	7.76155
9.37287	2.80735	0
9.75656	5.49185	5.49185
1	4.80735	1
6.64386	0	6.83289
10.9701	1	0
9.89026	4.16993	7.13955
6.26679	2.80735	3.32193
6.04439	3.45943	4.80735
8.11374	5.49185	6.78136
10.1383	4.08746	10.4686
8.52356	2	2.32193
8.47573	4.70044	0
6.79442	4	0
6.97728	6.64386	6.96578
8.48382	0	1
9.36194	2.32193	5.67243
5.55459	6.88264	5.08746
6.6865	2.58496	6.74147
7.29462	3.16993	4.85798
5.67243	5.88264	5.49185
7.70736	4.9542	1
8.17493	6.89482	4.24793
7.53916	2.32193	6.91886
7.98299	2.80735	5.80735
7.46761	5.20945	7.5157
9.19722	5.16993	6.98868
8.21432	4.58496	3
5.2854	7.17991	4.85798
8.14466	1.58496	5.08746
7.56224	3.32193	4.90689
7.32193	5.9542	2.80735
9.73132	6.2854	5.85798
11.5694	3.32193	3.90689
7.77479	2.32193	7.37504
9.06878	7.10852	6.40939
7.21917	6.83289	5.45943
7.10852	5.88264	5.08746
7.39232	5.93074	5.78136
7.62205	5.49185	6.14975
8.60733	0	7.33985
8.79766	7.17991	0
8.85487	6.26679	7.76818
7.98868	0	4.08746
6.90689	6.14975	6.80735
7.65821	6.72792	6.24793
9.43671	5.75489	5.32193
7.9542	1	6.37504
9.86419	0	5.42626
8.48784	4.24793	4.9542
7.77479	5.70044	7.32193
6.16993	2	5.78136
6.22882	1	3
8.35315	7.13955	5.16993
6.94251	4.52356	6.37504
10.749	6.42626	7.26679
8.45943	5.12928	2.32193
9.94983	4.16993	4.64386
9.01681	3.45943	1.58496
8.55842	0	1
8.81698	6.89482	7.06609
7.50779	6.53916	6
8.21917	5.2854	6.06609
8.74147	6.40939	7.58496
8.77808	5.35755	2.32193
8.96867	2.80735	6.35755
9.55651	1	5.72792
8.17991	0	6.40939
8.8009	5.42626	6.04439
8.04985	0	3.90689
9.94398	5.55459	8.53916
8.13955	6.6865	3.58496
9.51175	3	5.90689
7.70736	4.80735	6.42626
9.20212	1.58496	7.5157
8.7039	0	5.72792
8.29921	4.16993	6.06609
9.53722	6.10852	4.85798
8.98584	0	5.16993
10.3674	3.58496	6.35755
9.98868	4.85798	4.9542
7.60733	6.85798	5.08746
8.65821	2.58496	0
9.11114	3	0
7.41785	4.08746	3.45943
8.53528	2	6.33985
10.3432	6.67243	6.64386
4.9542	0	6.18982
9.96434	0	3.45943
10.2107	4.80735	5.42626
9.74483	4.52356	5.88264
10.2621	5.58496	6.78136
8.73132	6.12928	4.75489
2.32193	3.90689	0
7.87652	4.45943	1
4.52356	7.62936	6.04439
5.49185	7.25739	3.58496
7.55459	6.76818	6.55459
6.44294	6.76818	7.32193
5.35755	7.31288	7.62936
9.20212	2	2
11.6555	7.62205	6.47573
8.30834	3.32193	6.26679
5.32193	2.32193	6.45943
8.96867	0	6.32193
8.59991	3.16993	6.53916
8.20945	4.80735	4.90689
6.52356	5.08746	7.33985
6	5.58496	8.69349
7.27612	0	5.39232
9.12928	0	5.9542
6.84549	4.08746	7.18982
7.35755	0	2.58496
7.83289	7.83289	5.39232
9.56986	6.39232	1.58496
8.61102	1	6.52356
10.7582	2	6.96578
3.90689	1.58496	1.58496
8.55459	4.16993	6.20945
8.61471	3.16993	5.20945
7.84549	0	1.58496
8.76487	5.32193	3.45943
10.1434	6.67243	4.80735
10.3387	6.08746	5.90689
8.43463	6	3.90689
5.61471	7.50779	5.04439
5.83289	5.9542	5.08746
	2.80735	3.70044
	5.80735	3
	1	7.59246
	4	7.2384
	7.35755	3.32193
	0	6.80735
	6.42626	6.91886
	5.08746	5.20945
	0	5.85798
	7.03342	7.60733
	7.8009	4
	6.37504	6.04439
	0	7.12928
	6.22882	4.39232
	6	8.43045
	5.61471	8.93369
	6.42626	2
	5.9542	2.80735
	3.45943	3.90689
	6.2854	3.16993
	5.20945	6.49185
	3.45943	4.52356
	4.39232	6.33985
	5.80735	7.05528
	0	2.80735
	6.39232	0
	6.18982	7.22882
	4.64386	4.9542
	7.10852	4.32193
	4.64386	6.59991
	2	5.93074
	4.08746	0
	0	5.08746
	6.32193	8.40088
	5.64386	6.06609
	3.70044	6.08746
	5.12928	2
	1	5.9542
	1	3.45943
	0	6.06609
	7.48382	3.80735
	4.58496	5.2854
	4.16993	6.26679
	1.58496	5.80735
	5.9542	4.90689
	7.92481	5
	8.35315	4.52356
	7.50779	7.20945
	5.2854	5.70044
	7.31288	3.32193
	2.80735	0
	4.80735	5.80735
	5.75489	0
	1.58496	5.93074
	7.09803	1.58496
	0	8.46761
	5.04439	4.64386
	4.70044	8.16491
	4.9542	7.32193
	5.9542	7.02237
	7.62936	2.32193
	7.15987	9.81858
	2.80735	5.9542
	4.70044	9.27146
	4.24793	6.65821
	0	6.24793
	7.72792	0
	1	7.18982
	5.16993	3.80735
	0	1.58496
	3.45943	8.60363
	4.75489	5.45943
	7.92481	7.91289
	0	1
	5.32193	6.58496
	1.58496	7.10852
	2.58496	5.42626
	1	2.32193
	2	4
	5.39232	0
	5.88264	6.10852
	3.70044	2
	2.32193	9.37938
	5.12928	7.85798
	0	8.10329
	3.32193	0
	4.39232	5.08746
	6.18982	5.20945
	6.10852	4.85798
	4.52356	8.08215
	5.83289	3.80735
	5	2
	6.26679	5
	0	4.9542
	4.08746	0
	6.02237	6.35755
	0	5.12928
	5.88264	5.32193
	5.67243	3.58496
	0	6.10852
	2	7.79442
	2.58496	6.50779
	5.35755	5.70044
	2.32193	1.58496
	6.49185	7.14975
	7.17991	5.78136
	5.39232	5.49185
	8.0607	7.26679
	3.90689	5.72792
	4.64386	11.3112
	1	10.7814
	7.25739	7.45943
	5.83289	6.97728
	1.58496	7.17991
	6.39232	8.02237
	1.58496	8.34873
	6.61471	4.70044
	5.75489	5.55459
	3.80735	3
	1.58496	7.14975
	7.57743	6.53916
	4.58496	5.20945
	3.80735	7.31288
	5.45943	0
	1.58496	1.58496
	6.32193	6.89482
	1	5.42626
	5.08746	8.01681
	5.78136	8.29462
	7.02237	4.58496
	0	6.89482
	5.45943	5.93074
	7.54689	7.2854
	0	5.75489
	7.05528	5.83289
	0	6.85798
	0	6.64386
	4.52356	5.39232
	4.45943	7.45943
	3.16993	6.32193
	4.9542	7.07682
	6.74147	6.98868
	6.30378	6.22882
	5.24793	6.40939
	1.58496	7.15987
	5	5.12928
	4.32193	8.35755
	2	4.52356
	7.17991	0
	6.88264	6.02237
	4.16993	6.2854
	6.37504	4.52356
	7.40939	5.12928
	1.58496	6.16993
	7.12928	6.18982
	1.58496	5.24793
	1.58496	8.20457
	5.49185	6.64386
	0	3.16993
	7.46761	7.45121
	0	5.80735
	5.04439	3.70044
	7.18982	3.16993
	8.00562	6.96578
	3	4.58496
	3.16993	8.24793
	0	7.29462
	6.97728	6.45943
	6.02237	6.33985
	5.72792	4.70044
	2.80735	5.67243
	5.39232	5.24793
	4.9542	6.52356
	1.58496	5.75489
	0	5.16993
	6.24793	3.16993
	2.58496	5.2854
	6.6865	2.80735
	0	6.90689
	0	5.16993
	2.58496	4.24793
	0	4.16993
	3.45943	5.45943
	0	5.58496
	2	6.14975
	0	7.13955
	4.16993	5.45943
	4.52356	6.30378
	2.80735	5.20945
	1	6.33985
	0	5.80735
	4.39232	2.80735
	0	9.08215
	6.71425	5.24793
	3.90689	6.64386
	5.67243	8.49586
	3.70044	6.53916
	4.39232	3.16993
	5.20945	6.83289
	3.80735	8.29921
	3.58496	5.2854
	4.70044	6.82018
	6.30378	2.58496
	3.80735	4.9542
	6.78136	6.83289
	2.80735	4.58496
	0	5.67243
	0	6.88264
	5.12928	5.49185
	4.08746	5.75489
	0	6.24793
	0	6.39232
	0	5.55459
	4.08746	4.80735
	1.58496	5.12928
	2	3.16993
	5.39232	4
	6.14975	4.90689
	4	5.78136
	4.64386	5.67243
	7.66534	8.63662
	1	6.45943
	6.37504	5.88264
	3.16993	7.01123
	0	6.37504
	8.33539	5.04439
	4.70044	5.72792
	4	2.32193
	6.75489	5.24793
	3	3.45943
	4.9542	7.37504
	2.58496	5.04439
	5.85798	7.59246
	7.27612	5.85798
	5	5.08746
	4.24793	2
	5.75489	5.04439
	2.32193	6.96578
	5.08746	5.39232
	5.08746	6.75489
	7.22882	4.9542
	5.75489	0
	4.24793	7.45121
	6.16993	6.84549
	2.80735	5.08746
	0	5.97728
	1	2.32193
	2	3.16993
	1.58496	6.64386
	1.58496	5.83289
	0	1
	1	7.21917
	0	2.80735
	3	1.58496
	4.80735	4.80735
	5.52356	6.6865
	7.71425	6.35755
	5.61471	1
	2.58496	5.61471
	5.67243	1
	1	5.75489
	0	5.83289
	0	7.3837
	0	6.14975
	8.3966	5.80735
	6.20945	4.32193
	2.80735	4.08746
	0	5.2854
	7.7211	6.53916
	4.75489	0
	1.58496	5.2854
	2.58496	1
	2.80735	4.08746
	6.97728	7.49985
	7.48382	5.78136
	5.90689	1.58496
	6.22882	3.32193
	5.64386	6.14975
	7.18982	6.35755
	6.06609	7.55459
	4.85798	3.80735
	6.06609	4.85798
	3.45943	7.43463
	5.88264	4.45943
	0	3.16993
	1	3.32193
	5.12928	3.80735
	6.9542	1
	5.58496	8.29002
	4.64386	4.16993
	4.64386	7.33985
	1	5.9542
	4.75489	7.7879
	6.24793	5.67243
	1.58496	8.49185
	0	4.39232
	7.01123	5
	3.90689	0
	4.80735	5.80735
	3.90689	4.24793
	5.58496	7.08746
	4	7.42626
	7.37504	7.62936
	2.58496	4.16993
	4	1.58496
	6.84549	6.85798
	1.58496	7.26679
	7.90087	4.64386
	0	1
	4.39232	1.58496
	1	7.50779
	1	5.58496
	8.23362	5.20945
	5.42626	4.52356
	0	6.02237
	1	6.78136
	7.8392	4.80735
	0	2.32193
	5.45943	6.72792
	6.65821	7.06609
	1.58496	5.32193
	0	6.72792
	5.2854	5.12928
	1	5.04439
	0	6.39232
	5.58496	4.75489
	5.39232	8.26679
	5	5.04439
	7.03342	7.56224
	4.75489	6.96578
	4.58496	4.24793
	6.06609	5.08746
	5.75489	6.14975
	0	5.93074
	4.9542	6.55459
	5.20945	5.58496
	6.16993	3.58496
	0	5.08746
	3	5.75489
	1.58496	5.2854
	6.40939	4
	1.58496	6.45943
	4.80735	5.58496
	1	6.9542
	0	3.80735
	3.80735	6.88264
	3	6.91886
	0	8.13955
	5.85798	2.32193
	1.58496	5.64386
	0	4.70044
	1	6.58496
	0	6.16993
	4.16993	3.80735
	1	6.04439
	7.91289	6.12928
	0	6.18982
	0	5.08746
	5.2854	8.35315
	0	7.06609
	7.89482	5.52356
	5.97728	0
	7.98868	6.74147
	5.9542	5.49185
	6.65821	0
	6.26679	6.47573
	2.58496	6.02237
	6	6.22882
	6.50779	5.39232
	3.90689	6.42626
	6.39232	6.06609
	6.70044	7.05528
	5.12928	5.16993
	2.32193	8.29921
	0	7.40088
	5.45943	5.72792
	3.32193	6.67243
	1.58496	5.24793
	6.82018	1.58496
	0	6.32193
	6.87036	0
	2.80735	7.69349
	5.58496	4.85798
	4.75489	6.08746
	1	0
	3.45943	3.58496
	2	5.67243
	5.9542	4.58496
	2.32193	6.2854
	7.76155	5.9542
	7.08746	5.2854
	6.22882	2
	6.04439	0
	5.9542	6.64386
	5.80735	6.42626
	7.05528	6.75489
	5.12928	4.75489
	6.84549	8.89785
	6.88264	7.93664
	4.85798	6.47573
	7.31288	5.80735
	6.88264	0
	6.16993	2.80735
	6	1.58496
	6.58496	6.64386
	5.58496	6.93074
	1.58496	5.9542
	1.58496	5.24793
	4.9542	8.10329
	5.85798	5.2854
	6.12928	4.45943
	5.97728	0
	4.45943	6.35755
	1	6.12928
	0	5.24793
	0	6.37504
	6.16993	4.32193
	5.32193	5.93074
	0	4.24793
	4.32193	5.2854
	4.90689	6.04439
	4.16993	6.37504
	6.37504	7.66534
	2.80735	5.70044
	4.52356	6.76818
	5.83289	6.6865
	3	5.61471
	6.44294	6.96578
	6.45943	8.04439
	5.12928	9.62022
	3.58496	9.57365
	0	9.50779
	5.2854	0
	2.80735	6.72792
	6.45943	5.35755
	0	7.89482
	0	2.32193
	3.45943	4.52356
	4.52356	2.32193
	6.16993	8.31741
	6.59991	7.12928
	0	5.45943
	0	7.02237
	0	6.16993
	5.70044	4.80735
	4.64386	4.16993
	4.85798	7.16993
	7.64386	3.45943
	7.25739	2.80735
	2	5
	5.70044	5.52356
	0	6.35755
	0	6.35755
	1.58496	6.84549
	7.05528	0
	0	6.16993
	6.32193	4.08746
	6.72792	7.41785
	3.58496	6.44294
	1	5.72792
	6.96578	7.49985
	6.85798	6.10852
	6.89482	5.97728
	3	5
	5.72792	3.45943
	2	1.58496
	0	7.22882
	0	5.64386
	2.58496	7.46761
	6.12928	6.37504
	6.02237	6.22882
	1.58496	6.62936
	7.15987	6.89482
	6.49185	3.58496
	4.16993	5.39232
	1	1.58496
	2.32193	8.56605
	5.88264	4.32193
	2	4.39232
	0	3.16993
	1.58496	5.85798
	2.32193	5.67243
	4.16993	7.90087
	6.22882	2.80735
	2.80735	6.14975
	4.45943	5.49185
	0	0
	6.58496	4.45943
	0	4.16993
	0	3
	0	6
	0	5.72792
	0	6.62936
	1.58496	7.20945
	2.80735	3.45943
	8.01123	7.30378
	6.40939	7.02237
	7.21917	7.34873
	2.32193	6
	0	4.52356
	0	5.64386
	3.32193	4.39232
	3	6.10852
	6.26679	3.45943
	2.58496	3.58496
	3.32193	5.32193
	6.70044	6.49185
	6.16993	8.52748
	1	2.80735
	2.80735	6.59991
	2	6.82018
	4.64386	4.80735
	6.90689	6.18982
	7.67948	3.58496
	6.76818	7.01123
	6.49185	5.83289
	7.27612	0
	8.28077	5.88264
	7.01123	6.40939
	2	6.9542
	6.62936	7.37504
	0	8.74483
	0	5.67243
	6.32193	6.16993
	2.58496	7.11894
	5.04439	5.52356
	2.80735	10.1911
	2.80735	0
	5.67243	5.39232
	3.90689	5.16993
	6.70044	7.01123
	5.20945	4
	6.70044	5.64386
	7.80735	5.39232
	2.80735	7.25739
	6.89482	5.45943
	3.80735	1.58496
	0	6.45943
	0	4.58496
	1	6.14975
	0	4.24793
	1.58496	2
	5.35755	5.90689
	3.58496	2.58496
	6.32193	2.58496
	4.52356	6.52356
	2	7.49985
	4.90689	4.16993
	1.58496	1.58496
	6.62936	6.58496
	7.62205	6.06609
	0	5.04439
	3	6.24793
	6.14975	7.05528
	3.32193	7.75489
	1	5.78136
	2.58496	4.16993
	6.18982	2.32193
	6.22882	6.22882
	7.01123	2.80735
	6.16993	6.42626
	7.25739	6.42626
	5.64386	8.5812
	5.61471	7.59246
	6.24793	3
	6	4.32193
	6.35755	6.65821
	1	2.80735
	0	4.45943
	4.52356	6.50779
	3	6.18982
	6.42626	2.32193
	3.80735	4.08746
	5.80735	5.39232
	7.30378	2.58496
	4.80735	7.14975
	2	1
	6.04439	5.75489
	7.07682	5.70044
	5.58496	5.78136
	5.85798	7.18982
	4.70044	5.9542
	5.9542	3.90689
	0	7.8392
	1	0
	0	2.80735
	7.15987	4.64386
	5.39232	9.19476
	3.80735	6.91886
	5.2854	3.16993
	7.18982	2.32193
	1	5.9542
	0	4.16993
	7.62936	3.32193
	5.90689	7.42626
	7.36632	5.64386
	5	7.59991
	5.67243	5.93074
	5.20945	5.45943
	7.49985	3.32193
	5.08746	0
	6.76818	6.74147
	1	3.58496
	0	7.42626
	6.59991	1.58496
	4.52356	7.01123
	6.12928	5.16993
	1	6.59991
	3.16993	6.06609
	1.58496	6.59991
	2.80735	4.08746
	6.18982	8.87036
	0	7.02237
	2.32193	6.67243
	5.04439	9.40727
	3.16993	8.47573
	6.06609	1
	5	7.8009
	0	2.32193
	3.45943	1.58496
	6.22882	6.02237
	3.70044	5.58496
	4.39232	5.32193
	4.52356	5.88264
	3	7.03342
	0	4.16993
	3.90689	3.90689
	7.24793	3.80735
	5.80735	0
	7.62936	5.04439
	6.65821	9.49785
	3.90689	1.58496
	0	8.48382
	6.42626	5.58496
	1	7.06609
	6.18982	8.03892
	6.45943	9.53138
	0	5.9542
	5.39232	5.52356
	6.02237	5.88264
	0	7.04439
	3.90689	5.49185
	2	3.32193
	5.67243	5.52356
	0	3.90689
	6.16993	7.07682
	3.80735	7.05528
	6.55459	3.90689
	3.16993	4.90689
	0	6.02237
	6.83289	4.52356
	4	6.53916
	0	6.87036
	3.70044	5.04439
	3.45943	7.70736
	4.24793	7.58496
	8.77808	6.72792
	3.80735	6.18982
	0	1
	6.02237	3.32193
	0	1.58496
	2.32193	7.53916
	5.9542	5.9542
	3.16993	5.24793
	4.75489	7.75489
	5.08746	3.90689
	4.32193	5.85798
	2.80735	4.70044
	5.90689	5.04439
	5.78136	2
	6.04439	7.44294
	4.24793	5.70044
	5.9542	7.16993
	6.64386	7.56986
	6.75489	7.03342
	5.97728	6.59991
	7.53138	6.84549
	0	6.91886
	7.56986	5.39232
	6.22882	5.61471
	5.55459	6.9542
	0	0
	5	3.32193
	5.32193	5.64386
	4.52356	4.9542
	3.16993	4.75489
	5.52356	3.16993
	6.16993	8.59246
	4.08746	7.01123
	2	5.72792
	0	6.50779
	4.64386	6.2854
	4.45943	2.32193
	1	4.39232
	5.49185	6.26679
	1	3.90689
	3.70044	3.32193
	5.64386	5.64386
	7.85175	3.16993
	0	5.35755
	3	6.52356
	3.80735	5.45943
	6.02237	6.61471
	4.16993	6.76818
	1	0
	0	7.16993
	5.32193	7.42626
	5.58496	2.32193
	6.10852	7.63662
	5.32193	5.83289
	8.18488	4.08746
	6.74147	6.42626
	5.32193	4.64386
	1	3.32193
	7.63662	4.90689
	6.10852	5.61471
	0	4.32193
	6.16993	4.32193
	5.78136	8.05528
	4.75489	4.16993
	0	6.06609
	3.45943	0
	3.32193	3
	5.16993	5.75489
	5.61471	5.67243
	6.59991	5.55459
	6.32193	6.83289
	7.65821	3
	7.82018	7.42626
	6.72792	5.16993
	0	8.18488
	1	6.93074
	6.14975	5.12928
	6.14975	4.70044
	0	7.70044
	7.34873	5.58496
	1.58496	7.49185
	2.58496	4.39232
	5.93074	1.58496
	7.85175	6.52356
	4.9542	9.43879
	5.93074	6.72792
	5.70044	4.24793
	5.64386	5.88264
	6.70044	4.16993
	4.80735	4.75489
	4.08746	6.70044
	5.93074	5.93074
	4.9542	5.75489
	4.80735	5.80735
	1	5.42626
	3.58496	5.61471
	3	7.32193
	6.06609	5.39232
	8.15987	3.70044
	6.32193	6.32193
	4.24793	4.16993
	3.90689	5.49185
	4.80735	6.90689
	3.80735	6.12928
	7.16993	6.45943
	5.52356	0
	4.16993	3.32193
	5	0
	5.24793	7.60733
	0	0
	4.32193	5.88264
	5.93074	2
	4.58496	2.32193
	1.58496	5.49185
	1.58496	7.01123
	5.67243	7.40939
	3	7.9542
	1.58496	8.49185
	0	7.73471
	0	6.02237
	2.58496	9.2854
	4.08746	8.13955
	3	6.59991
	0	9.20457
	8.01681	0
	6.44294	9.70736
	6.70044	8.08215
	5.58496	1
	4.08746	9.62022
	0	7.2854
	8.25267	9.37938
	7.2854	8.86109
	5.70044	6.83289
	3.80735	7.59991
	5.70044	7.96578
	2	7.45943
	2.32193	5.67243
	1	5.16993
	6.12928	5.9542
	1	1.58496
	0	3.32193
	5.83289	4.64386
	0	2.32193
	2.32193	2.58496
	5.04439	4.24793
	7.6865	4.32193
	0	5.2854
	0	5.2854
	4.45943	5.04439
	1.58496	6.08746
	6.6865	6.39232
	3	6.37504
	7.21917	6.37504
	6.79442	2.32193
	2.58496	5.64386
	1	6.22882
	6.67243	6.62936
	6.64386	0
	4.64386	5.24793
	2.58496	9.76321
	1	3.45943
	1	8.88264
	5.97728	1
	5.85798	6.83289
	6.45943	9.59059
	0	8.82018
	0	7.75489
	5.32193	5.52356
	1	7.22882
	4.64386	4.52356
	0	2.32193
	2	8.14466
	2.32193	7.10852
	3	0
	1	6.24793
	3.70044	5.67243
	5.83289	6.06609
	3.90689	5.49185
	2.32193	7.48382
	2	6.71425
	5.55459	3.32193
	4.80735	7.43463
	5.61471	4.9542
	5.61471	3.70044
	5.90689	5.24793
	5.55459	3.45943
	5.78136	2.80735
	8.07682	8.70044
	6.22882	8.03342
	1	3.16993
	2.58496	1
	5.39232	6.64386
	2.32193	3
	0	4
	1.58496	3
	4.16993	0
	7.09803	6.78136
	6	2.32193
	2	1.58496
	3.70044	7.43463
	3.80735	7.37504
	1	5.88264
	5.78136	5.16993
	4.80735	4.45943
	6.45943	9.30606
	6.61471	2.80735
	0	7.97728
	3.70044	4.70044
	0	4.58496
	4	2.32193
	7.39232	6.04439
	6.12928	5.08746
	0	4.32193
	3.70044	5
	3.70044	6.6865
	2.32193	7.59991
	2.32193	1.58496
	0	6.98868
	3.80735	2.32193
	4.24793	3.80735
	4.16993	5.16993
	5.78136	5.45943
	6.04439	1.58496
	6.24793	7.50779
	4.75489	6.64386
	0	7.13955
	3.45943	5.70044
	0	5
	4	7.88874
	5.55459	7.62205
	7.55459	3.16993
	5.61471	5.45943
	2.32193	8.55842
	6.70044	9.22641
	0	3.70044
	3	7.18982
	2	7.79442
	3.32193	6.22882
	6.50779	3.58496
	0	4.64386
	6.02237	3.16993
	0	5.04439
	3.45943	5.93074
	2.32193	6.6865
	2	4.90689
	6.04439	5.61471
	0	9.27612
	7.44294	2.32193
	0	7.02237
	6.49185	7.07682
	5.78136	7.72792
	2	7.92481
	4.64386	3.70044
	1	5.39232
	1	3.58496
	5.83289	4.39232
	0	3.58496
	4.80735	5.2854
	0	0
	4.58496	2
	2.32193	0
	5.42626	5.72792
	3.32193	7.03342
	4.85798	5.39232
	4.70044	7.25739
	4.45943	5.61471
	6.26679	6.22882
	3.70044	5.16993
	7.29462	6.2854
	0	7.32193
	4.58496	6.76818
	5.39232	6.6865
	4.90689	5.67243
	5.90689	7.12928
	4.24793	6.80735
	7.27612	3.80735
	5.39232	3.90689
	1	3.32193
	2.58496	7.17991
	7.90689	7.08746
	1	5.52356
	0	6.65821
	1.58496	6.04439
	0	6.39232
	0	3.90689
	2.32193	3.45943
	4.70044	8.43045
	5.35755	6.02237
	7.13955	5.49185
	3.70044	5.78136
	6.14975	5
	0	0
	3.70044	5.78136
	3.80735	7.07682
	6.91886	0
	4.58496	5.04439
	5.39232	4.58496
	8.69697	6.9542
	6.45943	5.35755
	4.24793	4.08746
	1.58496	5.32193
	1	5.97728
	1.58496	6.84549
	4.16993	7.69349
	0	7.83289
	3.16993	2
	7.62936	5.20945
	7.44294	8.18488
	7.37504	4.9542
	5.78136	7.70736
	4.90689	4.75489
	3	4
	7.56224	4.64386
	2	3.70044
	6.18982	11.628
	6.47573	5.80735
	5	10.1923
	2.32193	6.44294
	5.35755	9.69523
	4.52356	7.46761
	5.55459	3.45943
	2.58496	4.75489
	6.72792	6.12928
	6.06609	5.32193
	6.39232	7.47573
	0	6.84549
	7.35755	5.45943
	1	6.87036
	2.32193	4.32193
	5.58496	9.89936
	7.75489	4.70044
	0	6.6865
	5.67243	6.12928
	7.42626	5.83289
	3.70044	3
	6.91886	5.35755
	5.55459	7.54689
	6.88264	8.66178
	5.42626	5.67243
	5.35755	2.58496
	6.06609	6.52356
	0	4.24793
	1.58496	0
	0	3.16993
	6.65821	4.24793
	2.80735	7.30378
	2.80735	1
	4.70044	4
	5.39232	2
	2.80735	6.83289
	2.80735	4.80735
	4.24793	5.67243
	4	1.58496
	0	5.55459
	4.75489	5.32193
	0	6.59991
	1.58496	5
	3.80735	6.80735
	3	6.37504
	7.03342	5.58496
	2	0
	0	7.57743
	0	5.39232
	0	3.90689
	6.12928	4.75489
	5.04439	4.90689
	4.75489	5.85798
	3.70044	4.85798
	2	5.85798
	5.90689	7.30378
	4.64386	6.96578
	6.04439	6.14975
	5.49185	4.85798
	8.25739	3.90689
	2.32193	4
	3	4
	1.58496	3.32193
	2.32193	3.80735
	5.75489	4.70044
	4.90689	6.89482
	1	5.58496
	5.16993	5.16993
	0	4.70044
	3.58496	6.35755
	2.58496	5.67243
	3.90689	6.06609
	5.39232	6.75489
	6.08746	2
	4.39232	6
	5.80735	4.08746
	4.64386	6.20945
	6.35755	7.37504
	4	5.45943
	5.61471	5.04439
	4.70044	1.58496
	7.46761	4.85798
	5.49185	6.56986
	5.70044	4.58496
	6.10852	4.32193
	5.32193	6.84549
	6.40939	5.32193
	0	5.93074
	3.16993	6.06609
	2.80735	6.74147
	2.32193	1
	3.90689	6.22882
	0	7.82018
	2.32193	1
	3.70044	4.32193
	1.58496	6.72792
	1.58496	1.58496
	4.9542	4.58496
	3.90689	4.45943
	5	4.80735
	6.61471	2
	1	4
	0	4.58496
	5.67243	1
	4.08746	5.61471
	7.76818	6.94251
	4.80735	5.2854
	6.22882	6.6865
	4.45943	3.32193
	7.20945	6.59991
	5.2854	5.24793
	7.32193	4.80735
	4.85798	6.50779
	4.16993	6
	5.45943	7.24793
	1.58496	4.16993
	0	8.27146
	1.58496	5.04439
	6.84549	6.35755
	2.58496	4.58496
	5.42626	4.70044
	6.44294	6.04439
	1.58496	3.90689
	6.74147	4.08746
	6.47573	6.56986
	4.08746	6.88264
	6.04439	6.85798
	1.58496	3.45943
	5.12928	2.32193
	2	5.61471
	3	3.80735
	1	6.02237
	6.94251	8.14975
	6.72792	4.58496
	5.08746	6.24793
	6.18982	7.35755
	4.58496	4.70044
	2.58496	7.46761
	7.98868	5.70044
	5.49185	3
	5.61471	1.58496
	0	5.90689
	1.58496	5.42626
	0	8.94837
	0	6.96578
	4.32193	3.80735
	7.45121	8.33539
	3.70044	6.85798
	7	7.26679
	7.70044	3.45943
	5.70044	5.39232
	3.16993	4.52356
	4.16993	7.05528
	6.02237	0
	5.32193	4.70044
	0	6.22882
	6.10852	5.93074
	4.39232	7.06609
	1.58496	5.80735
	6.6865	6.10852
	3	6.70044
	8.06609	5.45943
	2	6.76818
	3.32193	2.80735
	2	3.80735
	4.58496	6.94251
	2.80735	5.35755
	0	5.12928
	2.58496	7.03342
	7.89482	6.62936
	4	4.80735
	0	5.32193
	0	6.55459
	3.58496	0
	3.32193	6.88264
	6.24793	5.58496
	0	2.32193
	2.80735	7.7211
	0	7.10852
	1	7.49985
	6.12928	5.72792
	2.80735	6.10852
	1	6.24793
	7.09803	4.85798
	5.12928	4.64386
	0	7.5157
	5.75489	7.60733
	4.32193	5.70044
	4.9542	2.58496
	5.20945	2.32193
	3.90689	4.39232
	5.72792	5.80735
	6.87036	8.09276
	7.86419	4.32193
	1	2
	4.58496	8.15987
	5.85798	4.58496
	0	4.90689
	5.72792	6.96578
	3	3.70044
	6.96578	6.85798
	4.75489	6.59991
	7.43463	5.85798
	3.32193	5.97728
	0	5.88264
	6.67243	6.85798
	2	4.70044
	4.39232	7.65105
	5.80735	4.24793
	7.19967	2.80735
	1	2.80735
	4.52356	5.45943
	5.83289	1
	6.37504	2
	5.67243	0
	6.30378	5.61471
	0	5.58496
	0	7.48382
	5.78136	5.72792
	3.70044	2
	0	5.78136
	1	8.10329
	2.58496	3.45943
	0	6.74147
	1	4.90689
	5.93074	6.12928
	1.58496	5.39232
	4	0
	6.56986	6.88264
	3.16993	7.10852
	3.58496	5
	4.45943	6.90689
	1	6.94251
	3.90689	7.20945
	7.91289	6.35755
	3.58496	5.90689
	0	4.45943
	2.58496	6.70044
	5.80735	6.55459
	0	6.08746
	1	5.78136
	0	5.9542
	0	4.58496
	0	0
	1.58496	7.7211
	0	1
	0	3.58496
	0	2.80735
	1	9.11894
	0	4.90689
	0	7.12928
	0	4.08746
	2	3.80735
	0	4.9542
	0	4.08746
	4.39232	7.20945
	1	7.78136
	0	5.39232
	1	7.79442
	1	6.97728
	3	6.20945
	0	7.26679
	0	0
	0	0
	1	5.49185
	3	6.18982
	3.70044	8.16491
	7.77479	6.14975
	6.79442	5.39232
	3.45943	6.42626
	7.24793	4.08746
	5.49185	4.39232
	3.58496	4.9542
	3.58496	1.58496
	0	2
	6.56986	9.88874
	5.39232	7.89482
	5.61471	7.77479
	0	6.06609
	5.64386	0
	2.58496	6.02237
	3.16993	7.81378
	5.90689	7.62936
	0	4.75489
	1.58496	3.58496
	0	3
	0	7.33985
	2	0
	0	5.90689
	1	8.32193
	1	8.70736
	0	4.16993
	0	2
	0	5.35755
	0	1
	0	3.58496
	1	5.61471
	0	4.16993
	0	7.03342
	4.80735	6.80735
	3.16993	6.70044
	0	6.47573
	2.80735	6.83289
	1.58496	6.20945
	7.56986	8.75822
	7.58496	6.87036
	4.39232	7.63662
	0	5
	8.67596	5.04439
	0	6.20945
	0	6.08746
	3.32193	6.33985
	2.32193	3.70044
	5.49185	8.45533
	2.32193	8.37938
	7.3837	3.32193
	5.12928	4.24793
	3.70044	5.80735
	1.58496	5.12928
	0	5.83289
	0	6.45943
	5.70044	4.64386
	5.20945	5.72792
	0	6.85798
	2	8.80735
	8.04439	4.08746
	0	7.05528
	0	7.78136
	1	2.32193
	1.58496	4.9542
	3.80735	6.45943
	6.45943	6.06609
	2.80735	5.24793
	3.58496	6.37504
	3.70044	7.45943
	0	6.6865
	7.15987	4.52356
	4.70044	4.75489
	0	7.79442
	6.61471	6.26679
	6.12928	5.97728
	5.61471	4.24793
	0	5.61471
	5.32193	5.64386
	0	4.52356
	2	6.37504
	4.16993	6.55459
	7.56986	6.40939
	4.24793	5.55459
	4.64386	6.33985
	7.02237	4.85798
	0	6.88264
	5.64386	6.02237
	0	7.88264
	6.40939	6.04439
	5	6.18982
	1.58496	8.35755
	5.24793	7.74147
	0	6.64386
	3.58496	7.01123
	7.01123	8.03892
	3.70044	8.2854
	0	4.75489
	4.70044	0
	1	6.97728
	2	1.58496
	1	7.25739
	0	2.80735
	2.58496	7.01123
	1.58496	5.93074
	2.32193	6.87036
	2.32193	2.32193
	5.97728	8.15987
	5.42626	2.58496
	2	3.16993
	3.70044	4.85798
	3.58496	8.43879
	3.80735	0
	0	4.70044
	5.45943	4.52356
	5.20945	6.14975
	3.32193	7.02237
	6.50779	5.32193
	0	5.39232
	0	8.48382
	2	8.15482
	4.85798	4.24793
	0	6.42626
	0	3.16993
	0	3.45943
	6.2854	1.58496
	0	6.72792
	6.24793	6.9542
	4.80735	6.53916
	4	0
	2	4.52356
	3.16993	3.90689
	2	6.32193
	1.58496	6
	0	8.03892
	1.58496	7.29462
	0	6.82018
	0	6.24793
	2.58496	6.65821
	7.54689	6.78136
	1.58496	7.3837
	0	7.14975
	2.58496	6.91886
	4.85798	6.16993
	0	7.56224
	5.64386	7.40939
	1.58496	7.10852
	6	4.08746
	1.58496	6.39232
	2	4.80735
	0	4.9542
	0	8.44294
	0	4.32193
	6.08746	2.32193
	4.58496	5.2854
	3.90689	1
	6.06609	1
	5.83289	4.85798
	4.52356	0
	5.61471	5.35755
	8.07146	6.26679
	5.72792	7
	0	6.70044
	6.06609	4.32193
	0	5.55459
	6.32193	1.58496
	6.37504	5.83289
	4.45943	4.08746
	5.52356	4.08746
	3.90689	4.52356
	2.32193	3.32193
	4.08746	6.65821
	8.15482	6.14975
	5.90689	8.12928
	7.58496	8.89178
	7.67948	6.65821
	6.47573	2
	6.61471	1.58496
	5.90689	4.08746
	4	7.46761
	4.08746	8.02237
	0	0
	5.39232	9.89026
	8.29002	5.12928
	5.2854	3
	6.84549	6.30378
	0	5
	4	6.33985
	6.22882	7.45943
	3.32193	5.52356
	0	5.85798
	6.80735	6.02237
	2.58496	7.05528
	7.8392	7.05528
	7.49185	7.42626
	7.82655	7.08746
	6.22882	3.45943
	0	5.12928
	3.45943	6.78136
	6.97728	5.55459
	1.58496	5.2854
	4.08746	4.75489
	0	4.64386
	5	2.80735
	4.08746	1
	0	6.9542
	4.9542	3.32193
	0	7.72792
	6	3.32193
	1	3.16993
	3	7.94837
	4.70044	2.58496
	0	7.24793
	7.52356	6.85798
	0	3.16993
	5.20945	1.58496
	1.58496	3.58496
	4.85798	5.75489
	5.52356	6.44294
	4.08746	7.70736
	2	4
	0	7.61471
	7.24793	6.56986
	4	7.06609
	8.47168	8.84235
	6.56986	6.67243
	6.35755	4
	3.80735	2
	1.58496	4.70044
	7.3837	6.35755
	6.16993	5.58496
	0	0
	0	3.70044
	6.45943	6.83289
	4.58496	6.58496
	3.58496	6.40939
	3	6.14975
	3.16993	3.70044
	6.45943	6.56986
	6.08746	7.98868
	2.80735	1.58496
	0	5.97728
	7.04439	3.16993
	6.56986	5.80735
	2.32193	2.32193
	3.80735	0
	3.70044	4.45943
	0	7.15987
	2.80735	5.70044
	5.45943	6.53916
	4.52356	2.58496
	0	4.58496
	7.65105	9.90539
	6.6865	3.80735
	6.42626	3.32193
	1	4.45943
	2	6.06609
	3.16993	4.85798
	5.64386	8.55075
	0	0
	1	6
	3.90689	7.29462
	0	5.20945
	3.16993	4.90689
	5.88264	3.16993
	4.39232	7.86419
	6.08746	5.08746
	5.55459	3.45943
	3	7.2854
	1	1
	2.32193	8.72792
	3	0
	5.80735	5.70044
	4.24793	5.72792
	6.52356	6.74147
	0	5.39232
	5.49185	8.60363
	0	7.69349
	1.58496	0
	3.16993	0
	6.74147	3.80735
	2	0
	4	3.16993
	5.12928	8.33092
	3.16993	6.30378
	4	5.16993
	4	2.80735
	6.10852	3.16993
	5.52356	6.85798
	5.67243	6.55459
	4	7.17991
	2.80735	4.85798
	6.08746	6.64386
	4	5.75489
	4.24793	7.84549
	5.72792	2.58496
	5.58496	3.16993
	7.20945	2.32193
	0	5.88264
	0	5.2854
	1	5.12928
	0	2
	0	7.11894
	0	6.9542
	0	7.97728
	1	6.98868
	4.70044	5.24793
	6.16993	2
	6.06609	3.45943
	4.39232	5.04439
	6.02237	6.6865
	4.85798	4
	2.80735	4.32193
	1.58496	4.90689
	5.32193	6.02237
	2.80735	7.18982
	3.80735	6.18982
	7.98868	5.08746
	2	6.39232
	4.24793	5.67243
	7.07682	7.29462
	6.67243	8.14466
	4.9542	6.08746
	4.58496	4.45943
	7.78136	6.50779
	4.39232	6.9542
	5.58496	6.35755
	4.24793	8.74147
	0	4.52356
	6	4.32193
	6.49185	7.18982
	3.80735	6.71425
	4.24793	5.85798
	4.45943	3.90689
	6.14975	6.45943
	5.52356	2.58496
	6.39232	6.08746
	6.35755	7.6865
	2.80735	6.50779
	4.9542	6.08746
	4.45943	5.88264
	6.64386	5.93074
	1.58496	2.58496
	1	3.90689
	4.75489	6.55459
	4.45943	4.90689
	7.65821	6.9542
	1	5.42626
	3.32193	4.9542
	1	8.00562
	0	5.83289
	6.96578	6.32193
	5.16993	5.35755
	6.14975	2.32193
	6.80735	6.61471
	5.49185	6.6865
	5.67243	0
	5.24793	5.32193
	4.85798	0
	0	4
	4.08746	4.70044
	5.90689	6.18982
	6.78136	6.18982
	6.53916	0
	6.64386	6.58496
	0	1.58496
	0	7.02237
	5.78136	8.08746
	0	6.62936
	7.48382	6.2854
	3.58496	6.39232
	0	5.75489
	1	6
	5.97728	7.14975
	3.45943	7.50779
	5.08746	6.47573
	3.32193	5.04439
	5.42626	5.97728
	6.47573	6.35755
	5.83289	4.16993
	6.98868	2.80735
	4.58496	6.45943
	6.2854	5.20945
	5.35755	1
	0	5.20945
	1	4.90689
	4.64386	6.12928
	6.06609	1.58496
	5.12928	7.62936
	0	7.56986
	6.87036	6.30378
	4.08746	6.2854
	4.9542	8.66178
	4	5.12928
	2.80735	2.58496
	6.50779	4.39232
	4.08746	8.20945
	5.80735	4.80735
	6.65821	7.69349
	5.85798	8.44708
	7.49185	0
	5.88264	10.0154
	4.9542	7.10852
	2.80735	7.98299
	8.48784	6.70044
	5.49185	6.82018
	6.87036	4
	6.40939	6.96578
	0	3.80735
	3	8.64386
	1	4.75489
	0	6.9542
	3.58496	7.60733
	7.06609	2
	2.80735	3
	4.70044	7.32193
	2	0
	2	7.08746
	5.45943	7.22882
	4	6.91886
	5.08746	6.2854
	4.64386	8.07682
	1.58496	5.20945
	5.39232	6.6865
	4.52356	7.2854
	4.16993	5.20945
	7.39232	5.58496
	6.75489	5.24793
	4.45943	4.90689
	7.03342	0
	4.08746	4.80735
	6.70044	5.97728
	7.92481	4.39232
	2.58496	2.58496
	2	0
	6.06609	2.80735
	4.80735	6.18982
	6.42626	5.78136
	6.94251	3.32193
	0	6.53916
	4.24793	5.32193
	0	6.61471
	4.52356	5.16993
	3.45943	6.45943
	3.32193	5.35755
	4.75489	5.90689
	0	4.24793
	5.75489	5
	4.90689	6.16993
	4.52356	8.17493
	4.16993	5.32193
	4.39232	4.75489
	6.32193	0
	3.32193	4.80735
	2.80735	3.58496
	0	5.04439
	2.80735	2.32193
	5.12928	0
	7.3837	2.80735
	4.85798	6.70044
	3.58496	5.12928
	1	6.33985
	5.12928	5.93074
	1.58496	6.52356
	6.30378	6.42626
	7.56224	7.32193
	7.07682	8.41785
	1	6.56986
	0	5.97728
	0	6.04439
	3.58496	1
	1.58496	8.22882
	1.58496	7.04439
	3.70044	6.82018
	6.83289	4.52356
	5.45943	7.09803
	4.16993	5.97728
	6.18982	8.40514
	1	5.04439
	5.90689	4.90689
	7.73471	4.08746
	2.32193	1.58496
	6.47573	7.76155
	3	6.06609
	5	7.40088
	5.67243	6.61471
	4.52356	4.80735
	2	2.58496
	5.97728	6.91886
	4.24793	6.76818
	7.56224	5.75489
	0	6.02237
	6.20945	6.76818
	0	6.2854
	2.58496	4.75489
	0	0
	6.14975	0
	5.39232	7.18982
	5.04439	4.39232
	5.42626	6.62936
	8.3443	8.05528
	8.76818	5.80735
	3.58496	2
	0	4.08746
	5.85798	6.08746
	6.64386	6.70044
	6.59991	4.58496
	5.64386	4.58496
	5.04439	5.24793
	5.72792	6.6865
	4.16993	5
	7.8392	6.55459
	6.16993	6.26679
	0	4.16993
	2	0
	6.08746	8.11894
	6.49185	5.61471
	4.58496	4.9542
	6.89482	6
	4.24793	0
	8.05528	5.80735
	0	6.83289
	6.59991	7.20945
	1.58496	3.58496
	3	7.65105
	4.90689	3.32193
	3.58496	4.9542
	0	1
	0	6.59991
	4.45943	6
	6.52356	6.94251
	1	4.16993
	5.45943	4.16993
	6.47573	1.58496
[truncated: 1,362 more rows]

## Sheet: Fig1i
Cluster I	Cluster II	Cluster III
8.99435	6.93074	5.70044
10.2444	0	2.58496
9.12412	5.58496	3.80735
8.91588	0	6.91886
11.1941	1.58496	4.70044
8.51175	5.16993	5.83289
7.8009	3.32193	4.64386
9.55651	1	5.70044
8.86109	7.59246	3.32193
10.5622	2.32193	3.58496
10.6689	3.45943	7.53916
6.56986	1	6.75489
8.84862	0	1.58496
8.3966	5.55459	4.52356
10.0362	1.58496	4.32193
9.46557	2.80735	4.08746
8.09803	7.32193	4.16993
8.224	6.24793	4
8.09276	2.58496	3.58496
8.96578	1	6.02237
7.30378	5.72792	7.31288
9.15482	4.45943	3.58496
8.56986	5.52356	2
8.81057	5.55459	6.98868
10.5689	3	1
8.25739	6.08746	5.55459
9.90689	9.03067	6.02237
5.90689	2.58496	5.2854
9.99859	9.52943	11.8478
9.62936	1.58496	11.4231
8.14466	3	2.32193
6.44294	6.04439	1.58496
10.0512	6.22882	5.80735
8.81378	5.78136	7.96578
9.23122	5.32193	7.05528
9.64386	7.53138	5.78136
8.53138	2.32193	4.16993
9.85331	6.20945	0
8.53138	5.32193	5.49185
9.29692	0	0
9.87498	2	1
8.54303	6.20945	2.32193
9.35315	1	1.58496
9.65105	3.32193	0
11.0189	1	1
8.97728	2.80735	1
8.55075	5.61471	5.16993
9.06878	7.27612	0
9.03617	1.58496	6.14975
10.5821	3	5.70044
11.6707	1	4
8.90689	0	7.11894
8	4.75489	2.58496
9.21675	5.42626	4.85798
12.2782	1	2.80735
8.15987	3	7.45121
9.4818	6.33985	1.58496
6.82018	6.04439	6.26679
7.99435	5	3.58496
9.67066	4.80735	7.43463
10.2574	0	3.90689
10.0028	5.2854	1
9.37504	7.67243	7.11894
9.02237	1.58496	6.35755
8.99152	3.32193	2.32193
9.51767	2.58496	5
4.32193	6.12928	5.24793
10.3465	5.08746	6.78136
5.88264	2.58496	3.32193
10.2515	4.85798	4
9.29692	2	3.58496
7.55459	1.58496	2
8.43879	7.45121	5.39232
8.80413	4.39232	2
8.87344	4.64386	5.70044
10.1046	6.02237	5.72792
9.33092	4.75489	4.64386
8.65821	5.85798	2.32193
7.54689	0	3.58496
9.58871	3.58496	7.29462
9.73809	7.41785	6.52356
8.11894	5.9542	3.90689
10.4553	0	4.32193
10.1787	3.16993	0
8.04985	7.49185	6.42626
8.12412	1.58496	6.14975
10.8811	1.58496	6.59991
9.90689	2	7.34873
8.98014	5.52356	1.58496
8.21432	5.72792	5.75489
9.56986	4	4.24793
9.5157	7.57743	3.70044
10.1485	7.18982	4.52356
8.99435	6.84549	5.04439
9.07146	1.58496	4.39232
9.06609	5.08746	1.58496
11.5008	6.79442	7.35755
9.94105	4.9542	5
8	2.32193	3.80735
10.4221	8.62205	4.32193
9.5216	2.80735	6.67243
6.45943	7.56986	1
9.30606	7.07682	2.58496
10.5708	8.15482	5.49185
10.4808	1.58496	1
9.27146	5	5.32193
10.1215	5.04439	2
10.4878	0	6.62936
11.2082	0	0
9.98868	5.80735	5.39232
7.15987	2.80735	1
6.83289	2.58496	3.16993
10.1111	6.40939	5.49185
10.3026	3	10.4009
8.17991	1	2.80735
8.93664	5.55459	2
7.44294	3	0
7.16993	5.85798	6.59991
8.56605	1	2
9.24793	6.18982	2.32193
8.77479	7.49185	4.45943
9.67948	3.70044	5.67243
7.98299	2	4.64386
7.79442	4.80735	4.08746
8.44708	4.64386	0
7.96578	7.01123	2.80735
7.06609	4.70044	6.16993
8.3837	3.45943	6.18982
6.96578	4.52356	6.70044
10.1674	5.42626	6.45943
8.42206	4.39232	2.32193
6.24793	5.12928	3.45943
8.19476	3.80735	4.16993
9.02514	3.58496	3.32193
9.02514	6.49185	2.58496
11.1131	5.80735	4.90689
12.0158	3.80735	3.32193
8.65821	2	8.36632
8.56224	6.56986	6.30378
8.92184	6.35755	3.58496
8.50779	4.24793	3
8.04439	7.15987	2.58496
6.93074	4.32193	4.85798
9.44087	1.58496	7.78136
10.2444	7.2854	1.58496
8.62571	5.80735	6.91886
7.45121	1	3.32193
7.98299	6.10852	4.70044
9.55842	6.26679	8.28077
9.91737	6	3
8.41363	5.88264	5.90689
10.2119	0	4.45943
8.79442	4.39232	5.08746
7.55459	4.85798	5.97728
6.9542	2.80735	4
8.87036	2.32193	2.32193
9.21675	6.76818	4.75489
8.76487	5.72792	5.20945
10.5699	5.35755	5.61471
8.16993	5.49185	1
9.71425	4	3.90689
8.77808	4	2
8.71425	1.58496	0
9.08746	6.37504	6.44294
7.37504	6.80735	4.24793
7.88264	7.37504	5.12928
8.75154	7.43463	7.14975
8.90689	5.24793	3.16993
9.03067	3	5.45943
9.51964	1.58496	5.80735
8.40939	1.58496	6.55459
8.9629	4.58496	4.52356
7.87652	0	1.58496
9.89482	3.58496	6.14975
7.92481	6.6865	2.32193
9.48583	0	2
7.17991	6.61471	6.12928
9.46352	1.58496	5.24793
8.65105	0	5.80735
7.74147	5.97728	6.04439
9.29002	6.32193	3.80735
8.71768	2.32193	5.32193
9.96723	2.80735	5.2854
10.218	4.16993	6
8.64024	7.64386	4.80735
9.70908	3.70044	0
8.3966	7.27612	1
9.55842	5.97728	3.16993
9.95565	3.16993	5.39232
11.2969	7.10852	5.12928
9.88874	0	3.58496
9.43463	3.58496	3
10.1319	5.52356	2.32193
10.0056	5.75489	4.58496
10.6147	6.9542	5.90689
8.48382	7.30378	2.58496
3.80735	3	0
9.63662	4.24793	0
9.77314	7.19967	5.83289
8.40939	7.17991	2
7.53138	7.46761	4.39232
8.01123	7.17991	5.58496
7.31288	7.25739	8.03342
10.42	0	4.08746
11.9155	7.2854	5.58496
7.12928	3.16993	6.30378
5.20945	2.32193	6.94251
9.56605	0	5.97728
8.11894	3.90689	5.32193
8.7211	4.45943	3.80735
8.09276	6.39232	7.2854
10.8154	3.80735	8.2384
8.52748	0	3.70044
10.0417	2	4.58496
8.31741	3.32193	8.13443
7.53138	1	1
9.46148	8.64386	5.52356
10.0362	6.33985	1.58496
8.8009	0	6.75489
11.3859	0	6.67243
2.58496	2	1.58496
8.75822	5.32193	5.9542
8.5157	4.70044	5.39232
8.31741	1.58496	1
8.81698	4.08746	1
10.1573	6.91886	2
11.0035	5.35755	4
8.15987	6.40939	3.90689
9.16993	6.26679	3.16993
5.42626	6.18982	3
	4.08746	0
	5.24793	2.58496
	2	6.98868
	3	7.03342
	7.27612	1.58496
	2.80735	6.18982
	7.15987	7.67948
	4.45943	3.45943
	2	4.24793
	6.10852	5.93074
	8.09276	3.90689
	5.97728	5.85798
	3	7.12928
	5.67243	4.45943
	5.52356	5.70044
	6.18982	8.44708
	5.55459	1.58496
	5.49185	3
	4.16993	2.32193
	7.14975	1
	4.9542	3.80735
	3.32193	2.58496
	4.80735	6.08746
	6.75489	7.7211
	5.58496	1
	6.14975	0
	6.20945	6.97728
	4.70044	2.32193
	6.47573	2.32193
	4.58496	5.64386
	0	5.16993
	3.58496	0
	1	5.12928
	7.53138	8.12928
	6.08746	4.08746
	3.70044	4.08746
	4.75489	1.58496
	2.32193	5.08746
	2.32193	0
	1.58496	4.16993
	7.15987	3.32193
	4.64386	5.39232
	4.45943	4.75489
	2.32193	3.90689
	7.43463	3.32193
	7.44294	4
	8.58496	2.32193
	8.03342	5.72792
	5.39232	2.58496
	8.62936	1
	2.32193	0
	7.43463	4.70044
	6.52356	0
	5	5.67243
	7.2384	1.58496
	0	6.88264
	5.32193	4.58496
	4.45943	7.52356
	5.20945	7.01123
	5.32193	6.97728
	7.93664	1.58496
	7.35755	8.35315
	3	6.20945
	4.52356	8.52748
	2.80735	5.93074
	1	5.75489
	7.44294	0
	0	5.49185
	5.08746	3.80735
	0	1
	6.50779	7.96578
	2	5.97728
	7.97728	6.59991
	2.32193	1
	6.61471	6.30378
	6.14975	6.55459
	5.08746	4.58496
	0	1.58496
	6.40939	3
	4.75489	0
	6.76818	4.52356
	5.42626	1
	2.32193	9.23601
	6.47573	6.71425
	0	4.45943
	2.80735	1
	4.08746	6.67243
	5.12928	4.90689
	5.67243	3.58496
	5	7.24793
	5.61471	3.90689
	4.58496	0
	5.83289	2.58496
	3.32193	3.70044
	4.64386	0
	5.49185	4.16993
	0	5
	6.40939	2.32193
	5	2.32193
	2	5.70044
	1	8.82018
	4.24793	6.10852
	5.52356	4.58496
	2.58496	1
	7.56986	6.20945
	6.39232	3.90689
	5.39232	6.04439
	7.90087	5.70044
	3.16993	3.58496
	4.58496	10.4767
	5	7.70736
	6.32193	5.70044
	5.64386	4.39232
	4.24793	5.35755
	6.74147	7.34873
	2	7.63662
	5.49185	2
	3.70044	4.70044
	2.58496	1
	2	6.61471
	7.27612	6.82018
	5.24793	3.16993
	2.80735	7.35755
	4.85798	0
	4.08746	0
	7.29462	5.97728
	1.58496	3.80735
	4.45943	7.45943
	6.52356	7.86419
	6.35755	3.80735
	0	5.83289
	6.06609	5.52356
	6.76818	5.2854
	4	2.58496
	6.75489	4.52356
	2.58496	6.08746
	2.32193	7.60733
	4	3.90689
	4.39232	6.12928
	0	3.80735
	4.58496	2.80735
	6.79442	6.72792
	6.18982	4.24793
	5.97728	3.16993
	2.32193	4.16993
	4	2.80735
	5.08746	7.91289
	1.58496	0
	7.45121	1.58496
	7.05528	5.83289
	3.45943	6.45943
	4.80735	3
	7.67948	6.10852
	1	6.18982
	6.30378	5.2854
	1.58496	5.24793
	3.90689	7.32193
	6.49185	4.90689
	2.80735	2.32193
	7.96	6.61471
	0	6.58496
	2.80735	3.16993
	7.26679	2.80735
	7.56986	7.20945
	3.32193	4.85798
	1	8.07682
	1	5.85798
	6.62936	4.64386
	6.76818	3.45943
	5.52356	1.58496
	2.80735	3.58496
	6.24793	3
	6.84549	4.58496
	1	5.90689
	0	4.75489
	5.85798	1.58496
	2.58496	3.45943
	6.39232	2.80735
	0	5.16993
	0	2.32193
	2.80735	3.58496
	0	3.70044
	4.9542	4.24793
	0	4.75489
	0	4.08746
	2.58496	6.61471
	3	3.90689
	4.16993	5.52356
	4.24793	5.04439
	4.70044	5.24793
	0	4.52356
	4.39232	0
	1.58496	9.92333
	7.14975	3.45943
	3.32193	4.32193
	5.42626	6.18982
	4.90689	6.37504
	3.70044	3.58496
	4.90689	7.07682
	1.58496	7.13955
	3.70044	4.16993
	5.64386	6.88264
	5.83289	0
	3.80735	5.49185
	7.10852	5.85798
	6.55459	2.80735
	2.80735	3.45943
	3.70044	3.90689
	4.39232	3
	4.70044	4.24793
	1	5.93074
	0	4.80735
	2.32193	4.45943
	3.70044	2
	3.45943	5.39232
	5.20945	1
	5.16993	2.32193
	6.08746	4.39232
	4.70044	4.58496
	3.45943	3.45943
	6.30378	8.33539
	1	5.16993
	6.79442	3.70044
	4.90689	6.14975
	1	5.83289
	7.83289	5.35755
	4.24793	4.90689
	4.64386	2.32193
	7.24793	3.70044
	3.80735	2.58496
	4	6.52356
	2.32193	4.75489
	5.16993	5.04439
	5.70044	4.75489
	5.24793	4.24793
	4.08746	2
	5.24793	1.58496
	1.58496	6.90689
	5.72792	3.70044
	4.64386	4.9542
	6.9542	4.9542
	6.35755	0
	3.16993	8.20457
	5.85798	5.32193
	3	4.64386
	0	3.45943
	3.32193	2.32193
	1.58496	2
	4.16993	5.93074
	1.58496	5.80735
	0	1
	0	5.39232
	1	2.32193
	3	1.58496
	5.64386	0
	5.58496	4.52356
	7.19967	4.70044
	5.75489	2
	3.16993	2.80735
	4.85798	1.58496
	1	5.90689
	1.58496	4.45943
	3.16993	6.08746
	3.16993	5.83289
	9.52748	5.08746
	6.32193	1
	2.80735	3.80735
	2.32193	5.16993
	7.70044	7.36632
	5.58496	1
	2.32193	1
	1.58496	1
	2	2
	5.2854	6.78136
	6.49185	4.75489
	5.72792	2.58496
	5.70044	1.58496
	6.40939	5.93074
	8.5812	3.58496
	6.82018	5.16993
	4.75489	1
	5.70044	3.80735
	4.45943	6.84549
	6.20945	2
	2.58496	0
	2.32193	2.32193
	6.26679	0
	5.39232	0
	5.32193	8.67596
	2.32193	3.80735
	1	6.76818
	2.32193	3.90689
	3.32193	5.20945
	5.78136	5.61471
	1	8.20945
	1	2.58496
	5.75489	5.16993
	4.16993	1
	5.52356	4.24793
	4	3.32193
	4.08746	3.58496
	2	6.67243
	7.44294	5.42626
	4.58496	1
	3.32193	0
	5.78136	6.97728
	1	4.9542
	7.7879	3.32193
	2	2.58496
	2	0
	0	7.10852
	2.32193	4.70044
	8.04985	3.32193
	5.93074	3
	2.58496	3.90689
	0	7.91289
	7.67948	1
	0	0
	6.06609	6.32193
	6.10852	7.10852
	1	3
	1	5.83289
	6.10852	3.32193
	3.16993	5.04439
	0	6.62936
	6.02237	3.58496
	5.52356	6.91886
	4.75489	4.75489
	6.98868	6.61471
	5.55459	7.41785
	4.16993	3.45943
	6.58496	3.80735
	5.55459	5.97728
	0	5.16993
	4.45943	5.85798
	6.42626	3.90689
	7.24793	2
	1.58496	5.16993
	4.58496	5.39232
	4.16993	3.80735
	6.70044	1.58496
	1.58496	5.90689
	5.2854	5.08746
	3.16993	6.78136
	2	3.70044
	4.08746	6.40939
	2	6.82018
	3.16993	7.92481
	7.02237	1.58496
	0	4.24793
	1	4.08746
	1	6.20945
	1	5.16993
	2.32193	0
	1	2.58496
	7.31288	5.72792
	0	5.75489
	1	5.32193
	5.52356	8.24793
	0	6.44294
	9.41996	5
	7.40088	0
	8.40939	6.12928
	5.9542	5.58496
	5.58496	0
	7.39232	4.85798
	2	5.42626
	5.67243	5.85798
	5.45943	6.53916
	3.58496	4.90689
	6.02237	5.12928
	7.14975	6.89482
	5.39232	5.08746
	3	7.55459
	0	8.04985
	5.55459	3.80735
	3	6.16993
	2.58496	5
	7.98868	0
	0	6.71425
	6.83289	0
	4.45943	6.37504
	7.12928	0
	2.80735	4
	1	2
	3	1.58496
	0	4.70044
	4.24793	0
	2	5.32193
	7.49185	5.75489
	6.30378	5.20945
	6	1.58496
	6.82018	1
	5.04439	6.78136
	5.52356	5.88264
	7.08746	5.45943
	4.90689	4.39232
	6.64386	8.04985
	6.16993	7.30378
	5.12928	5.75489
	6.72792	5.75489
	6.6865	1
	6.24793	2.80735
	5.32193	1
	6.45943	5.61471
	6.94251	6.58496
	3	5.80735
	0	3
	5.55459	7.18982
	3.45943	5
	7.77479	1.58496
	5.70044	0
	5.97728	5.64386
	1.58496	5.08746
	2	4.90689
	1	6.12928
	4.32193	2.58496
	5.88264	4.16993
	0	3.16993
	6.82018	5.24793
	5.2854	3.70044
	5.52356	4.9542
	6.04439	5.49185
	4.90689	2.58496
	5.04439	5.20945
	6.52356	6.30378
	2.32193	3.80735
	6.2854	6.72792
	5.42626	6.56986
	4.75489	8.40939
	4.32193	10.8033
	0	9.2854
	5.04439	0
	1.58496	5.85798
	6	4.45943
	0	7.27612
	4.08746	2.58496
	6.22882	2.58496
	4.39232	1
	4.80735	6.90689
	5.58496	5.67243
	0	2.32193
	1.58496	6.87036
	0	6.71425
	5.70044	4.32193
	2.58496	1.58496
	4.24793	5.12928
	8.53138	2.58496
	5.9542	2.32193
	2.80735	5
	6.39232	5.39232
	0	5.80735
	0	5.90689
	2.58496	6.33985
	6.76818	0
	0	6.91886
	6.65821	2.32193
	6.40939	5.83289
	4.64386	5.32193
	2.80735	5.83289
	6.10852	8.20945
	5.80735	6.22882
	6.62936	5.64386
	4.85798	5.24793
	6.49185	2.32193
	5.20945	1
	0	6.06609
	1	5.55459
	3.32193	7
	4.75489	5.35755
	5	7.15987
	3.58496	2.32193
	6.84549	5.35755
	6.97728	3.32193
	4.64386	4.75489
	1	1
	3.90689	8.2384
	6.33985	3.70044
	3.45943	3.45943
	4	1.58496
	4	5.2854
	2	6.12928
	5.78136	6.6865
	6.06609	0
	4.52356	5.9542
	3.58496	2
	1.58496	0
	7.31288	1
	1	0
	1.58496	3
	2.80735	4.9542
	2.58496	4.80735
	1	6
	3.70044	6.06609
	4.58496	1.58496
	8.04439	7.29462
	6.79442	7.10852
	6.10852	6.96578
	1.58496	4.52356
	3	4.64386
	1	4.39232
	2.80735	3.16993
	5.55459	4.64386
	6.50779	0
	3.16993	3.90689
	4.45943	4.16993
	6.2854	6.40939
	6.14975	7.21917
	1	0
	3	5.24793
	3	5.83289
	4.32193	2
	5.93074	5.20945
	7.32193	3.45943
	7.31288	6.97728
	7.48382	4.70044
	7.24793	0
	8.21432	4.80735
	6.72792	5.45943
	5.64386	6.08746
	7.69349	5.39232
	4.52356	8.07146
	0	5.32193
	8.2384	6.14975
	4.08746	6.44294
	5	3.90689
	3	9.00282
	5	0
	5.90689	4.16993
	2.58496	1.58496
	6.12928	3.32193
	3.80735	3.45943
	5.93074	4.9542
	7.40939	3.16993
	2.58496	7.15987
	6.02237	5.2854
	6.32193	3.32193
	0	5.04439
	0	2.32193
	1	4
	0	3
	3.45943	0
	4.64386	4.39232
	0	0
	7.65821	2
	6.93074	5.61471
	1.58496	5.9542
	7.89482	2.80735
	2.80735	1
	6.20945	6.06609
	7.75489	4.9542
	4.45943	3.32193
	3.80735	3.80735
	6.10852	5.90689
	4.24793	6.91886
	0	5.16993
	5	3
	7.22882	2.32193
	6	3.16993
	7.29462	1.58496
	7.13955	7.04439
	6.64386	4.75489
	5.70044	8.5812
	4	7.60733
	6.35755	2
	5.32193	3.70044
	6.64386	6.67243
	1.58496	2
	1.58496	1.58496
	3.70044	5.20945
	2	6.44294
	6.82018	1
	5.16993	3.45943
	5.08746	2.32193
	7.18982	3
	4.90689	6.06609
	1.58496	2
	6.56986	3.90689
	6.72792	4.85798
	5.24793	4.16993
	4.9542	6.24793
	6.83289	3.80735
	6.47573	3.45943
	0	6.22882
	6.06609	0
	0	3
	6.52356	1
	6.79442	8.82018
	6	5.67243
	7.15987	3.80735
	6.20945	1
	3.32193	6.10852
	1.58496	2.32193
	7.06609	1.58496
	5.61471	6.02237
	7.45943	5.08746
	4	6.70044
	5.08746	6.10852
	6.16993	6.12928
	7.76155	3.32193
	5.39232	0
	5.70044	6.42626
	1	6.49185
	0	7.94251
	6.14975	1
	6.30378	6.06609
	4.9542	3.16993
	1.58496	6.12928
	3.45943	4.75489
	2	6.2854
	6.65821	3.70044
	5.55459	4.16993
	2.80735	7.74819
	2	5.67243
	4.75489	11.3912
	2.32193	9.47776
	4	1.58496
	4	6.49185
	3.58496	1
	2.32193	1.58496
	6.59991	5.08746
	5.55459	4.24793
	5.16993	5.80735
	5.42626	5.12928
	1	5.64386
	0	3.32193
	5.04439	4.08746
	6.04439	2.58496
	5.12928	0
	6.64386	4.16993
	6.47573	9.63481
	4.90689	1
	2	6.72792
	6.45943	3.58496
	0	6.85798
	5.85798	7.12928
	5.90689	9.37721
	1.58496	4.32193
	6.16993	3.32193
	8.0607	4.85798
	2.32193	5.49185
	3.58496	4.70044
	1	2.32193
	5.45943	5.97728
	0	4.16993
	6.84549	3.90689
	2.32193	6.44294
	6.50779	2.32193
	3	5.35755
	2	6.98868
	6.06609	3.58496
	4.08746	5.08746
	0	5.67243
	4.45943	4.52356
	4.24793	7.64386
	5.55459	8.19967
	8.40514	3
	4.32193	3.16993
	0	2.32193
	6.96578	0
	2.32193	2
	2	8.98868
	7.50779	6.65821
	3.45943	4.24793
	3.70044	7.70044
	5.20945	3.80735
	5.24793	5.70044
	1	4.16993
	6.49185	3.32193
	7.09803	0
	6.24793	6.9542
	3.58496	5.67243
	8.53528	6.12928
	5.9542	6.96578
	6.30378	4.08746
	5.16993	6.18982
	8.15482	4.80735
	0	4.90689
	7.18982	4.85798
	7.04439	4.39232
	7.80735	6.04439
	1.58496	0
	7.7879	3
	6.82018	5.20945
	5.97728	4.08746
	3	4.90689
	5.83289	3.90689
	5.80735	8.25739
	6	6.70044
	2	4.9542
	2.80735	5.97728
	5.80735	5.49185
	5.08746	2.80735
	2.32193	2.58496
	5.70044	5.32193
	1.58496	1.58496
	3.80735	1.58496
	5.45943	5.32193
	7.17991	0
	0	3.32193
	2.80735	6.35755
	1	5.20945
	6.18982	5.45943
	3.70044	5.24793
	0	0
	0	6.65821
	2.58496	7.45121
	6.94251	1
	4.85798	5.83289
	5.49185	4.39232
	8.52748	2.80735
	4.75489	0
	6.20945	3
	1.58496	3.32193
	6.83289	3.45943
	5.20945	4.16993
	0	2
	6.16993	4
	6.89482	7.55459
	4.90689	3.80735
	0	4.64386
	2	0
	3.80735	3.80735
	6.06609	4.70044
	5.52356	5.75489
	6.74147	4.16993
	6.90689	7.63662
	7.56986	1
	7.67243	6.94251
	7.39232	3.70044
	3	7.41785
	3	5.64386
	6.84549	5.78136
	6.14975	4.85798
	1	7.12928
	8.14975	4.39232
	0	6.88264
	4.39232	2.32193
	5.93074	2
	8.3837	5
	5.67243	9.37287
	5.24793	5.85798
	6.74147	2
	6.96578	3.90689
	7.39232	5.24793
	5.08746	1
	4.08746	7.07682
	5.39232	5.04439
	5.24793	4.58496
	5.08746	4.64386
	2	4.85798
	1	3.90689
	3.58496	7.02237
	6.04439	4.24793
	7.82018	3.70044
	6.06609	6.53916
	3.16993	2.58496
	3.32193	3.80735
	6.12928	4.70044
	2	6.56986
	6.55459	6.35755
	5.49185	0
	4.9542	2.80735
	5.49185	0
	5.78136	6.89482
	2.80735	2
	2.32193	5.04439
	5.78136	2.80735
	4.52356	3.90689
	1.58496	3.32193
	0	6.47573
	5.42626	6.47573
	2	7.41785
	3.16993	5.45943
	1	7.61471
	2	5.67243
	3	7.50779
	5	8.2854
	4.32193	5.83289
	0	9.34651
	7.7211	0
	7.88264	9.51175
	5.80735	7.88874
	4.45943	0
	3.80735	9.80735
	3.58496	7.24793
	9.13955	9.56605
	7.18982	8.2854
	4.32193	6.2854
	3.58496	6.50779
	6.70044	7.88264
	4.58496	5.78136
	1	3.45943
	1	4
	5.45943	4.24793
	1	1
	0	3
	6.74147	4.08746
	0	1
	6.24793	2
	4.85798	2.80735
	6.44294	3
	0	3.16993
	0	3.16993
	5.04439	5
	3.58496	5.64386
	6.33985	6.2854
	2.80735	5.88264
	7.07682	5.39232
	6.24793	0
	2.32193	4.24793
	2	6.2854
	3.32193	3.45943
	7.07682	0
	3.80735	4.9542
	4.52356	9.73302
	0	4
	2	7.3837
	5.12928	0
	6.42626	6.06609
	6.67243	9.21675
	1	8.9629
	0	8.16993
	7.24793	5.20945
	0	7.57743
	5.20945	4.45943
	2	0
	1	8.20457
	4.32193	7.47573
	2.80735	2.32193
	0	6.52356
	4	4.70044
	4	2.32193
	2.80735	5.20945
	4	7.44294
	3.58496	6.14975
	4.70044	3.16993
	4.75489	7.33985
	5.45943	5.12928
	5.04439	4.08746
	5.49185	2.32193
	5.85798	3
	5.83289	2.80735
	7.80735	8.84862
	7.35755	5.93074
	0	2
	1	0
	6.97728	4.52356
	1.58496	2
	0	1
	2.58496	0
	3.90689	2.32193
	7.54689	5.75489
	6.52356	0
	3.32193	0
	2.58496	6.40939
	2	7.62936
	5.12928	4.32193
	6.88264	2.80735
	4.24793	4.24793
	4.80735	6.44294
	7.07682	1.58496
	3.16993	8.03342
	3.90689	4.32193
	0	4.16993
	3.80735	1
	6.49185	6.26679
	6.06609	4.90689
	1	3.32193
	4.52356	4.85798
	4.39232	5.64386
	0	7.81378
	6.2854	1
	3	5.9542
	2	0
	3.16993	2
	4.75489	2.32193
	5.64386	4.85798
	5.08746	1.58496
	5.2854	5.67243
	3.70044	4
	3.80735	6.26679
	1.58496	4.80735
	0	4.64386
	5.04439	6.30378
	5.93074	7.31288
	6.70044	2.32193
	7.20945	5.9542
	3.32193	8.33985
	6.62936	9.25503
	1.58496	2.58496
	5.72792	6.30378
	3.45943	5.04439
	3.58496	6.06609
	6.42626	2
	0	4.08746
	5.49185	2.58496
	0	2.58496
	1	4.16993
	5.49185	5.20945
	1.58496	3.80735
	5.42626	4.64386
	1	9.41151
	7.25739	1.58496
	0	7.2384
	6.62936	8.10852
	5.32193	7.33985
	1.58496	7.45943
	5.32193	1
	2	3.32193
	0	2.58496
	5.04439	1.58496
	0	5.45943
	3.70044	3.45943
	4.80735	1
	5.08746	1.58496
	2.58496	3
	5.45943	4.39232
	3.70044	6.37504
	2.58496	3.70044
	4.24793	6.14975
	2.58496	4.80735
	7.02237	5.49185
	4	3.58496
	5.78136	5.93074
	3.58496	7.49985
	5.16993	6.22882
	6.10852	6.91886
	4.90689	5.24793
	5.32193	5.61471
	1.58496	6.74147
	6.50779	1.58496
	4.9542	1.58496
	0	3.32193
	6.04439	5.32193
	7.77479	5
	0	3.58496
	1	5.08746
	2.58496	2.58496
	0	4.52356
	1.58496	2.32193
	3	3.90689
	5.90689	7.67243
	6.22882	3.45943
	6.91886	3.45943
	4	3.45943
	6.06609	3.45943
	2.80735	1.58496
	5.24793	2.58496
	4.9542	5.58496
	6.83289	0
	5.75489	5.2854
	4.80735	2
	8.73471	7.01123
	7.36632	3.58496
	3.45943	5.04439
	2	3.32193
	1.58496	3.90689
	0	5.08746
	2.80735	6.45943
	1.58496	6.18982
	4	0
	8.16491	4
	6.47573	6.55459
	7.16993	0
	6.49185	7.2384
	5.45943	2.58496
	2.58496	2
	8.38802	3.80735
	3.32193	2
	6.37504	8.3966
	6.78136	2.80735
	4.80735	8.3966
	2.58496	6.94251
	5.52356	8.49586
	3	7.40939
	5.55459	0
	2.32193	2.32193
	6.55459	5.08746
	6.47573	4.45943
	5.08746	6.75489
	0	7.02237
	6.97728	5.35755
	4.80735	6.20945
	3.32193	0
	3.80735	9.32867
	7.40088	1.58496
	0	4.24793
	6.2854	6.37504
	6.90689	4.52356
	2.32193	3.16993
	7.6865	3.58496
	5.04439	7.12928
	6.6865	8.30834
	4.32193	4.16993
	6.82018	3.16993
	7.26679	5
	0	0
	4.64386	1
	1	0
	6.42626	2.58496
	4.32193	5.35755
	3	0
	6.53916	1
	6.56986	0
	7.42626	3.16993
	2	4.75489
	5.35755	3
	4.90689	0
	1.58496	4.70044
	5.16993	6.14975
	3.16993	3.45943
	1	5.12928
	4	2.80735
	2	4.9542
	8.37938	1.58496
	1.58496	0
	2	7.03342
	1.58496	4.16993
	1.58496	3.16993
	6.35755	4.32193
	5.42626	2.80735
	5.93074	5.52356
	3.32193	0
	2.32193	4
	5.42626	5.75489
	4.80735	5.2854
	5.70044	5.72792
	5.83289	2
	8.82655	0
	2.32193	3
	1.58496	1.58496
	2.32193	2.80735
	6.84549	0
	5.70044	4.24793
	5.08746	7.47573
	1.58496	5.9542
	5.24793	4.80735
	0	4.32193
	3	1.58496
	0	5
	5.78136	5.45943
	7.2384	6.08746
	6.64386	2.32193
	2.80735	3.16993
	5.24793	2.58496
	5.93074	4.9542
	4.90689	7.04439
	2.80735	5.12928
	4.08746	3.90689
	3.16993	0
	6.83289	4.58496
	5.83289	5.61471
	7.37504	2.58496
	6.26679	2.58496
	4.64386	6.37504
	5.55459	4.70044
	2.32193	6.26679
	4.16993	4.90689
	4.70044	6.82018
	0	2
	1	5.35755
	3	7.18982
	5.93074	1
	5	4.9542
	3.45943	5.42626
	1	1
	4.90689	4.52356
	4.90689	4.08746
	4.16993	2
	6.22882	2
	1	2.80735
	2	3.45943
	5.55459	3.70044
	2.80735	4.16993
	6.18982	6.04439
	4.58496	4.90689
	6.04439	5.75489
	5.58496	2
	8.33539	5.32193
	6.02237	5.97728
	8.42206	5
	3.32193	5.35755
	4.9542	2.80735
	4.24793	7.11894
	0	2.32193
	3.16993	7.39232
	3.70044	4.16993
	7.97154	6.6865
	1.58496	3.58496
	4.9542	1.58496
	6.97728	4.24793
	2.80735	2.80735
	7.10852	2.80735
	7	6.49185
	5.08746	4.70044
	4.75489	5.88264
	0	0
	5.16993	2.80735
	2.32193	6.44294
	1.58496	2.58496
	2.32193	5.32193
	6.97728	6.08746
	6.72792	4.58496
	5.24793	5.58496
	8.27612	6.55459
	2.58496	4.08746
	1.58496	7.55459
	7.78136	6.12928
	6.87036	1.58496
	6.04439	0
	1	5.49185
	3.16993	4.9542
	1.58496	8.47168
	1	6.42626
	5.70044	0
	5.67243	7.02237
	3.45943	5.9542
	7.29462	6.02237
	7.58496	1
	5.85798	3.58496
	7.22882	1
	5.08746	6.90689
	5.39232	0
	5.61471	1
	3.16993	4.16993
	5.45943	3.32193
	4.70044	5.78136
	0	2.58496
	6.14975	3.16993
	4.45943	5.90689
	6.55459	5.08746
	1	5.88264
	4.24793	0
	2.58496	1.58496
	4	6.61471
	3.16993	3.45943
	4.24793	3.32193
	4.24793	7.33985
	8.2854	6.16993
	0	2
	0	4.24793
	0	6.06609
	3	0
	4.52356	5.12928
	6.49185	4.16993
	1	3.58496
	1.58496	7.8009
	1	6.64386
	2	7.45121
	4.90689	4.58496
	1.58496	5.70044
	1.58496	4.64386
	7.88264	4.08746
	4.75489	3.16993
	0	5.32193
	7.53916	7.56986
	3.45943	5.24793
	4.9542	1
	5.45943	2.58496
	3.45943	2.58496
	6.49185	4.52356
	7.54689	7.90087
	8.64746	2.58496
	0	1
	6.70044	4.45943
	6.74147	3.70044
	3.45943	4.24793
	5.67243	6.93074
	4.45943	2.32193
	6	7.06609
	5.78136	4.39232
	7.77479	3.90689
	4.75489	3.90689
	1.58496	6.04439
	6.61471	6.16993
	2.58496	4.24793
	6.50779	8.15482
	4.08746	3
	7	0
	3.16993	2.80735
	4.58496	4.32193
	6.40939	0
	6.61471	2
	4.80735	0
	5.12928	3.90689
	3.32193	4.08746
	2.80735	7.41785
	7.87036	2.80735
	5.08746	1
	3	3.45943
	0	7.57743
	3	2.32193
	1.58496	6.42626
	1	4.45943
	6.64386	5.75489
	2	5.85798
	6.53916	1.58496
	7.66534	6.04439
	4.58496	6.33985
	4.24793	5.70044
	4.32193	6.20945
	0	6.06609
	0	6.98868
	7.45121	5.78136
	4.64386	4.9542
	6.58496	2.58496
	0	5.55459
	5	6.06609
	0	5.58496
	2.58496	6.88264
	0	5.64386
	0	3.80735
	0	0
	4.75489	8.42206
	0	0
	2	4.08746
	0	1
	0	7.18982
	3.45943	5.52356
	2	7.62936
	4	2.80735
	5.24793	2
	2	1
	1.58496	3.32193
	4	4.32193
	1	5.32193
	2.58496	4.70044
	5.04439	7.09803
	0	6.16993
	7.16993	6.39232
	1	6.82018
	2	0
	2.32193	0
	2	3.90689
	7.44294	5.64386
	3.70044	6.78136
	8.11894	6.70044
	6.55459	3.70044
	3.45943	3.90689
	6.75489	2.58496
	5.72792	3.45943
	3.70044	3.70044
	3.80735	0
	3	2
	6.72792	9.44501
	5.35755	7.72792
	5.85798	7.41785
	1	6.2854
	5.35755	1
	2.80735	6.37504
	2.80735	5.45943
	4.32193	7.49185
	0	5.45943
	3	3.45943
	0	2.32193
	1	6.42626
	0	0
	1.58496	5.58496
	1.58496	7.30378
	0	7.80735
	0	3.45943
	0	0
	0	5
	1.58496	0
	2.80735	3
	4.24793	5.12928
	2.32193	4.16993
	2	4.80735
	7.49185	4.08746
	3.58496	5
	0	6.10852
	2	4.24793
	0	5.78136
	6.49185	9.2503
	6.58496	6.47573
	4	7.44294
	0	5.39232
	8.31288	3.70044
	1.58496	5.64386
	2	4.70044
	4.58496	5.16993
	3	2.32193
	5.08746	7.06609
	3.45943	7.01123
	8.39232	1
	5.35755	5.04439
	0	3.16993
	0	1
	1.58496	4.39232
	1	5.32193
	6.67243	4.70044
	5.70044	5.12928
	1	5.9542
	5.49185	7.76818
	7.78136	1
	3.16993	7.05528
	1.58496	7.02237
	2	0
	1.58496	4.24793
	5.20945	6.18982
	5.93074	5.75489
	4.58496	3.45943
	3	4.70044
	2.80735	6.65821
	0	5.61471
	6.10852	5.12928
	5.08746	4
	2.32193	6.71425
	4.24793	6.88264
	4.85798	5.55459
	4.32193	4.08746
	0	5.35755
	3.58496	4.70044
	1.58496	2.80735
	1	6.47573
	3.70044	6.35755
	7.85175	4.9542
	5.32193	2.80735
	4.70044	5.24793
	6.39232	3.80735
	1	6.89482
	5.97728	2.32193
	2.58496	7.62936
	7.16993	6.44294
	5.20945	6.02237
	2.32193	8.31288
	5.80735	7.29462
	0	5.61471
	4.52356	7.14975
	7.03342	7.85798
	3.16993	8.30834
	2.58496	2.32193
	5.2854	0
	0	6.47573
	1	2
	0	6.78136
	0	0
	1	6.58496
	1.58496	4.45943
	3.16993	7.76155
	1.58496	0
	5.45943	7.29462
	5.32193	0
	0	3.32193
	6.02237	5.08746
	2	8.27146
	4.08746	1
	0	3.45943
	6.26679	2
	5.75489	5.45943
	3	7.15987
	7.92481	4.85798
	2	5.08746
	2.58496	7.5157
	3.16993	5.67243
	4.32193	3.32193
	1	2.32193
	1	1
	0	3.16993
	5.32193	2.80735
	5.39232	5.32193
	6.12928	6.58496
	4.75489	5.35755
	2.80735	0
	1	2.80735
	3.70044	2.80735
	2.32193	6.58496
	1.58496	4.39232
	2.58496	7.12928
	3	6.2854
	0	5.85798
	2	5.83289
	3.32193	6.85798
	6.79442	6.02237
	1.58496	7.12928
	0	7.98868
	3.70044	5.64386
	5.08746	5.32193
	1.58496	8.43045
	6.14975	5.55459
	2	8.37938
	6.80735	3
	2.58496	5.20945
	4.70044	4
	2	4.70044
	4.16993	9.30378
	3.45943	5.42626
	6.20945	2.32193
	5.72792	5.93074
	2.32193	0
	6.53916	2
	5.12928	4
	4.58496	0
	5.2854	5.04439
	8.45121	5.2854
	6.40939	4.75489
	1	6.52356
	5.52356	1
	0	5.70044
	6.08746	2.58496
	6.10852	3.80735
	5.45943	2.32193
	4.64386	3.70044
	5.61471	3
	0	1
	3.45943	6.71425
	7.99435	5.16993
	5.70044	7.49985
	6.37504	8.98014
	8.45533	6.32193
	6.22882	1.58496
	6.2854	2
	5	3.90689
	4.39232	6.39232
	3.45943	8.04439
	1	0
	4.64386	9.72281
	5.97728	3.80735
	3.80735	1.58496
	6.16993	4.32193
	0	4.08746
	4.39232	6.91886
	6.55459	7.27612
	3.80735	4.75489
	2.32193	5.24793
	5.83289	3.90689
	3.58496	5.78136
	7.59246	4.64386
	6.2854	5.20945
	8.33539	6.61471
	6	1
	1	4
	4.75489	5.49185
	6.52356	2.58496
	5.24793	3.80735
	5.39232	4.85798
	0	4.52356
	4.16993	1
	3.16993	0
	3	6.16993
	5.04439	3.32193
	0	6.16993
	5.70044	4.58496
	2.58496	1.58496
	4.24793	4.85798
	5.35755	0
	1	7.24793
	6.74147	3.58496
	2	0
	5	0
	2.32193	1
	4.52356	5.12928
	5.67243	5.85798
	4.64386	5.64386
	1	3.16993
	1	6.33985
	4.85798	5.9542
	6.78136	5.04439
	7.29462	8.72451
	5.42626	6.10852
	6.44294	3.58496
	4.45943	2
	6.10852	2.32193
	8.10852	5.55459
	6.37504	4.64386
	1	1
	0	3.16993
	5.75489	5.64386
	5.08746	6.42626
	4.08746	6.02237
	1	6.9542
	3.58496	0
	5.80735	6.53916
	6.16993	8.45533
	2.32193	3.90689
	0	4.75489
	6.47573	3.16993
	6.12928	3
	3.32193	3.32193
	4.45943	1
	3.45943	3.90689
	1	7.56224
	3.90689	5.88264
	3.32193	5.32193
	4.45943	0
	0	4.52356
	7.09803	9.64386
	5.78136	3.58496
	6.65821	2.80735
	0	2.80735
	0	3.58496
	4.39232	5.70044
	4.32193	8.21917
	0	2.80735
	2	5.78136
	4.80735	6.58496
	0	5.90689
	2.32193	5
	5.85798	4.90689
	5	7.74819
	5.80735	4.45943
	4.39232	4.39232
	3.45943	6.16993
	0	1
	2.58496	8.97441
	3	0
	4.58496	4
	5.64386	3.90689
	7.56986	6.50779
	0	1
	4.85798	6.08746
	1.58496	5.67243
	1.58496	3.32193
	2.58496	1
	6.98868	1
	0	0
	2	1
	4.70044	8.07146
	2.32193	5.49185
	4.45943	5.04439
	5.42626	1
	5.75489	2
	6.9542	6.90689
	6.14975	5.61471
	4.08746	4.45943
	2.58496	4.45943
	5.55459	6.85798
	3	5.32193
	2.32193	6.37504
	6.10852	0
	6.30378	3.32193
	7.91886	1.58496
	2	4.58496
	1	4.45943
	3.80735	4.08746
	0	1
	0	6.50779
	1	5.88264
	0	7.85175
	3.45943	6.55459
	5.24793	3.16993
	6.08746	1.58496
	6.33985	3.16993
	3.16993	5.04439
	5.49185	7.43463
	5.32193	3.16993
	4.08746	3.80735
	1	4.39232
	6.32193	4.45943
	4	6.82018
	5.83289	6.91886
	8.08215	4.58496
	3.70044	4.80735
	3.90689	2.80735
	7.5157	6.74147
	6.32193	8.54303
	6.90689	4.08746
	5.61471	5.90689
	8.19967	6.26679
	3	7.02237
	4.39232	6.53916
	5.04439	8.79442
	0	5.32193
	6.33985	4.64386
	7.2854	7.14975
	2.58496	6.45943
	4.64386	5.75489
	5.04439	1.58496
	5.70044	4.64386
	8.20945	2.80735
	5.67243	6.04439
	5.45943	7.63662
	1.58496	6.2854
	5.12928	5.39232
	4.24793	5.52356
	7.24793	5.85798
	3.90689	0
	3.32193	4
	4.85798	5.80735
	4.9542	4.52356
	6.59991	5.90689
	1	4.24793
	3	5.20945
	2.32193	8.51175
	0	5.04439
	7.85798	3.80735
	3.90689	5.16993
	4.80735	0
	6.06609	5.83289
	5.97728	6.67243
	5.70044	0
	5.2854	3.16993
	3.16993	0
	3.16993	3.32193
	3.45943	4.75489
	5.85798	6.75489
	6.58496	4.64386
	5.88264	0
	7.37504	5.85798
	2	2.80735
	1	6.44294
	5.58496	7.44294
	0	5.78136
	6.90689	4.75489
	3.70044	5.70044
	0	5.70044
	1	5.93074
	7.87652	6.39232
	6.70044	7.40939
	4.39232	6.90689
	0	4.9542
	5.72792	3.32193
	5.85798	7.15987
	5.08746	3.80735
	6.88264	1
	4.16993	5.04439
	6.24793	3.80735
	5.78136	2
	1	3.45943
	0	2
	4	6.40939
	6.80735	2.80735
	7.04439	6.91886
	2	6.76818
	6.35755	5.75489
	4.90689	6.06609
	4.16993	8.42206
	5.55459	4.16993
	2.80735	2
	6.26679	3.16993
	4.58496	8.40939
	7.56224	3.70044
	6.42626	7.21917
	5.12928	8.78463
	6.32193	0
	4.24793	8.30378
	5.52356	6.24793
	1.58496	6.85798
	8.14466	6.49185
	5.45943	5.08746
	5.97728	2
	5.52356	6
	2.32193	2.80735
	3.80735	7.34873
	2.58496	4.52356
	0	7.47573
	2.80735	7.53138
	6.42626	2.80735
	2.58496	3.16993
	4.80735	6.98868
	2	3.16993
	1	7.24793
	7.15987	6.04439
	4.24793	6.71425
	6.72792	6.45943
	4.16993	7.72792
	5.08746	4.52356
	5.67243	5.85798
	4.75489	6.35755
	3.80735	6.12928
	7.27612	4.64386
	6.62936	4.52356
	5.2854	4.64386
	6.18982	0
	3.16993	2.58496
	7.70736	5.49185
	8.85175	3.16993
	2	1
	2.80735	0
	5.67243	3.16993
	4	5.16993
	5.9542	5.39232
	7.77479	0
	1.58496	3.80735
	4.70044	3.45943
	0	5.39232
	4.9542	4.75489
	4.80735	6.58496
	2	5.2854
	4.70044	3.80735
	0	3.45943
	6.02237	4.75489
	5.49185	4.80735
	2.32193	7.65821
	4.58496	5.2854
	5.67243	3.80735
	6.52356	1
	4.58496	6.02237
	6.83289	4.45943
	1.58496	5.24793
	3.70044	0
	5.67243	0
	8.64386	4.85798
	5.24793	5.72792
	4.39232	3.70044
	3.32193	5.70044
	6.62936	6.14975
	2.32193	5.70044
	5.49185	3.90689
	9.10852	6.58496
	7.2854	8.00562
	3	5.97728
	1	5.32193
	1	5.75489
	4.58496	0
	2.32193	7.85175
	2	6.06609
	4.39232	6.53916
	7.32193	4.39232
	6.24793	7.59246
	4.64386	3.16993
	6.12928	8.07682
	2	4.08746
	6.94251	4.16993
	7.27612	1.58496
	0	2.58496
	6.16993	7.44294
	4.80735	7.10852
	6.26679	5.72792
	6.14975	7.21917
	5.55459	4.52356
	1.58496	1.58496
	7.20945	7.08746
	2.80735	5.88264
	7.62205	5
	3.32193	5.42626
	6.37504	4.16993
	0	6.59991
	4.16993	4
	0	1
	6.61471	0
	5.16993	6.49185
	5.20945	3
	5.75489	5.93074
	8.81057	8.04985
	8.62205	4.16993
	2.80735	0
	0	4.08746
	5.78136	5.45943
	6.16993	4.75489
	5.72792	2
	6.56986	3.32193
	4.85798	4.9542
	5.88264	6.30378
	4.64386	4.64386
	8.13955	5.58496
	5.52356	5.55459
	2.58496	4.70044
	5.45943	2.80735
	4.90689	7.46761
	6.83289	3.70044
	6.80735	4.24793
	5.75489	5.58496
	3	0
	6.97728	4.45943
	1.58496	5.39232
	6.2854	6.42626
	0	0
	2	7.91289
	4.16993	2.58496
	7.66534	4.32193
	0	0
	0	6.20945
	4.70044	4.9542
	7.20945	6.22882
	2.32193	2
	6.45943	1.58496
	7.08746	1
[truncated: 1,362 more rows]

## Sheet: Fig1j
UD Cluster I	DF Cluster I	UD Cluster II	DF Cluster II	UD Cluster III	DF Cluster III
8.98868	10.3309	9.30606	11.6083	7.7211	7.44294
7.43463	11.1573	4.45943	5.20945	7.8009	6
11.7394	13.0032	5.12928	8.96	8.72451	7.88264
10.5603	11.899	3.70044	4.64386	10.4594	10.7322
13.211	15.2088	3.45943	3	11.3982	9.78136
8.09803	9.97298	9.23601	9.79442	9.08746	8.74147
11.2143	11.0498	10.2761	10.1712	9.07414	7.8392
4.45943	8.43879	8.42626	8.91588	9.56415	9.47776
10.1886	10.888	9.70908	13.3784	10.774	10.128
11.9972	14.2526	9.33092	10.0941	10.716	9.67948
9.13955	10.4062	5.70044	6.65821	9.98014	10.2597
8.2384	7.55459	7.02237	7.75489	8.31741	9.51964
10.1396	11.1874	8.67243	8.51964	6.93074	7.08746
7.79442	7.64386	8.94544	8.8009	4.58496	4.9542
9.23362	10.7364	6.32193	7.43463	5.72792	5.72792
7.96	11.1599	6.72792	7.74147	10.0795	9.11374
6.82018	7.65105	7	7.3837	11.137	10.9564
7.83289	8.46761	9.74651	10.2761	7.70044	6.93074
6.93074	7.31288	7.59991	10.2467	3	2.80735
4.90689	4.70044	4.9542	4.85798	11.0593	9.6987
9.49586	9.60177	11.9073	11.5599	9.32643	9.06878
7.69349	11.2923	9.85643	8.84235	10.0967	9.19722
7.43463	8.61839	7.41785	7.49185	4.32193	3.16993
7.15987	7.09803	6.40939	7.05528	9.69697	9.40514
10.8416	12.9012	7.47573	7.65105	9.11374	9.68475
6.45943	6.88264	8.18488	9.76818	9.52943	8.50779
4.64386	9.49985	11.432	12.4742	11.2467	9.88417
4.80735	6.70044	10.4605	10.2264	8.55075	7.93664
7.6865	9.60918	9.73302	13.467	12.5661	13.8067
7.2384	8.86728	9.57175	9.55459	10.7879	12.8767
9.00843	10.1972	9.34207	9.64024	4.24793	5.2854
8.84549	9.81538	10.0265	10.8337	3.70044	3
7.56986	10.5641	7.63662	8.69349	8.84235	8.88874
9.76984	9.96578	6.58496	7.72792	14.3415	12.7011
7.18982	10.6248	7.40939	7.41785	9.00562	8.75822
8.27146	13.06	9.86573	9.62753	3.58496	4.32193
8.53916	8.45121	9.94105	10.6248	8.02791	7.24793
10.6008	12.1228	8.83289	8.87652	9.86419	8.08215
11.9491	13.2066	7.2384	7.11894	10.7372	8.27146
9.04712	9.38802	5	5.93074	8.63662	9.3966
10.3729	14.1238	5.16993	7.45943	6.32193	5.70044
10.1072	11.3225	7.62936	8.04985	6.12928	5.16993
11.0485	12.4871	7.2854	8.25739	12.8343	9.65284
9.07948	10.7013	5.32193	6.24793	8.53916	8.60363
9.90238	11.7694	5	4.16993	9.97298	9.75154
10.4988	12.2174	9.11374	9.43671	8.54689	8.59619
7.6865	10.2784	8.20457	9.52356	11.0566	9.83131
12.0961	13.0563	10.021	10.8788	7	8.07146
11.9798	13.4281	6.39232	7.62936	11.0674	10.3641
13.3233	14.8876	4.32193	3.70044	9.89178	9.46557
10.8933	13.5375	6.88264	6.37504	9.53916	8.53528
11.1573	12.4202	7.99435	8.67948	8.7039	8.11374
4.90689	8.41785	7.6865	6.80735	5.93074	6.56986
6.2854	8.46761	9.25974	10.4988	10.1383	9.53916
10.1849	14.3945	7.70736	7.09803	2.32193	3.32193
5.93074	10.1674	2	3.45943	9.94398	9.4818
5.70044	12.3644	6.37504	6.20945	8.82018	8.75154
8.71425	8.84862	8.78463	9.13955	11.6421	10.6671
8.16491	11.4656	9.08215	9.55651	10.84	9.72451
9.98442	12.9782	8.17991	7.7879	9.65642	9.31967
12.3407	13.7305	7.06609	7.30378	7.97154	7.96
7.79442	11.8838	9.94691	10.6874	9.2384	8.79442
11.0485	12.0234	10.7322	11.1453	12.0705	12.1212
10.9031	12.2961	5.72792	6.47573	10.9226	10.0821
10.5699	13.0053	5.08746	4.58496	4	3.80735
7.72792	10.1699	6.72792	7.11894	10.9447	10.3465
7.7211	8.41363	7.56986	8.57743	11.0761	10.0238
8.36632	10.2527	8.9571	9.02791	7.33985	7.90087
12.0437	11.0808	7.15987	7.67243	7.92481	7.85175
10.5333	10.769	9.2503	10.2981	10.6724	9.75322
8.72792	12.2015	8.62571	9.16491	8.76487	8.76818
10.1799	9.64024	9.224	9.87191	8.21917	6.72792
8.66534	13.6766	9.17243	9.56033	8.99718	8.78463
9.5216	10.3095	9.21917	9.17991	9.04985	8.77479
8.18488	9.99859	5.24793	8.64386	10.1421	9.56986
9.86573	8.90989	7.78136	7.88874	11.242	10.421
6.94251	4.39232	9.11894	7.31288	9.29002	9.50581
6.93074	5.67243	9.7364	8.91588	6.18982	4.16993
10.5906	8.78136	8.13443	8.38802	4.24793	3.70044
10.332	10.0334	6.18982	7.82018	6.6865	7.17991
10.2264	9.74651	8	10.6909	9.03617	8.80735
10.1774	8.52748	10.5008	11.1478	9.10329	8.39232
9.73471	9.94837	6.67243	7.24793	10.332	9.85643
11.0688	11.5098	10.102	10.7372	6.32193	7.02237
8.96578	9.09276	10.2738	12.9421	6.12928	6.33985
11.1737	10.9758	10.2726	10.6466	7.79442	6.44294
6.94251	11.3247	9.55842	10.1459	9.52943	9.23601
5.32193	9.18239	4.64386	5.85798	8.7879	9.00562
2.58496	7.54689	7.24793	7.43463	6.32193	7.13955
6.58496	7.11894	8.17991	9.48382	8.08215	7.85798
11.7461	14.1148	6.56986	6.78136	5.49185	4.24793
9.94544	11.3696	7.14975	7.65821	9.13443	7.34873
11.5632	12.2729	7.72792	7.74147	7.40939	6.59991
11.0458	12.1567	8.67243	7.80735	8.30378	7.65821
10.9388	13.5779	10.5078	10.4136	9.71596	7.72792
9.08215	8.91289	3.32193	3.70044	7.96578	5.97728
7.99435	12.5774	6.56986	7.26679	9.08746	8.77149
12.2618	13.8077	8.54689	8.8392	9.03067	8.87652
7.35755	9.79766	5.80735	5.52356	10.1649	9.2854
10.0688	11.9986	9.7211	12.1957	9.40301	8.97154
3.80735	9.0634	6.45943	7.84549	11.5939	9.18239
10.6339	11.2155	12.4271	12.9607	10.8494	8.26679
11.7928	13.8658	6.70044	7.07682	10.6493	9.45121
9.27845	12.9869	8.90087	9.36413	12.3117	11.1984
11.9776	14.3118	7.73471	7.59246	9.40939	8.50383
6.91886	6.08746	8.27612	9.47573	9.90689	9.69349
7.57743	13.383	7.88264	8.89785	0	0
7.94251	13.3389	4.58496	6.18982	10.9403	11.1235
13.4842	14.4508	5.32193	6.45943	0	0
13.2897	14.4424	5.75489	6.97728	8.01681	7.09803
9.26679	11.3548	4.45943	6.2854	8.5812	6.75489
10.0307	11.5498	3	5.32193	11.0815	10.0901
8.82018	12.5932	8.03892	8.224	13.3829	10.5118
12.9576	13.2619	6.50779	5.93074	14.922	14.3066
6.88264	7.6865	6.14975	6.85798	2.32193	2
9.96145	10.5245	8.67948	9.62388	0	3.70044
6.6865	8.38802	4.45943	4.9542	0	0
12.4873	12.8126	8.61839	9.24317	9.99577	9.25974
10.2384	10.2192	7.2384	7.09803	7.78136	6.85798
11.3685	11.4803	5.64386	10.1059	7.89482	7.98299
6.30378	10.8887	9.10066	9.40514	10.0914	9.53916
4.32193	9.59805	6.02237	7.45121	11.69	10.544
13.9547	14.7797	6.67243	6.85798	6.40939	6.53916
10.1383	10.8619	4.32193	4.39232	9.73809	8.36194
11.4934	12.6893	4.80735	4.85798	10.1911	9.1472
8.2854	7.82018	7.7211	8.01681	6.94251	6.80735
5.75489	6.16993	6.40939	9.20457	13.2184	13.2415
7.71425	8.9629	7.91886	7.62936	8.11374	8.15987
12.292	12.1241	7.62936	9.49586	7.7879	8.01681
9.49785	11.4019	9.64024	10.6147	9.56605	9.53333
3.32193	6.20945	7.08746	7.8009	5.20945	4.32193
9.2503	10.0098	7.44294	6.65821	6.26679	5.67243
10.1536	10.6653	5.24793	6.47573	6.50779	5.80735
10.0251	12.6209	7.34873	7.61471	8.36194	6.52356
9.90087	12.3214	8.07682	8.41785	7.13955	4.58496
12.4081	14.9492	10.0098	10.764	7.46761	7.09803
14.2424	15.0802	8.16491	7.20945	7.87652	7.56986
11.0701	12.8478	10.1712	9.30606	10.9773	11.8293
8.06609	8.47978	10.0741	10.0458	9.69523	9.33539
5.08746	8.41363	8.49985	8.47978	8.51175	6.18982
8.79766	11.1137	5.32193	3.90689	7.67948	5.32193
9.58308	10.7134	7.04439	7.98868	11.6891	9.55267
5.2854	5.61471	11.8971	12.3357	8.89785	7.85175
8.56986	10.544	8.57365	9.60548	11.7275	11.3185
11.2544	14.0346	10.0042	10.043	9.39446	7.83289
9.31288	8.94837	6.83289	7.40088	12.5777	9.76984
8.19967	8.91886	5.35755	5.35755	6.20945	5.42626
7.71425	10.2264	11.0403	11.3531	6.53916	5.64386
11.9069	14.6613	9.68299	9.35975	10.0875	11.1389
8.53916	10.5275	8.24317	9.36194	7.77479	6.39232
7.77479	9.48784	5.88264	9.56986	10.1687	9.27845
9.91289	11.3498	6.35755	6.61471	11.2216	10.9218
10.9226	11.8025	7.91289	7.94251	10.1254	10.4419
8.44708	9.68299	8.11894	8.75822	10.3934	9.40088
11.5053	11.2009	5.64386	7.78136	7.66534	6.39232
10.6184	12.3837	5.55459	6.67243	9.81858	8.97728
7.35755	9.33092	6.71425	7.06609	9.79928	9.14466
8.64746	11.3625	9.11634	9.2503	7.41785	7.2384
14.3052	14.7742	6.37504	5.70044	8.06609	6.62936
5.49185	5.12928	8.29921	8.09803	7.53916	8.42206
10.9196	10.7599	10.9151	10.4105	10.2288	9.5411
9.78463	9.77149	8.29921	8.33539	6.26679	5.58496
10.2204	10.2715	6.96578	7.35755	8.51175	8.6865
9.63481	10.021	12.768	13.1915	10.3619	10.1254
9.58871	9.45738	8.79442	9.50581	8.89785	8.92778
8.75154	8.83289	8.19476	9.53528	10.0768	9.12153
9.00843	9.43671	5.83289	8.39232	8.7039	8.91588
9.60733	9.3837	7.69349	8.97441	9.8857	9.22882
11.809	11.4099	7.61471	8.15987	13.5467	12.4783
7.94837	8.27146	4.9542	4.58496	13.3039	11.6294
7.66534	8	5.64386	6.14975	8.95128	8.97728
9.42626	9.83763	4.52356	3.45943	8.10852	6.33985
9.80735	9.95565	4.64386	5.42626	7.71425	6.90689
8.93664	9.78627	8.67243	8.74819	12.2958	10.3487
6.47573	6.65821	10.0967	9.73302	7.73471	7.62205
11.2021	10.6073	3.32193	3.70044	10.3354	8.21432
8.56605	8.72792	5.58496	7.67948	10.6891	10.5479
6.71425	7.88264	3.58496	2.32193	10.2644	8.77808
8.87652	9.30834	6.72792	8.12928	8.62936	9.04439
8.5812	9.07948	10.8986	12.2186	9.70736	9.90839
10.6175	10.4157	4.52356	5.58496	9.90989	9.19722
8.56224	9.95565	8.07682	8.72792	9.24793	9.88264
13.6321	13.7497	7.12928	6.87036	9.72281	9.32867
13.6663	14.6196	10.2046	10.9454	10.9549	10.6411
5.83289	8.76818	8.10852	9.06609	10.8978	10.5699
10.1935	12.5243	8.04985	9.00843	6.47573	7.01123
11.4818	11.3691	8.04985	10.3264	9.89633	10.2324
8.84549	12.5226	9.45738	10.9658	8.15482	7.3837
12.4914	14.6051	7.65105	8.11374	10.4083	10.3729
12.9296	14.9227	11.2119	11.8361	8.52356	7.79442
4.64386	11.3174	8.46352	9.41996	8.76818	6.87036
9.85175	9.32867	4.45943	4	4.58496	4.08746
5.49185	6.24793	10.1241	11.6284	8.49586	5.70044
8.79116	8.46761	9.36851	11.1655	11.0035	9.50779
8.24793	8.97728	11.6944	13.3464	8.74819	8.14466
2	2.58496	6.37504	6.67243	7.22882	5.67243
10.7279	10.8773	4.80735	4.52356	6.12928	5.83289
7.19967	11.0546	0	4	4.52356	3.80735
4.80735	11.03	8.01681	7.90689	10.5517	10.3772
5.08746	9.14466	6.16993	7.57743	8.83605	7.54689
10.2946	10.1472	8.79766	11.2408	11.4336	9.39232
11.4696	11.5599	8.47168	9.41996	8.40088	6.9542
10.1215	11.8455	10.5294	11.2906	9.81057	9.96434
9.33092	11.0314	4.16993	5.45943	8.00562	8.5812
13.9165	14.8063	6.08746	8.58496	4.52356	5.70044
10.5517	9.78136	11.6425	9.81378	10.5793	9.37504
10.218	10.1485	7.49985	8.08746	10.6393	9.82018
10.2946	12.4054	5.39232	6.37504	8.24793	7.8392
10.0334	9.94691	6.08746	6.18982	11.2894	10.809
8.90388	9.01959	8	9.41574	7.32193	7.10852
11.1668	12.6239	7.8392	8.67948	11.0112	10.1059
6.26679	13.0327	8.67596	8.40514	14.2385	12.0878
7.62205	10.2131	5.32193	5.35755	10.3026	9.35975
11.6689	12.0468	2	4.64386	8.51964	7.8009
10.5632	13.1089	5.49185	4.39232	9.2503	11.0028
8.7879	9.1472	4.16993	4.52356	8.83605	9.0634
5.80735	9.16239	9.60177	11.1504	6.82018	7.09803
12.4934	13.5504	6.76818	7.40939	8.93369	8.76155
9.91588	10.6961	8.64024	10.9823	11.2568	11.5817
9.69174	11.3815	6.67243	7.06609	9.04166	8.37938
8.12412	8	3	3.32193	8.24317	7.12928
10.545	11.4863	9.22882	10.4767	7.62205	7.80735
10.9766	11.245	4.39232	6.24793	8.53528	7.70044
9.89785	11.4939	8.72792	9.38802	8.08746	7.93664
10.0279	10.2033	8.43879	9.00562	9.95855	9.22641
12.535	11.969	10.4727	10.5708	9.19967	8.31288
10.5048	12.5555	10.6519	11.0369	8.47573	5.52356
9.35315	8.98014	6.85798	7.49185	9.28309	8.17493
9.02791	12.1286	9.48784	9.21917	9.90539	8.2384
11.5118	11.1948	9.04166	9.36413	8.63662	7.42626
		7.6865	8.16491	7.22882	5.55459
		8.24317	8.72451	9.26209	9.07414
		6.37504	6.22882	9.96867	9.87958
		9.40301	8.633	12.168	11.9418
		11.1491	12.1059	10.3476	10.0808
		8.42206	11.4231	7.45943	7.09803
		10.9016	11.7805	8.24793	8.82018
		7.42626	8.04439	9.44501	9.14975
		7.33092	9.01959	10.0553	8.68299
		9.0607	8.33539	9.89482	8.46352
		10.242	11.318	7.92481	7.14975
		11.4147	12.5644	8.68299	8.12412
		10.5167	10.2854	10.0348	9.99294
		8.37938	8.61471	9.21675	8.24793
		4.08746	4.90689	11.4615	9.45738
		6.88264	7.6865	7.79442	8.16993
		4.24793	5	8.68299	8.95128
		6.89482	7.40939	6.35755	5.70044
		5.35755	6.26679	5.72792	4.90689
		7.76818	7.45943	5.20945	5.35755
		9.36632	9.78136	9.28309	7.20945
		3.80735	4.45943	9.85798	7.92481
		8.93958	9.31741	8.40088	7.87652
		7.69349	8.55459	8.30378	8.8857
		10.098	9.45738	6.45943	6.40939
		8.91588	9.19722	11.151	7.96
		9.13955	9.72622	7.91886	8.13443
		3.32193	4.75489	6.10852	6
		7.94837	8.14975	8.65821	8.5812
		7.77479	8.74819	8.26209	7.82018
		8.18982	8.5812	8.58496	8.86728
		7.11894	6.52356	7.87036	8.02237
		8.17991	9.04712	9.48784	9.14466
		11.9374	12.7406	8.06609	8.54689
		8.9571	9.44915	7.2384	5.83289
		3.90689	4.70044	9.78463	8.89482
		9.00282	8.81698	3.58496	4.75489
		3.80735	3.16993	6.52356	6.08746
		2.58496	4.80735	8.69	6.26679
		2.80735	2	7.16993	6.30378
		9.45327	9.91139	6.90689	5.52356
		8.77479	8.77149	6.97728	6.49185
		7.12928	7.08746	9.13443	7.96578
		6.18982	6.78136	10.29	9.09276
		9.98014	11.9697	10.1059	9.59246
		8.8857	8.93664	6.08746	4.08746
		11.3966	11.983	1	2.80735
		8.85798	10.3387	7.79442	6.82018
		8.53528	8.45121	7.42626	6.75489
		5.16993	9.04166	6.70044	5.45943
		8.55075	9.11374	5.24793	6.22882
		8.89785	11.8218	6.87036	6.6865
		9.48784	9.92481	9.82177	9.96578
		6.72792	9.89785	11.1338	10.676
		8.37938	8.44708	8.7039	8.65821
		7.09803	7.81378	8.7879	7.64386
		7.2854	7.3837	9.84392	9.67066
		8.60733	8.81378	8.75154	8.24793
		3.16993	5.04439	9.82496	9.33762
		6.33985	6.91886	10.6961	10.1228
		8.44708	10.7928	9.35094	9.96145
		10.0741	10.3476	13.6877	12.3253
		6.56986	7.64386	8.16993	8.57365
		9.26913	10.0444	8.96867	6.88264
		7.56986	6.93074	10.1861	9.2854
		6.82018	9.02791	9.08746	8.04439
		9.12153	10.5479	8.81698	8.27612
		8.67243	8.35755	8.08746	6.49185
		7.54689	8.11374	7.14975	7.8392
		7.90087	7.19967	9.97441	9.26913
		1.58496	4.80735	11.0721	10.2107
		4.16993	1	9.67243	9.75656
		9.58308	9.50184	12.6845	11.1567
		4.39232	4.9542	7.5157	7.59991
		10.3955	11.3853	10.8849	10.8186
		9.88722	11.7181	9.30606	7.63662
		8.71081	9.17991	10.676	9.51767
		10.9241	9.62022	10.0688	8.53528
		7.22882	10.4189	10.1649	10.633
		4.9542	5.42626	7.59991	6.30378
		7.76155	8.22882	8.35755	7.48382
		7.55459	8.27146	8.80735	7.54689
		6.47573	6.24793	13.1426	12.4263
		6.90689	8.33539	9.80735	9.08746
		7.13955	7.64386	7.79442	4.24793
		7.8009	7.69349	5.16993	4.64386
		9.65284	9.7364	6.58496	7.47573
		9.21675	8.20457	9.67948	9.77808
		7.63662	8.01681	7.33985	6.2854
		6.85798	7.76155	10.4898	9.70736
		3.80735	4.58496	9.39446	8.47978
		2.58496	3.70044	11.1485	10.796
		6	6.65821	11.1241	9.21675
		5.97728	8.45533	7.70044	6.78136
		7.21917	7.42626	7.43463	6.40939
		6.35755	6.62936	8.87958	7.87036
		8.34873	9.30606	8.81698	8.2384
		11.2414	11.6022	8.79442	7.52356
		9.20212	9.35094	7.2384	7.05528
		5.78136	7.14975	10.4778	9.87958
		1.58496	1.58496	7.67948	9.29232
		8.65105	9.89633	6.80735	5.75489
		11.1131	11.7834	11.0888	10.3264
		6.20945	6.85798	7.48382	6.91886
		9.59991	10.6092	8.26209	7.84549
		9.11894	9.26913	5.24793	4.08746
		4.39232	5.45943	7.50779	7.8392
		7.81378	8.09276	10.3343	8.7211
		7.55459	8.82337	10.8345	10.0498
		6.52356	6.84549	12.5964	12.2079
		5.75489	7.98868	12.3969	9.74315
		5.39232	6.33985	8.32643	6.70044
		10.6733	10.8719	9.25267	6.96578
		2.32193	2.32193	9.72451	8.92184
		8.3443	8.75489	10.3117	9.58308
		7.54689	8.20945	11.9841	11.66
		9.85953	7.54689	10.0901	10.3231
		7.09803	6.37504	9.57175	7.7211
		7.03342	7.21917	7.24793	7.08746
		2.58496	3	10.7091	10.7108
		7.01123	7.3837	9.55075	8.70736
		5.9542	5.55459	7.66534	7.2854
		4.70044	4.85798	10.1737	9.98157
		8.27612	7.88264	7.33092	7.58496
		7.10852	7.01123	5.52356	4.45943
		8.5812	8.31288	9.92778	8.45533
		5.04439	5.93074	9.35755	7.71425
		6	6.72792	7.08746	6.71425
		3.32193	3.70044	10.0056	9.42626
		8.75154	9.17991	6.02237	5.93074
		8.62936	8.64746	8.61839	7.04439
		7.31288	7.88264	9.99859	10.1611
		11.8572	12.6533	8.48784	8.36632
		2.80735	4.90689	9.10329	7.5157
		3.70044	4.64386	8.33092	7.2384
		4.70044	6.32193	7.7879	6.85798
		0	0	9.58871	9.22882
		5.88264	5.20945	9.60177	7.29462
		4.70044	5.08746	8.40088	6.58496
		4.32193	4.39232	8.39232	6.78136
		8.57365	8.2854	9.60177	8.29921
		9.40088	9.99435	7.2854	5.45943
		7.9542	8.45121	6.70044	5.32193
		6.52356	7.10852	8.09803	6.24793
		0	2.58496	9.2503	7.48382
		6.2854	5.75489	8.21917	6.12928
		5.52356	5.42626	12.4873	12.057
		4.64386	5	10.2562	8.3443
		7.85175	8.41785	6.61471	7.29462
		7.90087	8.45533	13.3105	11.5892
		8.66888	9.29462	9.87498	9.73978
		5.32193	6.20945	8.87036	6.52356
		7.93074	8.06609	6.37504	7.11894
		7.91289	8.50383	7.98299	7.33092
		8.08746	8.32193	3.90689	4
		5.83289	5.58496	8.9629	8.7211
		4.85798	6.70044	13.1113	12.7343
		6.16993	7.10852	12.1599	11.8906
		4.32193	6.87036	6.72792	6.44294
		10.3038	12.1858	9.33316	8.43879
		17.9344	17.9648	9.40939	9.62571
		8.14975	7.46761	9.66356	8.98584
		6.2854	7.63662	7.15987	6.76818
		8.27612	8.61471	11.8781	11.5755
		6.37504	7.01123	11.3998	10.6475
		1	1	10.5971	10.5699
		4.75489	5	6.88264	5.64386
		7.08746	6.85798	10.3912	8.25267
		7.81378	8.09803	7.80735	6.44294
		9.91439	9.78136	9.38154	7.03342
		6.33985	7.33985	8.81057	7.26679
		9.45327	11.2509	6.37504	5.83289
		6.74147	9.70044	9.88722	7.91289
		4.52356	5.24793	7.82655	8.06609
		6.82018	6.02237	9.47168	8.61839
		9.18735	9.04166	10.3608	10.1098
		7.34873	8.33985	11.769	10.3129
		10.058	7.40939	7.9542	7.57743
		5.61471	6.37504	9.71081	8.53528
		7.15987	8.27146	9.09011	7.79442
		7.97154	8.70736	10.3219	8.9542
		7.7211	9.32867	9.98868	9.08481
		7.43463	7.33985	9.64386	9.03617
		6.50779	6.39232	8.47168	7.83289
		5.61471	6.10852	8.47168	6.56986
		3.16993	4.16993	9.15987	8.37504
		7.8009	8.16993	9.87191	8.97728
		8.12928	8.23362	8.24317	7.21917
		3.32193	4.24793	9.26679	8.87036
		0	4.08746	9.11894	8.33985
		9.28077	9.88111	9.46964	9.52552
		9.45943	10.7013	7.56986	7.92481
		6.82018	8.27612	8.28077	10.2644
		11.3465	11.9862	7.83289	6.42626
		8.45533	8.73132	10.0861	8.633
		6.79442	6.90689	8.71081	7.30378
		8.03342	8.85175	8.12928	7.67948
		8.3443	8.32643	8.99435	8.91886
		11.2562	10.3891	10.0553	10.0647
		6.72792	7.20945	9.98868	7.69349
		9.81698	9.37287	8.90087	7.9542
		4.70044	6.26679	10.2656	10.2444
		7.17991	6.40939	5.24793	5.42626
		7.98868	8.14466	8.66178	8.35755
		10.3955	10.6511	7.06609	6.71425
		8.30378	10.2515	7.56986	6.42626
		3.32193	5.75489	6.91886	6.02237
		0	4.08746	9.3837	8.65105
		8.66888	8.9629	7.08746	5.93074
		4.70044	7.11894	11.5167	9.98299
		9.41996	10.242	3.32193	4.80735
		5.61471	6.45943	11.0175	10.1687
		8.57743	8.50383	10.4878	9.80574
		5.35755	6.10852	7.24793	6.33985
		2	7.17991	10.7185	10.0741
		3.58496	6.37504	8.71768	8.94544
		8.47978	9.57932	7.49985	5.52356
		5.49185	5.61471	10.3309	10.3015
		10.6248	12.7168	8.98584	7.35755
		7.35755	7.88264	11.1472	9.35755
		5.85798	4.80735	5.80735	6.14975
		8.04985	8.633	8.42206	7.54689
		8.45533	9.51175	9.71596	7.74819
		8.24793	8.24317	11.2586	10.4686
		8.07146	8.25267	10.5622	9.81218
		10.6239	10.8455	7.93074	8.19476
		3.16993	4.58496	10.5411	8.99435
		7.24793	7.77479	5.45943	5.04439
		4.75489	5.80735	10.1874	9.34207
		7.24793	7.49985	9.1472	8.97728
		8.75822	9.32867	8.90989	8.62936
		5.45943	5.52356	10.6202	10.1624
		4.52356	4.08746	8.85175	7.43463
		7.70736	6.30378	12.0454	11.3971
		7.25739	7.93074	9.72962	9.80896
		7.2854	7.91289	8.11374	7.40939
		9.21917	9.86264	7.17991	6.02237
		4.08746	4.16993	12.4168	13.6801
		5.24793	5.93074	8.54303	7.56986
		9.40727	10.1485	10.84	8.02791
		9.28309	9.52552	7.22882	7.52356
		9.11374	9.47168	8.13955	7.97154
		8.29462	8.76818	10.4242	10.8049
		9.43879	9.86573	9.10066	7.72792
		6.65821	6.6865	6.79442	6.02237
		4.16993	2.58496	10.585	9.72622
		7.46761	7.09803	8.18982	8.13443
		0	0	8.44708	7.70044
		4.75489	6.71425	10.363	9.70908
		3.16993	4.16993	9.62936	9.73302
		1.58496	1.58496	8.66178	8.49985
		4.52356	4.32193	10.7211	9.42417
		4.90689	5.12928	9.13699	8.64746
		3.80735	4.75489	5.61471	5.93074
		8.09276	9.0954	11.1176	9.54496
		10.9476	11.3923	10.6138	9.13186
		6.50779	6.80735	11.7117	9.56033
		8.35755	8.87344	9.19229	9.64926
		0	3.58496	12.03	9.42206
		4.70044	4.39232	7.73471	6.02237
		2.58496	3.45943	9.40301	9.27845
		5.12928	5.9542	7.21917	6.18982
		2	2.80735	9.3837	9.05799
		6.44294	7.65105	5.9542	5.80735
		9.75489	12.4171	8.03892	8.12928
		9.59059	9.86882	6.82018	7.05528
		4	4.58496	7.7879	7.58496
		6.16993	6.08746	10.5613	10.3509
		9.34873	9.71596	10.1447	9.92035
		8.3837	9.47573	6.84549	6.80735
		5.42626	7.02237	10.4409	9.44708
		8.27612	8.19967	9.57932	9.44708
		6.33985	7.82655	9.17243	7.82655
		10.1228	10.1059	9.84235	9.35755
		10.0417	9.62753	9.20945	8.95128
		9.1267	8.87958	8.24317	8.84862
		6.6865	7.31288	7.67243	8.08746
		4.58496	6.39232	8.24317	7.98868
		6.47573	9.43463	10.8765	10.3219
		4.52356	3.70044	10.058	9.15228
		7.04439	6.84549	6.52356	6.76818
		9.50978	10.3309	7.74147	6.24793
		17.9343	17.9649	9.38586	9.55267
		8.29462	8.83605	6.42626	5.67243
		6.10852	7.31288	2.58496	3
		6.2854	5.78136	6.44294	5.39232
		8.9542	10.0098	11.0224	10.3476
		8.61471	8.633	11.3292	11.0641
		9.23601	9.85019	10.7356	11.062
		7.78136	7.45943	7.45121	6.72792
		4.58496	4.16993	11.6402	11.245
		9.98584	13.1762	13.0888	12.7482
		8.55459	8.56986	10.7846	8.8009
		11.0028	11.1046	10.8033	10.5831
		6.80735	6.26679	10.7773	10.4676
		5.88264	6.55459	9.53722	7.97154
		7.06609	6.2854	5.90689	6.22882
		2.58496	0	4.70044	5.08746
		6.12928	6.87036	9.35094	8.3966
		7.33985	7.62205	10.1972	8.82655
		7.8392	8.11894	7.40939	2.80735
		6.14975	6.71425	7.81378	7.43463
		7.16993	8	7.59991	4.85798
		3	5.58496	2.80735	2.80735
		6.80735	7.25739	0	0
		8.17493	8.84549	10.2842	10.2095
		6.40939	6.47573	9.28077	6.67243
		12.0951	12.2285	7.34873	6.18982
		7.82018	8.59991	4.75489	5.52356
		7.40939	7.79442	5.80735	6.53916
		7.75489	8.76818	7.36632	7.2384
		2.58496	1.58496	9.09011	8.39232
		6.42626	6.32193	6.35755	5.55459
		9.92778	10.5584	6.72792	5.93074
		3.16993	4.70044	7.7879	7.01123
		3.90689	4.52356	9.92778	10.5641
		10.0901	10.0126	7.8392	6.80735
		7.82018	8.49185	7.12928	7.57743
		7.8009	8.14975	10.643	9.87958
		7.20945	8.224	9.83447	9.73471
		9.83289	9.78953	6.65821	6.89482
		9.17991	9.75489	9.39232	8.16993
		9.24079	10.0389	9.04712	7.76818
		2.58496	4.90689	9.05257	8.57743
		7.66534	6.10852	10.7715	10.9211
		9.59619	10.2348	9.15987	9.15228
		8.16993	8.62571	13.9696	10.4398
		7.64386	8.43879	6.67243	6.33985
		8.45121	8.8392	9.72962	8.56986
		5.08746	6.22882	9.24555	9.12412
		7.82018	8.3837	8.18488	8.05528
		8.00562	8.45533	5.70044	5.39232
		6.33985	6.40939	10.9873	10.2095
		3.90689	5.16993	9.60918	8.84235
		7.83289	8.84549	8.71081	7.93074
		7.82655	8.16993	7.97728	6.89482
		9.59246	9.13186	3.80735	2.32193
		5.16993	6.42626	6.24793	6.22882
		8.61471	10.3794	11.4888	11.6983
		5.58496	8.26209	8.14466	7.10852
		10.1849	11.3509	5.90689	5.08746
		6.10852	7.2854	7.32193	7.09803
		9.04712	10.2562	8.61839	8.67243
		5.16993	6.49185	9.01402	8.81378
		0	0	6.83289	6.06609
		3.32193	4.16993	10.0821	10.102
		2.58496	2.58496	9.24793	9.66711
		0	3.80735	10	9.72622
		6.89482	8.08746	7.71425	7.8009
		6.32193	6.08746	11.6551	10.1124
		3.80735	3.58496	9.16993	9.11374
		4.70044	5.72792	8.74483	8.36632
		5.12928	6.33985	10.1098	9.2738
		5.39232	5.83289	10.1241	9.02791
		4.08746	4.90689	8.30378	6.49185
		9.71939	9.64205	8.30834	7.61471
		17.9144	17.9464	9.38802	8.98868
		5.24793	5.88264	7.49985	6.55459
		7.14975	7.20945	11.1261	10.8486
		7.07682	7.98868	10.7599	10.4252
		11.4712	13.1759	9.8857	9.40939
		10.6952	11.3788	9.82337	9.5157
		8.8009	10.1098	8.45533	8.34873
		8.14466	8.62936	8.45121	8.34873
		8.35315	9.00843	4.58496	5.70044
		9.84078	10.3465	9.20212	8.224
		5.61471	5.49185	10.9498	10.933
		5.78136	6.32193	8.71768	8.76155
		9.92481	10.1898	9.63662	10.1636
		7.21917	7.2854	10.1523	9.18982
		9.18982	8.94251	9.84862	9.76155
		6.83289	7.96578	8.57743	9.7039
		7.87652	8.30834	9.47978	9.44294
		5.08746	4.85798	11.4727	10.9758
		6.39232	7.42626	11.7453	12.0018
		8.61471	8.81057	8.66178	7.85175
		8.7879	9.89633	11.9996	11.8098
		5.20945	4.85798	9.20701	9.00282
		7.79442	8.71768	6.74147	5.2854
		8.50779	9.13699	8.76155	9.20212
		8.23362	7.82655	7.15987	7.61471
		8.61102	10.151	10.3298	8.65464
		10.69	13.0756	8.83605	7.32193
		9.73978	9.28077	7.41785	6.06609
		5.2854	6.32193	4.70044	4.32193
		9.03067	9.66	5.78136	3.80735
		9.27146	9.90087	4.75489	5
		9.74651	9.30378	6.6865	6.78136
		6.30378	7.37504	9.51175	8.16993
		10.5906	11.2975	10.2228	9.67066
		10.4878	10.4481	10.8765	10.8273
		5.04439	4.80735	7.70044	8.55842
		7.46761	8.56986	8.53528	9.01402
		6.30378	6.49185	10.2515	9.79116
		9.47371	9.81218	10.5906	10.3934
		8.69697	8.97728	10.9887	10.2796
		6.18982	6.83289	7.82655	6.72792
		9.61839	9.39232	7.47573	6.45943
		4.58496	5.52356	11.3332	10.6978
		8.11894	8.13443	11.0049	9.65284
		7.30378	6.91886	12.8049	12.7622
		6.37504	6.44294	8.87344	8.7039
		9.52356	9.96434	8.88874	7.98868
		7.12928	7.2854	10.5196	9.93664
		6.47573	6.76818	13.1372	10.7507
		9.05799	10.9958	12.9506	11.9762
		2.80735	4.52356	11.4481	10.6724
		7.70736	7.26679	7.07682	5.42626
		7.83289	9.35535	9.05528	8.08746
		9.92035	11.7674	5	6
		9.34873	10.6421	7.49185	6.78136
		3.80735	5.83289	8.86109	9.17243
		10.0444	9.80574	8.3837	7.90087
		9.16491	9.97871	11.6092	10.4388
		4.16993	6.45943	8.91588	7.89482
		4.32193	4.70044	9.06878	9.03892
		6.20945	8.55459	10.5517	10.643
		7.2854	7	10.1749	8.16491
		7.41785	8.35315	8.20945	7.20945
		5.80735	7.74147	10.7288	10.1762
		7.52356	7.15987	12.3035	11.1046
		3.45943	6.24793	7.20945	5.88264
		10.1497	9.98726	10.2467	9.31288
		3.32193	6	9.86882	8.04985
		8.85798	9.2384	7.77479	7.02237
		6.37504	7.40939	9.20945	8.86419
		6.47573	6.58496	9.21917	8.33985
		7.70736	7.54689	9.85331	9.89785
		3.80735	2.32193	10.4179	9.55651
		6.62936	5.85798	12.4821	11.0661
		5.49185	6.10852	12.5824	14.1922
		4.39232	4.75489	10.6944	10.7279
		7.93074	8.71425	4.08746	3.80735
		8.84549	7.82655	11.7781	11.5732
		6.30378	6.82018	11.8549	10.8455
		0	4.08746	8.77808	8.19967
		3.80735	5.67243	10.0888	9.48583
		7.76155	11.1053	8.47168	7.56986
		9.79442	9.71939	8.55459	6.82018
		7.47573	7.20945	11.2228	10.8757
		6.58496	7.19967	10.0741	8.84235
		4.80735	6.06609	7.76818	6.16993
		8.86109	9.75322	9.12412	8.98868
		2	0	7.54689	8.2854
		10.0126	10.0307	9.76653	9.32867
		10.2324	9.51964	7.32193	6.32193
		5.90689	5.78136	10.8408	8.94837
		8.50779	10.3998	8.7039	7.85798
		8.48784	7.09803	7.88264	7.40088
		1	1	7.26679	7.07682
		6.22882	6.80735	8.33092	8.19476
		8.45533	7.49985	6.22882	6.42626
		3.16993	3.45943	8.70044	8.49985
		5.45943	5.97728	10.0888	10.1306
		7.56986	8.58871	7.86419	8.76818
		10.8619	11.5873	11.4476	11.2597
		10.9322	11.2021	0	1.58496
		9.20945	8.00562	10.7372	9.81378
		7.48382	8.633	11.1408	9.83289
		9.24079	8.33092	10.1472	10.3652
		6.14975	6.56986	10.3848	10.9381
		6.84549	5.49185	10.9672	10.9396
		8.40088	7.40088	9.50978	9.48985
		9.18239	11.0217	10.268	10.1072
		9.82496	10.2384	8.62571	8.27146
		4.39232	8.03892	8.5812	8.59991
		5.49185	6.04439	12.8887	11.5694
		4.39232	5.16993	10.7432	9.86419
		8.03342	7.7211	9.56415	10.0126
		9.05528	9.05799	9.2854	8.47168
		5.72792	6.08746	11.1611	11.29
		6.82018	7.59991	7.58496	5.24793
		7.20945	7.46761	5.61471	4.08746
		9.43254	9.65284	10.058	9.5216
		7.9542	8.86419	10.1383	8.74147
		7.85798	8.53916	9.75322	8.80735
		9.2384	9.03342	11.8392	11.4236
		8.77808	9.64386	10.403	10.4136
		6.10852	6.14975	7.06609	7.33985
		5.42626	8.55459	5	4.24793
		4.9542	6.47573	9.77314	9.48583
		7.33985	7.06609	10.5285	10.7574
		7.03342	8.56986	10.207	8.84862
		7.88874	7.20945	3.45943	3.58496
		7.22882	7.47573	11.2064	11.341
		7.62936	8.62936	10.3185	9.11114
		5.16993	5.93074	7.50779	8
		8.52356	10.1923	6.62936	5.61471
		4.70044	6.67243	6.70044	5.85798
		4.24793	7.08746	9.29692	8.13955
		4.58496	5.55459	5.32193	5.24793
		5.49185	8.08215	8.93664	8.91886
		5.04439	4.9542	5.12928	5.80735
		5	6.74147	11.0668	11.3393
		2.32193	4.08746	8.04985	7
		10.0634	9.92333	10.8517	10.4305
		10.7549	11.911	9.88264	10.2119
		11.4009	12.2868	11.6284	10.8353
		4.80735	5.64386	8.64024	7.65105
		4	4.75489	8.17991	8.6865
		8.86728	9.7364	10.1611	9.71425
		8.70044	10.6366	5.78136	4.64386
		5.04439	7.49185	7.76155	5.93074
		5.20945	7.70044	4.64386	3.90689
		6.45943	5.88264	8.31741	7.25739
		9.24079	8.90689	6.14975	6.87036
		10.3095	10.4707	8.3837	8.78463
		7.21917	7.25739	11.6008	11.1144
		5.78136	6.50779	8.25739	7.59246
		6.18982	7.08746	7.8392	6.82018
		9.224	10.66	10.6156	9.05528
		5.20945	5.49185	9.33762	7.49985
		8.73132	9.00562	10.821	10.5953
		9.12412	9.08481	7.18982	6.98868
		9.89633	10.9894	10.8826	10.851
		3.90689	5.70044	8.62205	7.02237
		8.78463	8.73809	6.2854	7.53916
		9.7211	9.48784	8.60363	7.61471
		10.3264	10.6733	9.45327	9.10066
		4.16993	7.41785	8.47978	7.96
		7.33985	9.66	8.86728	7.44294
		7.62205	8.16993	13.6218	12.129
		3.70044	1.58496	7.25739	6.53916
		11.2674	12.5211	9.86109	9.81378
		9.21675	9.39874	10.2131	9.6865
		7.46761	7.67243	8.43045	6.32193
		7.75489	8.54689	13.6831	12.2796
		6.02237	9.40301	10.7977	10.8541
		10.6768	11.5142	6.08746	5.78136
		7.98868	8.50383	9.64566	7.31288
		10.7194	11.2883	11.0748	7.14975
		5.45943	4.70044	8.2384	7.55459
		8.27146	8.37938	9.49586	8.04439
		7.49985	7.20945	7.49185	6
		7.77479	7.67243	11.4993	11.8166
		6.83289	7.01123	6.96578	6.58496
		6.14975	8.33539	6.45943	7.67948
		5.45943	6.62936	10.1033	9.03342
		4.90689	4.9542	6.64386	6.20945
		5.24793	6.16993	9.09276	8.31741
		9.66534	10.5216	9.91588	9.19476
		5.85798	5.75489	7.41785	6
		11.3961	11.9989	9.87958	8.14975
		8.13443	7.73471	3.45943	3.16993
		5.52356	7.59246	7.36632	7.69349
		5.08746	5.83289	10.9016	10.3129
		2.80735	4.58496	9.15482	6.78136
		3.80735	8.86109	10.2095	9.18488
		3.70044	5.58496	4.85798	4
		5.08746	5.93074	8.8392	8.30834
		8.35315	8.27612	11.0168	9.96867
		6.32193	8.26209	7.75489	5.58496
		5.16993	5.78136	11.5353	11.4263
		10.115	10.5897	9.59059	7.9542
		10.1662	10.363	6.30378	6.18982
		10.1886	9.66356	10.9593	9.93221
		8.46352	9.36413	9.07948	8.11374
		8.45533	8.76155	7.45943	7.35755
		9.87805	9.83447	10.42	9.99577
		7.33985	8.59619	11.825	11.4357
		8.26209	10.043	10.9873	11.3966
		5.35755	6.22882	8.89178	8.31741
		10.4378	10.8588	11.1718	10.7202
		3.58496	2.80735	13.3763	13.0303
		5.83289	5.24793	8.30834	8.38802
		7.43463	7.72792	8.40939	7.56224
		8.27146	8.47168	7.93074	8.31288
		5.20945	6.61471	6.59991	7.29462
		9.99718	9.93074	9.0954	8.87344
		8.39232	8.35755	12.0895	10.7356
		10.1189	11.1731	4.90689	5.12928
		6.96578	6.91886	10.4858	9.76818
		8.66888	8.27612	7.88874	7.65105
		9.12928	9.70563	9.07948	7.15987
		9	9.65464	5.61471	4.9542
		3.45943	3.45943	8.24317	7.31288
		7.29462	8.13443	8.64746	8.13955
		6.90689	7.07682	3.70044	4.52356
		8.65464	8.21917	5.39232	3.70044
		5.67243	5.42626	7.54689	4.45943
		8.93074	8.0607	11.8102	10.6064
		6.18982	11.7723	9.30834	7.87652
		10.1085	11.5367	9.28077	8.56224
		8.56986	9.59805	12.6957	11.5798
		6.16993	10.8463	8.97728	7.89482
		5.75489	6.82018	8.97441	8.224
		9.49386	9.02791	6.64386	6.02237
		9.78136	10.8925	11.3929	12.0365
		6.12928	7.57743	8.49586	7.59991
		7.18982	8.69	7.49185	7.57743
		9.78953	10.0848	10.2444	8.21432
		4.90689	5.24793	9.75322	9.50383
		4.75489	5.67243	11.3304	10.5028
		8.93369	9.83447	6.52356	6.74147
		2	3.58496	6.12928	5.58496
		7.59991	8.02237	7.35755	6.89482
		8.49985	8.08746	7.72792	7.11894
		4.58496	5.39232	5.85798	5.55459
		5.49185	6.50779	9.77972	9.84706
		8.16993	8.21432	5.52356	5.20945
		6.97728	7.25739	7.54689	8.20457
		8.27612	8.67948	9.76984	9.59432
		7.06609	7.86419	12.3236	12.2321
		6.88264	7.25739	14.5982	13.7346
		8.81378	8.92184	6.14975	6.20945
		7.66534	9.34651	8.85487	7.37504
		5.64386	5.72792	5.85798	5.45943
		8.27146	8.46761	9.48382	8.75822
		8.98584	9.15228	2	1.58496
		8.80413	9.58308	13.0846	12.509
		3.16993	7.60733	10.014	9.28771
		6.06609	6.56986	13.7351	8.87344
		4.08746	5.55459	11.3287	11.0908
		7.44294	9.05257	13.2506	12.7002
		8.27612	8.78463	11.527	14.9486
		6.32193	5.83289	10.6156	11.7549
		9.00562	9.81538	2.58496	4
		8.19967	7.85175	7.04439	6.08746
		6.10852	7.17991	2.32193	2.58496
		7.42626	7.90689	4	3.16993
		7.33092	8.56605	8.48382	7.59246
		5.70044	6.94251	11.4257	10.0539
		11.4828	12.3691	9.9542	9.57932
		7.75489	7.97728	7.12928	6.37504
		8.59246	8.99152	8.65105	8.11374
		9.25503	9.0607	11.4019	10.9248
		4.90689	5.58496	10.4481	10.1293
		6.40939	5.61471	12.1431	10.1124
		6.67243	6.93074	9.58684	9.74819
		10.749	10.6092	5.75489	5.12928
		5.45943	5.72792	9.82814	9.74483
		4	6.10852	6.98868	7.15987
		5.24793	6.53916	10.8704	9.01402
		8.97154	8.11374	10.2946	7.67243
		6.2854	7.43463	9.59246	9.33092
		8.25267	7.61471	10.716	10.4189
		8.09276	7.90689	10.8978	10.3309
		0	2.58496	10.098	9.19229
		7.3837	9.35755	5.49185	5.16993
		8.96578	11.8792	11.0098	10.0279
		7.58496	7.81378	8.86728	8.224
		8.3966	8.79442	8.50779	7.56986
		11.0224	10.9571	3	3.45943
		9.44501	10.6786	5.75489	7.07682
		2	3.70044	5.85798	4.75489
		8.2854	9.39874	5.12928	3.32193
		5.78136	7	6.62936	7.78136
		9.03067	9.07146	6.88264	6.87036
		6.16993	6.14975	5.49185	5.61471
		7.21917	7.59246	10.8811	10.6211
		8.35755	8.45943	11.0334	9.3966
		5.39232	6.26679	11.9819	10.643
		8.2384	8.84235	11.8017	11.1762
		11.5551	12.0203	10.3253	9.74819
		2.58496	3	8.82018	8.69349
		9.55651	10.4818	10.3576	10.4949
		11.1	11.0389	11.8572	9.66
		10.6944	10.0553	5.04439	3
		8.58871	9.29232	6.52356	6.62936
		8.26679	11.8584	6.16993	5.52356
		5.42626	6.72792	1	3.45943
		8.24793	9.14975	8.33539	9.10329
		7.87652	9.96434	6.47573	6.61471
		5.04439	7.92481	7.53138	6.61471
		7.7879	7.92481	11.0848	11.1737
		5.72792	6.35755	6.39232	6.37504
		11.1478	11.3891	8.90689	9.11374
		2.80735	1.58496	9.86419	9.23601
		9.36194	9.3837	8.37938	6.64386
		9.10329	10.2562	8.3443	7.94251
		9.30378	10.1137	8.75489	8.92184
		7.5157	8.81378	9.19967	9.35315
		9.48985	11.7674	9.74147	8.40088
		9.61287	9.5812	9.47573	9.15987
		8.79766	8.18982	9.20701	7.73471
		9.86728	9.88874	7.96578	8.30378
		9.77149	11.4247	6.82018	5.55459
		4.9542	4.85798	7.94251	6.2854
		8.21432	9.27612	9.57175	9.55651
		10.1331	10.4615	8.99435	7.55459
		9.47168	9.66888	8.91886	8.80735
		5.9542	6.70044	9.19229	8.21917
		10.6812	12.8857	5.49185	5.72792
		8.5812	9.49985	11.7427	11.239
		8.5157	8.89178	9.61471	8.7879
		7.84549	8.13955	9.20945	8.75154
		8.36632	8.84235	8.77479	8.64386
		8.45943	8.32643	9.96867	10.1799
		8.3837	9.55842	6.80735	6.76818
		6.32193	6.22882	11.842	11.5157
		6.49185	8.49586	6	6.04439
		9.2384	10.007	10.611	10.255
		8.81698	10.3902	10.102	9.50383
		3.45943	7	7.84549	5.97728
		10.8696	10.7969	9.94251	9.71253
		5.49185	6.16993	4.08746	3.58496
		8.69	9.21432	7.9542	7.83289
		12.7807	13.5618	9.2738	9.82655
		11.0654	11.8994	7.74147	5.45943
		4.80735	5.85798	6.98868	6.74147
		7.30378	7.97728	9.8857	9.60177
		7.78136	8.42206	10.1624	9.48784
		8.08215	8.27146	9.94691	9.54303
		1	2.32193	7.8009	7.48382
		5.2854	6.9542	6.08746	5.04439
		4.58496	5.12928	10.1319	9.98442
		3.58496	3.16993	9.21432	9.46964
		8.81698	10.8138	7.19967	7.08746
		5.16993	6.18982	10.9054	9.91439
		9.92481	10.4284	6.10852	5.52356
		7.87652	8.32193	9.78463	7.93074
		5.75489	6.08746	10.4858	8.5157
		10.8178	11.8564	6.2854	6.55459
		7.66534	8.15482	3.45943	3.32193
		10.4263	9.77149	5.12928	5.72792
		7.04439	8.10852	7.84549	6.39232
		3.80735	4.58496	2.80735	3.16993
		11.2992	11.7549	5.08746	5.58496
		8.28077	9.95128	5.52356	5.78136
		8.29002	8.86728	6.98868	6.55459
		5.32193	5.32193	9.45121	7.99435
		3.45943	3.16993	8.27612	9.07948
		9.38154	9.87958	11.1396	11.0417
		6.52356	7.40088	11.1427	10.3912
		2.80735	3.80735	9.70044	9.81218
		8	8.18982	10.4115	9.52356
		7.11894	7.79442	9.91289	9.93517
		9.76487	9.56605	4.16993	2.80735
		6.56986	6.89482	9.15735	9.13699
		9.30606	10.2033	5.93074	3.80735
		3.32193	4.90689	11.1098	10.7389
		0	2.58496	10.2276	8.93369
		7.03342	7.85798	8.51964	9.36413
		6.72792	7.64386	7.9542	7.88264
		5.52356	6.37504	7.14975	7.04439
		4.52356	6.30378	9.02791	7.09803
		2	3.32193	9.31061	8.91886
		7.15987	8.52356	6.87036	6.22882
		5.08746	5.72792	7.62936	7.78136
		11.5925	13.1368	9.42836	9.00282
		5.72792	8.0607	7.81378	7.39232
		7.01123	9.84235	8.2854	7.9542
		10.6944	11.6362	5.08746	3.16993
		8.03892	9.83605	9.79279	8.94837
		5.04439	5.83289	5.90689	6.61471
		8.7879	8.11894	8.48784	6.33985
		5.64386	5.52356	10.1787	10.2228
		7.04439	8.36194	3.80735	3.58496
		8.74819	9.03342	7.60733	6.93074
		10.3197	10.2095	9.71939	8.75822
		1.58496	2.32193	7.90689	7.33985
		8.52748	7.77479	8.32193	7.11894
		8.43045	7.97728	9.91886	9.2503
		9.67596	10.1548	7.05528	6.89482
		10.4336	10.8471	8.53916	8.08746
		6.9542	6.6865	10.1812	10.7674
		7.10852	6.84549	9.73978	8.71081
		5.49185	4.70044	7.72792	7.33985
		10.2923	10.23	9.52748	7.62936
		5.70044	5.24793	11.4486	11.4194
		9.73471	10.2854	9.56224	9.2384
		8.88874	9.36413	11.1755	10.888
		7.67948	8.14975	7.11894	7.03342
		8.81378	8.56224	10.4231	10.4798
		8.31741	8.64386	9.79442	9.26679
		6.24793	7.2854	7.29462	7.65821
		6.82018	5.70044	8.29462	7.91886
		10.5177	10.9069	10.0098	9.29921
		8.5812	8.77149	10.3083	10.6402
		4.75489	4.16993	9.10852	6.79442
		7.33985	6.91886	10.7764	10.5651
		7.01123	7.14975	9.16239	8.14466
		8.0607	7.96	9.08215	8.45533
		3.90689	5.58496	15.3035	11.5275
		2.32193	2.58496	10.363	9.82655
		6.39232	7.90087	8.76487	7.96
		7.15987	8.18982	13.1912	10.3487
		5.85798	6.55459	7.73471	7.54689
		7.45943	8.14466	10.1408	9.96867
		6.44294	6.88264	11.2288	11.0808
		8.90689	8.63662	0	0
		8.93369	9.39232	10.2773	10.2095
		11.0389	11.1189	10.774	10.544
		8.93664	9.11634	1	2
		11.9289	12.101	9.84549	10.4294
		0	4.45943	10.1712	10.098
		10.7099	13.0716	9.69697	10.0728
		6.75489	7.45943	9.61839	9.66888
		5.39232	4.85798	10.6239	10.7499
		8.33092	7.98868	10.9469	10.5421
		8.72451	9.14466	10.3219	10.7944
		5.52356	9.04439	10.9979	10.5765
		5	6.14975	3.58496	4.16993
		4.39232	4.85798	7.12928	6.58496
		8.44294	7.93664	6.40939	4.9542
		6.61471	8.75154	4.24793	3.90689
		4.08746	4.45943	8.20457	7.09803
		8.29462	9.22882	5.80735	5.55459
		17.9458	17.9746	5.75489	4
		8.52748	9.86109	3.16993	4.08746
		7.2854	7.50779	5.16993	4.58496
		6.08746	5.35755	6.85798	5.32193
		6.06609	6.42626	9.96578	8.62936
		5.78136	5.61471	9.38154	7.96
		6.37504	6.78136	6.10852	5.08746
		6.65821	7.15987	6.10852	5.24793
		11.3163	10.9129	10.3826	9.81057
		9.45943	9.82177	6.45943	5.72792
		9.65284	10.2192	8.56605	8.06609
		6.35755	7.40088	1	0
		2.80735	4.16993	8.48382	6.9542
		6.6865	9.45121	10.2644	9.88722
		11.1737	11.8576	11.4067	7.99435
		10.224	11.905	8.90388	8.53138
		3.45943	5.16993	8.61471	8
		7.7211	7.36632	10.2969	10.2609
		8.75489	10.0251	6.61471	6.47573
		7.47573	7.79442	11.5098	9.69523
		5.35755	5.61471	4.16993	2.80735
		4.08746	5.9542	8.87344	7.97154
		5.64386	6.24793	10.5594	9.98584
		7.73471	8.49185	9.1267	9.55842
		5.72792	6.02237	9.53722	10.2192
		9.19722	10.8572	11.6658	10.7013
		7.45943	8.6865	9.28077	9.79116
		8.67948	8.97441	6.40939	6.16993
		8.38802	9.93369	7.70736	7.33985
		5.70044	6.37504	7.98299	7.62936
		8.7211	9.07146	8.69349	9.11114
		7.53138	8.29002	4.08746	3.90689
		9.44501	10.224	8.72792	7.92481
		11.2095	11.1046	7.87036	6.90689
		6.74147	6.62936	7.35755	6.20945
		6.6865	5.97728	8.67243	7.29462
		3.90689	6.30378	7.57743	7.7211
		4.70044	4.75489	9.04439	8.67243
		2.58496	3.80735	8.71081	7.88264
		7.66534	7.57743	13.8815	13.2945
		10.643	10.9915	7.08746	6.55459
		9.06609	9.77643	7.8392	8.01681
		4.90689	4.85798	9.06878	6.70044
		6.24793	8	9.37069	9.41574
		8.31741	8.63662	6.52356	6.42626
		8.05528	7.70044	11.7419	12.3813
		8.52356	9.35094	10.4798	9.76155
		2.80735	4.85798	6.52356	6.18982
		6.71425	7.03342	10.1124	10.2992
		1.58496	3.16993	7.19967	5.67243
		9.35535	9.36851	7.33985	6.02237
		9.3015	10.0375	6.44294	5.58496
		3.80735	5.24793	7.90689	7.01123
		6.26679	5.78136	2	3.80735
		9.67419	10.6092	11.1836	9.87191
		9.57932	11.557	7.98299	7.70044
		8.61102	8.64746	5.75489	5.35755
		7.77479	8.32193	11.3157	11.1636
		8.11374	8.46352	10.8154	10.7855
		2.58496	5.08746	8.49185	7.6865
		8.91289	10.9337	9.20701	7.66534
		6.35755	7.08746	10.6511	9.94105
		6.37504	6.53916	13.1505	10.9189
		7.40088	7.53138	13.7792	12.3799
		5	7.48382	8.5157	8.17991
		7.47573	7.48382	10.4686	9.6987
		3.70044	4.75489	9.19476	8.26209
		6.02237	7.07682	9.48583	8.11374
		8.17493	7.39232	9.52356	9.51373
		8.5157	8.32193	9.57932	9.40514
		4.75489	5.20945	9.72451	10.0444
		8.87036	9.61102	11.4798	10.4909
		9.45327	10.0014	11.2802	10.9701
		7.01123	7.88874	9.11114	9.45327
		2.80735	7.36632	10.6193	10.3576
		8.62936	8.10329	10.809	10.0634
		7.05528	7.53916	5.35755	3.80735
		5.49185	5.08746	9.16742	8.633
		5.97728	6.37504	9.58308	7.90689
		9.36851	9.4818	9.48382	9.38154
		5.85798	6.08746	6.62936	7.39232
		7.50779	7.78136	7.02237	5.90689
		8.25739	8.21917	5.72792	4.52356
		3	4.39232	7.71425	6.82018
		8.31741	7.08746	9.08746	8.92778
		2.32193	3.16993	7.45121	6.16993
		9.07948	9.09011	13.0773	11.0947
		7.45121	7.83289	13.098	12.1596
		8.02791	7.88874	7.71425	7.49985
		9.24317	10.7756	10.007	9.71768
		7.67243	8.10329	13.5325	13.0641
		8.90989	9.70908	13.2366	13.2394
		5.20945	5.67243	7.36632	7.08746
		6.87036	9.72792	13.7209	13.0751
		5.2854	5.45943	11.3146	9.783
		6.72792	8.33092	11.5483	10.5536
		8.77149	9.0607	6.65821	4.75489
		6.26679	7	11.7669	11.188
		5.88264	6.52356	9.97298	9.14975
		8.19967	9.00843	5.42626	5.16993
		4	5.2854	7.53916	5.55459
		6.26679	6.93074	11.6578	10.5517
		4.24793	4.70044	9.15482	7.29462
		7.74147	8.37938	10.3848	9.17493
		7.16993	7.40088	12.9744	12.8742
		11.0042	12.2703	9.33316	8.22882
		8.21432	9.30606	7.70044	8.80413
		7.8009	7.7879	10.3083	9.91289
		8.35315	7.32193	9.61655	9.40088
		5.83289	5.61471	9.09803	9.24555
		7.20945	8.04439	9.82018	7.97154
		6.04439	6.42626	5.24793	4.9542
		1	3	7.12928	7.13955
		7.67948	7.56224	3.90689	1.58496
		8.10329	8.7879	8.58871	9.12153
		11.1649	11.7013	10.0348	8
		8.32193	9.37069	7.93074	8.73809
		6.87036	8.04985	7.3837	6.26679
		6.33985	9.18982	8.93664	9.33092
		7.39232	7.29462	12.3123	10.4419
		8.37938	8.42626	7.22882	5.70044
		6.97728	7.34873	10.3652	9.54689
		7.40939	7.25739	10.9114	10.4481
		8.30834	8.15482	7.02237	6.62936
		7.79442	8.92778	8.05528	7.60733
		6.37504	7.25739	10.5196	9.3443
		10.1408	10.5784	10.8025	10.5216
		6.83289	7.82018	9.47573	8.82337
		8.25739	8.3966	8.75489	8.74819
		7.61471	7.91886	11.0821	9.84549
		9.73302	10.941	9.90539	9.39232
		9.03892	8.52748	9.85798	9.81057
		8.54689	8.25739	8.12928	9.25739
		11.4142	10.6874	9.51767	8.46352
		5.97728	6.08746	10.6689	9.51175
		5.04439	5.39232	9.08215	7.97154
		7.54689	12.2363	9.95274	8.17991
		9.64024	11.8309	10.0512	9.2854
		7.80735	8.49185	9.35315	8.18982
		8.11894	8.45121	9.3015	7.08746
		6.91886	7.15987	7.76155	6.98868
		6.59991	7.44294	9.99152	8.54689
		6.20945	6.90689	7.90689	7.77479
		8.92481	8.69697	8.69697	7.70044
		8.94544	9.97585	10.6411	8.74483
		8.20457	8.47573	10.0701	9.66888
		7.66534	8.90989	9.3837	7.78136
		9.60177	10.2609	9.47776	7.64386
		1.58496	3.80735	9.72281	7.96
		5.39232	6.93074	3	2.32193
		8.43463	9.39017	9.97298	7.3837
		10.3026	11.2992	8.09803	7.83289
		7.49985	7.71425	0	0
		9.76321	10.2691	12.0705	10.7624
		8.15987	8.0607	8.21432	7.89482
		9.12928	9.37287	9.75489	9.18488
		9.54303	10.3794	9.69349	8.75154
		7.20945	6.64386	10.8202	10.4242
		6.67243	7.46761	9.45943	7.94837
		6.30378	6.50779	7.7879	6.52356
		6.26679	6.20945	10.2808	8.7211
		9.81057	9.86264	8.72792	7.40088
		5.61471	5.24793	7.58496	6.42626
		3.16993	4.52356	5.35755	6.18982
		6.14975	7.61471	10.4073	7.18982
		9.08215	9.08481	8.76155	7.6865
		10.93	12.2709	5.16993	0
		9.07146	10.445	6.97728	6.04439
		7.85798	8.35755	7.21917	4.58496
		6.91886	7.76818	7.27612	6.04439
		6.6865	7.75489	10.4979	8.99435
		6.20945	7.31288	9.76984	8.66178
		4.24793	6.18982	15.8814	12.6989
		10.0782	10.2432	11.6684	9.97728
		4.32193	3.58496	15.1698	13.2855
		2.80735	2.80735	11.4843	11.1098
		8.43463	8.58871	14.9289	12.8665
		8.01123	7.63662	8.77149	8.70736
		9.67948	10.783	11.279	10.7985
		4.24793	5.45943	7.83289	6.50779
		10.1228	10.1536	10.9751	10.4019
		9.03617	9.79766	8.5157	8.40088
		4.24793	4.16993	10.8057	9.48985
		5.97728	6.94251	10.9278	10.8918
		5.49185	5.80735	8.83605	8.49586
		2	4.85798	9.01959	8.65464
		5.55459	5.70044	8.75489	7.26679
		9.07948	8.92778	14.1321	13.4198
		5.32193	6.75489	9.17243	8.46761
		5.35755	5.83289	6.65821	5.35755
		5.52356	6.82018	11.6092	11.9274
		10.3498	11.2574	10.2609	9.52552
		6.37504	7.05528	7.2854	7.36632
		8.71425	10.3287	9.48382	8.24317
		3	3.80735	10.0928	9.47371
		7.41785	7.3837	12.6036	12.1592
		7.31288	7.97154	8.24317	6.58496
		10.3859	11.0077	8.68299	8.27612
		10.29	12.0365	8.17991	8.20945
		6.74147	7.27612	9.08481	6.22882
		6.55459	7.8392	9.48784	6.02237
		7.33985	8.41785	9.69174	8.27146
		8.29462	8.44708	4.32193	3.70044
		5.20945	5.85798	7.78136	5.52356
		7.39232	7.49185	3.80735	4.16993
		8.84549	10.062	5.32193	4.80735
		8.45121	10.1548	3.58496	2.32193
		7.19967	11.605	9.59432	6.14975
		4.70044	5.52356	7.35755	6.74147
		5.80735	5.80735	10.9009	10.0526
		5.16993	6.52356	4.75489	4.45943
		1.58496	2.58496	6.55459	5.2854
		6.04439	6.37504	6.49185	7.03342
		5.42626	6.96578	7.96578	6.62936
		4.9542	5.80735	8.13955	6.93074
		7.3837	7.88874	5.88264	2
		5.80735	5.08746	8.14466	7.70736
		9.65464	11.1812	5.35755	2.80735
		5.35755	6.16993	10.5575	9.60918
		7.17991	8	10.8447	10.1737
		3	4.85798	7.30378	6.6865
		9.67596	10.4242	8.12928	7.41785
		9.08746	9.29921	4.85798	4.75489
		6.16993	6.53916	9.783	7.6865
		7.75489	8.17493	9.77972	9.05528
		6.24793	6.02237	4.80735	4.32193
		7.08746	6.32193	10.0526	7.59246
		7.02237	6.6865	7.58496	7.29462
		9.65464	10.032	9.55459	7.91886
		7.63662	7.02237	7.35755	6.52356
		7.65821	8.18488	4	2.80735
		10.3998	11.1674	10.825	8.66534
		1.58496	0	2.32193	1.58496
		1.58496	2	10.128	9.15482
		0	0	4.24793	2
		5.16993	8.93958	5.45943	4.70044
		8.47573	8.98014	3.58496	3.80735
		6.87036	7.22882	5.52356	6.10852
		7.84549	8.64024	6.80735	6.83289
		7.72792	6.45943	10.585	10.3298
		5.16993	5.9542	8.81057	7.33985
		3.45943	2.58496	6.26679	2.32193
		6.88264	4.70044	5.2854	4
		7.47573	8.2384	6.98868	6.50779
		3	8.93074	7.39232	6.10852
		8.95128	9.01123	9.28771	9.89633
		8.87958	9.35975	4.08746	2.58496
		8.16491	7.96	8.28077	7.5157
		6.96578	7.93664	7.87036	7.63662
		7.06609	6.06609	8.26209	7.45943
		1	3	7.55459	6.64386
		7.87652	7.92481	6.37504	5.72792
		8.49985	8.05528	4.45943	5.49185
		7.69349	7.89482	6.71425	6.85798
		8.00562	8.34873	6.75489	6.06609
		8.6865	10.3465	7.33985	7.06609
		8.33539	9.44708	10.9001	9.03892
		8.7879	6.62936	5.9542	5.32193
		9.99294	9.83763	10.952	9.44294
		3.16993	4.45943	10.0084	10.1548
		8.35755	8.81378	9.85798	9.01123
		4.16993	7.07682	11.7296	9.77479
		5.93074	7.43463	8.90388	8.24793
		4.39232	3.90689	7.91886	7.49185
		1.58496	2.80735	10.6357	10.2143
		6.50779	9.82018	5.58496	4.32193
		5.58496	6.40939	6.47573	6.30378
		5.24793	4.85798	8.33985	6.85798
		7.45121	8.41785	10.0674	9.64926
		9.16239	10.3309	10.9556	10.3387
		5.12928	7.43463	7.76155	7.16993
		10.102	10.2784	11.2095	8.41785
		6.33985	6.67243	6.97728	6.6865
		8.86419	9.1267	5.12928	5.12928
		7.70736	7.14975	8.04985	7.12928
		7.45121	7.67243	4.24793	4.39232
		7.77479	7.5157	10.3072	9.04166
		9.67948	9.37504	9.81378	9.23601
		3	3	10.5421	9.40727
		7.17991	8.31741	10.7838	10.0098
		8.37938	9.20457	8.74819	8.12928
		9.38154	11.2467	10.8361	10.4828
		7.61471	9.68124	8.82655	8.57365
		11.1248	12.8682	8.53528	9.06609
		7.47573	7.18982	8.23362	7.81378
		6.93074	6.49185	12.4767	9.89026
		7.70736	8.19476	9.91588	9.92778
		5.04439	6.10852	7.70044	6.32193
		3.32193	5.12928	11.807	11.2246
		4.45943	6.71425	6.22882	5.24793
		9.89178	11.8521	8.40939	9.03342
		6.58496	6.64386	9.82655	8.633
		8.66178	7.50779	9.90689	8.86419
		8.88874	11.0735	7.56224	7.52356
		4.39232	4.85798	8.26209	7.75489
		6.82018	7.07682	9.47371	9.10591
		9.31061	10.1396	12.4155	12.1573
		6.06609	6.75489	7.58496	5.80735
		7.41785	7.67243	6.79442	5.58496
		3.16993	3.16993	2.58496	1.58496
		7.5157	8.36194	7.93664	6.67243
		5.55459	6.30378	9.19229	9.52943
		6.78136	5.12928	8.15482	7.7879
		4.85798	7.11894	10.5401	8.93369
		10.6555	10.8727	11.0688	9.98868
		8.60733	9.22641	9.95274	9.13443
		7.70736	8.30834	7.49985	6.70044
		10.3848	11.9647	11.6316	10.7855
		8	8.01681	9.73132	9.44708
		8.64386	7.75489	11.9285	11.3712
		8.29921	8.30834	12.6726	12.1023
		6.49185	8.3837	8.12928	7.59991
		5.04439	5.88264	7.04439	7.33985
		4.70044	5.55459	9.13699	8.03892
		9.83447	10.0471	7.17991	7.08746
		6.39232	6.91886	10.7254	10.4273
		4.64386	6.04439	12.2726	11.8868
		9.05257	9.62936	10.2633	8.22882
		10.4788	10.4315	7.45943	6.18982
		6.67243	6.93074	8.64746	7.5157
		10.0728	11.2848	9.60177	8.74147
		11.2095	11.4325	5.64386	5.97728
		10.6448	10.9084	9.56796	8.77479
		5.35755	9.63118	8.06609	6.55459
		8.09276	7.91886	9.37721	9.68475
		9.70736	10.0098	6.58496	6.96578
		9.25267	10.3432	9.23362	7.33985
		7.56224	8.51175	8.8009	6.88264
		11.4404	11.6198	9.17742	6.67243
		9.74483	9.55651	9.12153	8.14466
		7.19967	7.74819	9.37938	6.76818
		11.1636	11.0471	9.41363	7.64386
		8.93664	9.50184	9.48583	8.70044
		10.2854	9.99294	9.10852	8
		1	0	10.2969	9.94251
		3.45943	3.90689	7.16993	7.15987
		5.67243	5.93074	6.58496	6.55459
		7.08746	6.62936	6.49185	6.9542
		9.11114	8.37504	9.74315	8.34873
		5.55459	7.53138	7.45121	6.89482
		7.22882	8.24793	11.4702	11.7478
		9.08746	9.69174	9.62205	9.13699
		8.51175	8.19476	8.74819	7.03342
		9.55459	9.47978	9.47978	8.96578
		5.08746	2.58496	10.9506	10.3421
		8.15482	7.98868	1.58496	2.58496
		6.64386	7.24793	11.1306	9.50779
		9.54496	10.1586	9.8857	7.62936
		6.76818	7.79442	8.31288	7.50779
		7.80735	7.2854	12.7736	12.3526
		6.9542	8.04985	8.72451	8.47978
		3.58496	4.45943	7.19967	7.04439
		7.06609	6.90689	5.64386	6.37504
		7.20945	7.45943	10.3049	9.58871
		10.9679	11.3707	6.90689	5.61471
		10.4543	10.4543	7.55459	8.04439
		7.15987	6.30378	7.26679	5.88264
		6.53916	7.08746	9.88111	7.75489
		9.04985	10.5651	8.98868	8.58871
		8.75489	9.22882	12.2213	11.948
		6.76818	6.35755	7.09803	7.48382
		7.61471	7.7879	3.16993	3.16993
		7.84549	7.59991	5.72792	4.70044
		9.47978	9.81538	9.21675	9.43254
		9.61471	10.2784	13.8031	13.6471
		11.4367	11.8719	12.7638	12.0768
		5.20945	6.35755	9.53916	8.27612
		10.3197	11.0334	11.1137	8.02237
		8.32193	9.26913	12.9688	10.1421
		10.102	10.69	6.56986	5.83289
		9.39232	10.3476	9.26209	9.20457
		9.62388	9.91886	8.8009	9.00843
		9.06609	8.40514	6.22882	5.93074
		9.82814	10.5765	10.1762	8.91289
		10.0768	11.1935	7.87036	6.76818
		7.65821	7.82018	9.633	7.85175
		9.53528	9.30378	7.42626	7.25739
		9.44087	9.2503	10.6978	10.3287
		7.70736	8.20945	8.29462	6.62936
		8.88874	10.7591	10.7977	10.7952
		7.04439	7.44294	9.90539	9.64205
		10.1254	10.0728	5.58496	4.90689
		3.16993	5.97728	6.96578	6.47573
		4.64386	6.24793	7.49985	6.30378
		7.66534	8.47573	6.89482	6.39232
		9.91139	10.5294	7.84549	5.9542
		8.13443	8.28077	4.32193	5.24793
		8.42626	8.79442	10.6909	9.09011
		6.64386	7	7.36632	7.2384
		4.39232	3.80735	12.3415	11.6147
		8.76487	10.7773	10.2761	8.75489
		6.88264	8.67596	7.39232	7.72792
		4.58496	5.97728	10.0715	9.00282
		3.80735	4.70044	9.45943	7.97728
		5.20945	4.75489	7.57743	7.42626
		3	4.52356	9.59432	8.60733
		2.80735	3.16993	7.94251	7.45121
		7.91886	9.66356	10.4838	10.3026
		4.52356	5.85798	5.16993	5.32193
		5.45943	9.37938	3	3.58496
		6.97728	9.46557	7.62205	6.50779
		7.04439	8.10852	7.8009	7.76155
		6.98868	8.07682	6.33985	6.39232
		8.70044	8.36632	6.98868	6.33985
		6.26679	6.83289	11.0532	10.633
		4	4.85798	8.62936	8.28077
		9.25503	9.48784	8.45121	7.80735
		9.05528	10.0634	9.31288	7.78136
		3.45943	9.92778	9.62571	8.56605
		3.45943	4.90689	10.4696	10.0967
		8.17991	7.45943	11.7669	10.2527
		0	0	10.4252	10.9114
		3.45943	2	9.98299	9.91588
		2	2.58496	4.32193	5.12928
		1	0	3.32193	3.45943
		3.80735	4.39232	0	0
		5.52356	11.0808	4.08746	5.78136
		1.58496	3.45943	1	0
		3.32193	3.70044	1	2.80735
		4.39232	4.16993	0	1.58496
		5.42626	3.70044	7.6865	6.79442
		2.58496	6.16993	10.9001	10.5324
		2.80735	4.9542	11.1497	11.2354
		7.24793	8.61471	7.01123	6.02237
		5.2854	9.46964	6.61471	6.50779
		4.39232	5.45943	9.49785	8.18488
		3.70044	4.39232	11.412	10.7168
		7.01123	7.24793	5.72792	3.16993
		3.16993	3.90689	7.97728	6.42626
		4	7.07682	10.5613	9.96
		4.58496	7.56986	12.6713	12.7522
		3.45943	5.04439	10.2992	9.81218
		7.22882	11.3587	10.9226	11.0735
		0	3.45943	10.6175	10.4315
		4.08746	4.39232	0	1
		3	5.20945	5.24793	5.24793
		0	0	9.9629	9.29692
		3.80735	9.27845	9.67066	8.65105
		8.99718	10.0182	10.1163	7.87036
		10.2644	10.6384	9.2738	9.70044
		8.7039	8.70044	8.19476	6.58496
		9.73978	10.3498	9.15735	7.46761
		7.04439	7.39232	8.29002	6.50779
		7.67243	7.66534	8.53138	7.43463
		6.94251	6.79442	11.4929	11.1718
		3.16993	4.08746	8.02237	8.43045
		7.19967	8.19476	6.87036	6.79442
		8.42626	8.69697	14.9674	13.983
		7.54689	7.52356	12.9758	12.6976
		7.7879	8.8392	13.0121	13.1577
		5.12928	6.14975	9.84862	9.81698
		8.44294	8.02237	6.72792	7.71425
		8.99435	7.91886	11.1066	10.8384
		7.42626	6.56986	13.1801	12.5649
		5.97728	6.20945	8.76818	9.17742
		8.18488	7.65821	5.55459	6.04439
		4	5.52356	7.36632	6.61471
		0	0	7.49985	6
		0	1	6.35755	6.49185
		1	2	0	1
		0	1	10.5285	10.1189
		0	0	10.102	9.07414
		0	0	9.84235	10.2992
		1	2	11.2906	9.5216
		0	2	11.9929	9.76487
		1	2.32193	11.8122	11.4969
		0	1	6.04439	5.49185
		0	2.32193	8.633	8.92481
		1	4.39232	9.633	8.46761
		0	1	10.0196	8.82655
		1	0	9.63481	7.59991
		4.80735	9.43045	9.91588	8.47573
		7.65821	6.37504	9.51964	7.48382
		4.32193	5.49185	10.0444	10.1189
		6.82018	8.224	9.35315	7.96
		5.42626	5.08746	9.72281	8.8857
		10.3276	9.94251	11.1085	11.2378
		8.61471	8.07682	9.43463	9.50978
		6.20945	6.59991	9.69	9.41574
		7.99435	8.01123	12.9551	12.6096
		10.5401	10.5536	8.34873	8.00562
		0	4.39232	9.91139	8.83289
		2.80735	7.59246	9.24079	8.03892
		9.97154	10.5411	9.36194	9.29462
		6.06609	6	8.37938	7.9542
		10.5821	10.5708	12.5708	11.668
		9.03067	9.88722	10.0098	9.30606
		10.4949	12.2189	10.2597	10.4179
		5.64386	5.75489	6.93074	7.32193
		5.20945	5.90689	9.12412	7.19967
		6.40939	6.75489	7.07682	5.16993
		8.49985	9.25974	7.62936	7.53138
		0	1	9.15228	9.09011
		7.02237	8.84549	11.9958	10.6248
		7.39232	7.15987	8.37069	7.62205
		3.16993	4.64386	7.45121	8.71425
		3.16993	6.12928	10.9564	9.783
		8.62571	8.93369	9.81378	8.11374
		4.08746	5.9542	10.0914	9.30834
		6.83289	7.53138	8.25739	7.40939
		5.52356	6.08746	10.0914	9.66711
		9.7039	10.3476	10.3923	9.31288
		6.39232	6.94251	12.1238	11.752
		2.58496	2.58496	11.4115	10.0755
		5.04439	7.19967	9.66	9.28309
		5.04439	5.55459	11.8126	11.2033
		7.2854	7.43463	10.858	11.1059
		6.82018	7.29462	8.33539	7.93664
		6.30378	6.91886	7.63662	7.19967
		5.72792	6.16993	5.80735	5.35755
		4.9542	5.75489	9.70736	8.77479
		6.37504	6.49185	8.67243	9.43879
		12.6472	12.6145	11.4696	10.6671
		6.70044	5.72792	8.94837	9.02514
		5.93074	5.20945	10.0634	9.25739
		8.90388	8.18488	4.39232	3.58496
		4.85798	5.90689	4.24793	3.16993
		5.52356	5.32193	9.43045	9.01959
		5.42626	4.39232	10.5906	10.0512
		7.43463	7.44294	5.64386	5.42626
		6.2854	6.82018	7.67948	6.6865
		5.49185	5.32193	10.9658	10.783
		4.9542	5.12928	9.61287	9.04439
		4.32193	4.32193	6.97728	6.90689
		9.05799	10.0928	4.80735	2.32193
		4.64386	5.67243	10.973	11.1555
		4.9542	5.20945	8.44294	8.76155
		9.85331	10.2621	9.59432	9.64205
		8.51964	8.66534	9.41363	9.88111
		7.60733	7.96578	9.74651	9.53333
		8.99435	9.32867	9.61471	8.79116
		6.12928	8.88264	10.9024	11.6755
		9.14466	10.8564	8.25739	8.72792
		6.10852	6.16993	9.24317	9.04712
		4.32193	5.9542	10.3652	8.94837
		7.80735	8.77479	6.67243	6.56986
		5.97728	6.79442	9.79279	9.43254
		6.47573	6.90689	5.04439	4.58496
		4.24793	5.70044	5	5.16993
		8.03892	8.56224	6.70044	5.70044
		4.90689	5.42626	10.5718	10.4645
		2.32193	3.80735	9.10066	8.07682
		7.12928	7.03342	8.73809	10.5821
		0	0	8.40088	7.67948
		5.32193	5.39232	13.537	12.0778
		7.40088	8.45943	5.42626	4.70044
		7.53138	7.74147	6.47573	6.91886
		6.70044	7.46761	11.8849	10.5915
		5.2854	5.04439	11.5013	11.5098
		7.45121	8.85487	5.39232	6
		3.45943	4.08746	9.64746	10.0154
		3.90689	4.45943	11.8102	10.224
		9.25267	10.5088	9.18488	7.85798
		9.90238	10.4325	10.0701	10.3208
		10.4419	10.8478	5.42626	5.85798
		3.16993	3.90689	7.69349	6.70044
		5.58496	5.32193	11.5445	9.34873
		4.58496	5.12928	12.2805	9.53528
		5.67243	5.97728	6.08746	4.90689
		7.02237	8.17493	12.1824	9.6987
		6.85798	7.8009	8.96578	9.53528
		0	0	10.7797	10.0888
		8.32643	7.26679	9.80896	8.53528
		4.39232	7.6865	10.6537	10.2479
		7.63662	8.49586	9.51767	9.52552
		8.46761	8.60363	8.20945	7.41785
		6.14975	7.85175	3.16993	3.32193
		3.45943	4.52356	3	3.45943
		6.65821	7.01123	5.49185	5.24793
		4.16993	3.90689	9.33762	9.37504
		5.12928	4.90689	9.7039	9.11894
		2.80735	5	9.85487	9.76487
		4.58496	6.18982	11.3219	11.1911
		7.67948	8	10.4848	10.3264
		2.32193	2	10.1948	9.96434
		4.08746	4.70044	10.6733	11.0224
		3.80735	2.58496	10.7764	10.0647
		1.58496	3.80735	10.7781	10.9476
		0	2.58496	9.82814	8.87652
		7.05528	8.66534	9.89633	9.65821
		6.98868	8.55459	10.9679	10.5255
		3.32193	3.80735	11.6479	11.8218
		7.06609	7.75489	9.52552	8.01123
		2.80735	4.45943	10.0375	10.196
		8.75489	8.50779	8.63662	7.48382
		10.6874	11.2929	9.1472	8.0607
		6.6865	8.8009	9.39446	8.49586
		6.87036	7.71425	9.11894	8.67948
		4.39232	8.98868	9.20457	11.2533
		3.80735	7.50779	8.97728	8.7039
		6	6.32193	5.58496	6.16993
		6.9542	7.49985	6.71425	6.79442
		1.58496	1	5.61471	6.70044
		8.93369	10.2491	6.12928	6.74147
		9.89936	9.65284	4.16993	3.32193
		8.03342	8.3443	9.19476	9.93664
		6.14975	6.88264	8.37504	7.37504
		9.56033	10.3815	10.207	9.66356
		9.31288	9.9901	6.85798	5.2854
		9.59432	9.02514	13.593	12.5469
		8.74819	7.58496	6.76818	5.83289
		9.07948	8.96867	5.78136	6.22882
		8.99718	8.83605	5.83289	6.32193
		7.65105	7.96578	6.49185	5.75489
		7.89482	8.85487	6.04439	5.97728
		9.93221	10.4969	7.39232	6.16993
		10.0389	10.5632	7.42626	6.16993
		3.16993	1.58496	5.80735	6.53916
		3.16993	3.16993	7.74819	8.26209
		8.86109	8.43463	6.04439	5.67243
		8.42206	9.05528	7.94837	8.19967
		4.16993	4	10.6046	10.4848
		11.5425	12.7305	11.0921	10.255
		3.90689	4.39232	6.44294	6.82018
		5.2854	5.08746	7.81378	6.55459
		4.16993	5.58496	8.04439	7.71425
		4.9542	6.26679	10.4083	10.0967
		5.85798	5.97728	10.9571	10.858
		5.67243	5.20945	6.59991	7.02237
		9.42417	9.61839	13.0053	13.2565
		5.04439	3.70044	12.0961	10.8416
		7.22882	7.50779	8.62571	8.04985
		9.65642	9.73809	9.64386	6.9542
		5.75489	6.18982	8.3966	6.83289
		8.48382	8.44294	8.98299	9.50383
		4.39232	5.80735	11.4798	11.3219
		6.24793	7.26679	9.40088	8.66178
		3.90689	5.39232	9.45121	8.94837
		10.0674	9.97728	9.36632	8.52356
		3.70044	5.04439	8.42206	7.60733
		10.7936	10.6303	10.4898	8.93369
		6.50779	5.93074	9.0954	7.7211
		8.45121	9.43671	10.9622	10.9031
		6.47573	6.02237	9.81858	9.01681
		4.08746	4.70044	8.59246	7.45943
		3.32193	6.06609	8.90689	8.15482
		7.21917	8.42206	8.83605	6.90689
		6.59991	8.18982	8.8009	7.57743
		8.31288	8.93958	11.2975	10.128
		1	1.58496	7.33092	7.46761
		8.35315	8.03342	1.58496	3.45943
		6.61471	6.40939	7.65105	7.54689
		9.783	11.0888	11.5231	10.128
		6.91886	7.16993	9.01123	8.85798
		1.58496	2.80735	6.76818	5.24793
		8.60363	6.49185	9.16491	9.24555
		6.6865	6.06609	7.16993	7.22882
		5.39232	5.83289	10.4625	7.92481
		5.42626	6.02237	6.67243	6.52356
		6.52356	7.46761	10.676	9.92926
		8.93369	7.94837	10.1098	8.67948
		5.67243	6.39232	11.3487	9.45533
		5.39232	6.02237	7.03342	7.49185
		7.65105	7.67243	6.59991	7.19967
		4.24793	4.32193	9.84235	8.40514
		6.24793	6.37504	8.77149	7.98868
		6.04439	5.55459	10.1824	9.55075
		1	4	3	3.58496
		5.39232	6.12928	9.44708	7.65105
		11.4062	9.62571	11.1157	10.4594
		6.83289	8.43045	9.93221	9.1267
		8.39232	8.5157	10.9571	9.91588
		9.64205	8.45943	7.84549	7.94837
		8.11894	8.79766	8.74819	8.77149
		5.12928	6.49185	9.08746	8.56986
		2.80735	7.09803	11.0775	10.0914
		4.39232	6.10852	10.5793	10.5255
		9	9.46964	6.32193	5.24793
		4.64386	5.16993	7.17991	6.08746
		6.14975	6.59991	7.74819	6.98868
		4.32193	5.78136	6.65821	5.88264
		6.49185	7.01123	9.30834	9.34651
		5.75489	5.72792	9.60177	9.51964
		7.07682	6.26679	8.87958	9.65642
		6	7.39232	10.2969	8.54689
		7.79442	7.8392	8.42206	8.26209
		6.42626	6.87036	8.30378	8.99435
		0	0	6.72792	6.49185
		1.58496	4.45943	7.24793	6.40939
		5.39232	6.30378	6	4.39232
		6.10852	7.42626	7.87036	6.82018
		6.18982	6.10852	7.05528	6.85798
		3	3.45943	10.2058	10.3826
		6.20945	6.91886	7.98868	7.71425
		1	0	11.3531	10.5999
		3	3.80735	9.91289	9.50184
		6.18982	6.20945	9.32418	8.01123
		7.3837	6.84549	7.59246	8.12928
		1	1	9.32418	9
		8.41363	7.77479	11.7112	12.4054
		9.22159	9.41996	10.137	8.44294
		5.88264	6.44294	10.0403	9.39017
		2	3.32193	8.61102	7.74147
		3	4.32193	6.9542	4.52356
		5.70044	5.64386	5.2854	6.55459
		4.58496	5.9542	8.25739	8.31288
		1	2	10.5555	9.31515
		9.14211	9.48985	9.51373	9.37287
		0	3.16993	4.85798	4.9542
		7.96	8.51964	7.06609	8.73132
		3.90689	3.80735	8.90388	8.40514
		3	3.80735	10.6909	10.2773
		5.61471	6.40939	9.59432	9.26209
		8.51964	8.53528	8.20457	7.82018
		5.67243	5	9.92481	9.32418
		5.93074	6.56986	12.7669	11.7436
		2	3.90689	10.2009	9.79604
		6.14975	5.85798	10.4094	10.1306
		7.62936	7.15987	7.65821	7.49185
		8.23362	7.91289	8.71081	6.56986
		3.70044	6.37504	8.30834	7.22882
		6.62936	9.32418	11.3264	11.236
		8.01123	8.86419	10.1202	8.01681
		10.668	10.6092	10.3826	7.14975
		5.08746	6.06609	10.4656	8.98868
		6.62936	7.15987	9.76155	10.3443
		10.0126	8.97728	5.75489	5.58496
		9.84862	10.5038	10.2597	9.81378
		11.0947	11.672	7.74819	8.51175
		8.63662	8.16491	8.79766	8.65464
		6.82018	6.45943	13.2803	13.0619
		4	3.16993	10.5147	9.22159
		10.0224	9.26209	8.85798	7.92481
		6.83289	7.73471	8.0607	8.15987
		6.72792	6.76818	6.40939	4.85798
		8.15987	10.6312	8.86419	7.87036
		8.53138	9.07948	8.17991	7.02237
		7.41785	8.53138	8.78136	6.88264
		6.44294	7.25739	7.82018	6.14975
		6.24793	5.90689	8.50779	9.42836
		6.42626	6.42626	7.15987	7.17991
		6.45943	6.30378	10.5517	9.53138
		8.86728	9.20701	6.50779	6.47573
		6.9542	7.36632	11.1818	10.623
		10.7574	12.0262	7.01123	6.87036
		9.37721	9.9263	7.84549	6.56986
		6.39232	7.16993	12.0056	10.9388
		2	3.32193	10.7674	9.88264
		17.9145	17.9467	6.90689	6.14975
		6.04439	6.18982	10.2621	9.56415
		6.30378	7.37504	7.91289	7.19967
		0	1.58496	9.26679	9.34873
		5.35755	6.37504	10.1824	10.0967
		9.34651	11.5765	10.102	9.09803
		8.58871	9.04166	9.633	9.43254
		6.80735	6.55459	8.60363	8.73809
		5.2854	4.90689	8.08215	8.03342
		11.3315	12.0199	9.96578	9.72622
		6.56986	6.76818	6.24793	6.12928
		5.64386	7	9.81057	9.39017
		4.08746	5.52356	11.0307	10.2538
		10.6891	10.6366	9.38154	7.75489
		12.6452	13.4427	9.57743	7.94251
		4.85798	7.79442	7.58496	8.27612
		10.0967	10.2773	9.12153	8.39232
		9.34873	8.97728	10.3869	9.06878
		11.2246	11.6375	9.62571	8.82018
		9.11114	11.0492	6.12928	6.52356
		4.52356	4.64386	7.60733	7.41785
		9.49785	10.7389	10.3117	8.60733
		10.1799	11.6096	10.9513	11.4558
		7.24793	8.224	9.45533	9.96578
		9.56224	9.27845	8.29462	9.04166
		7.7879	6.88264	8.12412	8.60363
		6.50779	7.5157	9.14211	8.90087
		6.2854	6.91886	10.014	9.76818
		5.20945	5.93074	10.3231	10.6257
		10.5689	12.7383	9.68124	9.92481
		7.36632	8.07146	9.54689	7.47573
		8.63662	7.93664	9.33985	9.68299
		10.978	10.6375	5.75489	5.52356
		7.98868	7.92481	10.5479	9.81538
		7.03342	10.7515	11.0112	9.03067
		9.34873	9.35094	9.32643	9.3837
		10.8556	10.7985	8.81378	8.91886
		10.5536	10.2515	7.05528	7.73471
		8.25739	8.49586	8.10852	7.70044
		6.44294	6.45943	7.85798	7.7211
		3.32193	6.32193	8.67596	8.84862
		5.32193	6.26679	6.74147	7.30378
		9.12153	9	6.65821	6.24793
		6.49185	6.40939	10.1241	9.50581
		8.47168	8.93369	8.93664	8.64386
		11.3202	11.4569	12.4263	11.9833
		7.77479	9.16742	9.93517	8.77808
		8.8857	9.11114	9.84549	9.69697
		5.52356	6.08746	10.4909	10.9293
		4.08746	5.12928	10.4818	9.11634
		9.44915	10.8849	9.77149	8.43879
		11.8368	11.722	10.3652	9.29232
		8.15482	8.10852	8.27612	5.83289
		7.02237	7.15987	7.62936	7.74819
		11.9933	11.8834	11.1674	11.1774
		10.4147	10.8711	8.03342	8.77808
		9.0607	9.59619	6.93074	6.2854
		7.15987	7.49185	11.4341	10.6138
		2.32193	3.16993	9.783	9.29692
		9.46761	8.86109	10.6294	10.2167
		10.5755	10.568	11.4939	10.7944
		8.53528	8.36194	9.89482	8.77479
		5.90689	6.85798	9.01402	9.20212
		11.2615	11.817	10.0875	9.93221
		7.52356	8.07682	10.2009	9.45943
		9.1472	8.55842	12.3446	12.2485
		9.85175	10.0307	9.74315	9.34207
		6.85798	7.56986	9.04985	8.73809
		10.444	10.9009	8.20457	7.43463
		7.47573	5.90689	9.26209	8.53528
		6.06609	6.18982	8.18488	8.53528
		7.71425	8.29002	9.11114	9.03067
		9.12928	9.31288	8.33092	8.42626
		6.90689	10.3815	7.85798	8.14975
		4	2.80735	9.82655	10.1059
		4.64386	4.85798	8.12412	8.97154
		7.41785	7.67243	9.75489	7.53916
		9.27612	9.66356	9.87036	9.39874
		7.35755	8.05528	4.52356	3.90689
		7.76818	6.04439	10.3509	8.20945
		6.39232	6.94251	11.7292	11.6493
		4.32193	4.39232	11.5043	11.3236
		9.37721	10.4727	4	3.45943
		5.20945	6.61471	8.16993	8.2384
		7.14975	7.41785	8.96578	9.06609
		9.22159	10.2288	7.64386	6.6865
		6.58496	6.93074	10.4051	9.73471
		10.1861	11.6578	9.90388	9.82655
		7.87036	7.77479	8.30834	7.88874
		10.1447	10.2192	11.0244	10.978
		8.85798	9.32193	7.67243	8.08746
		6.53916	6.35755	11.5421	11.6334
		8.46761	8.3443	4.90689	5.20945
		6.32193	6.56986	9.43045	8.89482
		5.97728	5.9542	8.35315	7.99435
		5.75489	6.84549	11.2831	10.9586
		10.374	11.363	8.8392	8.37504
		8.83605	9.38586	10.2691	9.94983
		9.44915	9.1267	10.5603	10.792
		9.01681	8.88874	6.10852	6.78136
		8.98584	9.18488	13.0102	10.567
		6.39232	5.85798	9.78463	9.08481
		6.10852	5.64386	11.7582	11.4414
		14.5115	13.3061	8.47978	7.44294
		6.33985	6.67243	10.9166	10.098
		9.03892	9.51767	7.52356	7.60733
		10.4767	11.6234	12.4556	11.4528
		3.90689	4.39232	8.89482	8.66178
		8.77808	9.2384	14.1501	13.0656
		7.19967	8.93664	9.52552	9.22882
		8.32193	9.35755	9.87036	10.0634
		6.14975	6.04439	10.3663	10.1523
		8.74819	8.96867	4.75489	4.39232
		7.44294	8.26679	2.80735	3
		8.74819	9.12153	9.28309	9.24793
		1.58496	6.65821	8.58871	7.96578
		3.90689	4.64386	11.2726	9.5157
		4.16993	6.32193	12.8756	11.6466
		8.31288	8.33092	6.47573	6.93074
		9.04712	11.3044	7.94837	7.60733
		4.24793	5.12928	13.0944	12.8267
		7.70044	7.65105	8.37069	7.39232
		7.40939	7.84549	8.74147	8.07682
		8.21917	8.47978	10.4242	10.0526
		2.58496	3.16993	8.99152	9.49785
		7.81378	7.92481	9.10591	9.13955
		7.70736	7.93664	11.2198	10.6909
		9.6987	11.352	8.6865	8.18488
		8.55075	8.45943	4.85798	5.08746
		7.08746	7.24793	6.96578	6.64386
		8.93369	10.5897	5.35755	5.12928
		9.01402	10.7657	8.37069	7.85798
		8.2854	8.64746	8.79766	7.46761
		5.64386	7.7211	5.9542	5.80735
		3.16993	4	4.9542	3.70044
		7.13955	7.24793	9.20701	8.06609
		6.72792	7.26679	6.98868	6.52356
		10.3576	10.4615	8.63662	6.24793
		9.25503	10.5353	9.3015	7.62936
		6.22882	5.85798	10.0196	8.82337
		4.24793	4.16993	9.09011	8.04985
		4	5.64386	8.37938	7.33092
		8.17493	8.56224	10.1124	10.5943
		3.70044	4.16993	9.56415	8.12928
		3.70044	5.08746	9.97011	9.52943
		2.58496	3.58496	7.01123	6.58496
		9.19722	9.40088	12.5174	11.8285
		7.54689	7.58496	10.8978	9.61471
		4.80735	4.52356	9.16491	9.05799
		3.80735	4.90689	9.07682	8.68299
		11.1351	12.7054	10.783	10.5088
		9.38802	9.85331	12.218	11.3663
		6.37504	5.93074	11.1338	11.2784
		4.32193	9.3443	8.70044	8.15482
		6.96578	8.08746	10.0014	9.08481
		4.9542	6.97728	9.87036	8.72451
		9.67066	9.2738	6.72792	6.89482
		8.61471	10.668	8.00562	7.58496
		7.81378	7.93074	5.52356	5
		9.67419	9.66888	9.98584	8.79766
		6.14975	6.84549	10.0701	8.9542
		6.16993	6.6865	9.08746	8.44708
		7.15987	9.84235	9.03892	8.65821
		9.26679	9.18735	10.4988	8.84549
		6.56986	6.76818	8.45943	7.90689
		8.93074	8.61839	9.68825	9.52943
		9.51175	9.59246	9.45738	9.24793
		8.81057	8.11894	10.8811	10.6348
		10.599	11.4157	7.70736	7.78136
		10.2819	11.7224	3	4
		6.70044	7.31288	10.8665	11.0251
		8.15987	8.91588	10.927	10.4949
		8.41363	9.33762	9.79116	9.77479
		10.2058	10.7515	7.76155	6.49185
		11.1176	11.4466	11.2438	11.2064
		7.78136	7.74819	11.9679	11.4367
		7.47573	7.32193	9.49386	8.80413
		10.2726	10.8887	11.3614	10.543
		8.80735	10.2633	9.19476	8.28077
		6.93074	7.74819	5.72792	5.2854
		5.80735	5.55459	5	4.75489
		7.99435	8.07682	9.47371	9.83447
		8.64746	9.5812	9.41151	9.31741
		10.2408	11.7993	8.40939	8.16993
		10.3587	11.3399	9.41151	8.66534
		13.1954	12.8572	5.12928	4.64386
		11.6804	10.8634	7.93074	7.76818
		9.26209	10.7507	12.5663	12.277
		9.40514	10.1306	8.32193	8.224
		4.32193	4	10.4336	9.77314
		3.16993	4.80735	8.55459	7.66534
		7.98299	8.79116	10.9084	9.224
		3.90689	4.32193	10.9189	10.4051
		9.40301	9.43463	9.28771	8.61471
		5.52356	5.80735	6.12928	6.18982
		10.3805	10.6865	5.24793	3.80735
		7.20945	6.62936	9.33316	9.22882
		9.76321	10.2738	11.1254	10.2252
		11.3548	11.6865	10.3587	9.63844
		9.78627	11.0654	10.1649	9.05528
		12.3778	13.0203	11.2515	9.3015
		4.45943	5.2854	4.64386	4.08746
		9.35975	10.1176	4.80735	5.35755
		4.08746	5.12928	7.76155	7.56986
		8.36632	8.5157	8.3966	7.59246
		6.71425	6.56986	10.3783	9.78136
		9.21675	9.56033	6.84549	6.32193
		7.94251	7.70736	9.89785	9.09803
		7.31288	7.6865	10.7977	10.5906
		5.55459	5.45943	7.49185	6.52356
		8.04439	8.58496	10.4635	10.2597
		10.6636	10.4747	5.20945	5.20945
		9.48583	10.3454	9.08746	9.35755
		8.92184	11.8997	4.9542	4.16993
		9.32643	9.04439	8.11894	7.7211
		11.6384	13.1542	6.06609	5.20945
		6.89482	10.6839	7.62205	7.58496
		10.0526	9.97298	9.3443	9.04712
		7.67243	8.02237	6.37504	7.14975
		11.5127	11.813	8.16993	7.22882
		8.77149	9.37069	6.30378	5.55459
		6.71425	5.70044	9.40301	8.77808
		8.56986	9.55842	8.99435	7.99435
		8.19476	9.76818	9.81057	9.68825
		6.98868	6.49185	9.54882	10.0512
		7.11894	9.71596	5.90689	5.32193
		0	0	7.03342	6.10852
		7.87036	8.32643	11.163	10.5915
		7.42626	8.91886	7.83289	7.31288
		8.07682	8.45533	9.13186	8.64386
		5.61471	6.10852	9.09011	8.73132
		12.3628	12.785	10.0375	8.99435
		7.83289	8.74483	9.20945	8.49185
[truncated: 1,362 more rows]

## Sheet: Fig1k
Genes Differentially Expressed 3hr KL	Log2DMSO1.y	Log2DMSO2.y	Log2KL1_1	Log2KL1_2	Log2KL2_1	Log2KL2_2
AHRR	0.198235	-0.198235	-1.62282	-0.905159	-1.9915	-0.91563
BCDIN3D	-0.162654	0.162654	-1.80978	-1.94471	-1.58134	-0.835024
COL1A2	0.0231908	-0.0231908	-1.06827	-2.09284	-1.61524	-2.98525
CXCR1	0.00807792	-0.00807792	-2.11161	-0.447361	-1.19248	-1.49558
DGAT2	-0.31652	0.31652	-2.09066	-2.14597	-2.06796	-1.14811
FDXACB1	0.128084	-0.128084	-1.11639	-0.934452	-1.48029	-1.74474
GSPT2	-0.0373025	0.0373025	-0.919306	-1.08498	-1.11891	-1.70954
HOXA1	0.0262158	-0.0262158	-1.26951	-1.28826	-2.1018	-1.86493
HOXC11	-0.0521622	0.0521622	-0.853109	-1.16462	-1.22847	-1.18918
HTR1B	-0.225022	0.225022	-2.30085	-1.41587	-1.6438	-1.91295
KBTBD7	0.103402	-0.103402	-1.75116	-1.51179	-1.03018	-1.46624
KRT17P1	-2.12796	2.12796	-2.87593	-2.54186	-2.64539	-1.66601
MARS2	0.0284349	-0.0284349	-1.46956	-1.57185	-1.3028	-1.31938
MAT2A	-0.0356133	0.0356133	-1.18088	-1.28898	-0.929089	-1.11293
MEGF8	0.0725838	-0.0725838	-0.964691	-1.06184	-1.83096	-1.67346
OTX1	0.0424824	-0.0424824	-1.41096	-1.66557	-1.11395	-1.0105
RBM12B	0.0516098	-0.0516098	-1.33569	-1.39552	-1.27349	-1.42806
RNASEL	-0.0765085	0.0765085	-0.756899	-1.31383	-1.49302	-1.22926
RPUSD2	0.115762	-0.115762	-1.2951	-1.5801	-1.49929	-1.38224
S1PR5	-0.144319	0.144319	-1.41798	-1.12876	-1.20289	-2.08482
SLFN12	0.0745249	-0.0745249	-1.14533	-0.953122	-1.15214	-1.0807
TXNIP	-0.064453	0.064453	-1.32041	-1.22858	-0.941173	-1.19575
ZBTB45	0.0914604	-0.0914604	-1.3666	-1.21229	-1.0869	-1.19547
ABL2	0.0567733	-0.0567733	1.31088	1.21654	1.7373	1.79312
ADAMTS1	-0.0105725	0.0105725	1.38077	1.28743	2.13647	2.14751
ADM	-0.0505463	0.0505463	2.81335	2.81465	3.51193	3.35006
ALOX12P2	0.283576	-0.283576	0.919295	1.55408	1.20854	1.66533
ANKRD37	0.140311	-0.140311	3.20456	3.1734	2.7049	2.77031
ARL5B	-0.00207602	0.00207602	1.09754	1.00165	1.00118	1.21008
ASNS	-0.152079	0.152079	1.69806	1.33655	1.82167	2.04771
ATF3	-0.00627579	0.00627579	5.96199	5.90653	7.96643	7.75969
BAMBI	-0.0825692	0.0825692	1.6447	1.78503	2.31231	2.13745
BBC3	-0.0763938	0.0763938	2.04049	2.0106	2.98733	3.02653
BHLHE40	-0.00327463	0.00327463	2.48218	2.55532	2.79216	2.84411
BMP2	-0.0968966	0.0968966	1.82069	1.89005	2.59988	2.63303
BTG1	-0.0779159	0.0779159	2.32907	2.25958	2.34051	2.49571
BTG2	-0.0464072	0.0464072	3.39084	3.41045	5.04621	5.05469
C11orf68	-0.0454671	0.0454671	1.00928	1.02273	1.05258	1.06312
C3orf52	-0.026093	0.026093	1.59891	1.35392	1.49213	1.50978
CCL20	0.0721806	-0.0721806	2.32167	2.88805	4.11951	3.44781
CD55	0.0410973	-0.0410973	1.16454	1.02656	2.43177	2.32429
CDKN1A	-0.00250072	0.00250072	1.02971	1.11514	2.22997	2.1689
CEBPB	0.0190431	-0.0190431	1.59274	1.48593	2.30385	2.46877
CEBPD	0.00711615	-0.00711615	1.1848	1.21686	1.91305	2.04392
CHAC1	-0.0216027	0.0216027	3.29416	3.43068	3.23879	3.16244
CITED2	-0.0313632	0.0313632	1.55166	1.64603	3.28377	3.18204
CLDN1	0.091044	-0.091044	1.60749	1.23632	1.31706	1.5724
CLDN4	-0.0118356	0.0118356	1.48706	1.36857	1.96376	2.09339
CLK1	-0.0288419	0.0288419	1.07807	0.925026	1.94112	1.92419
CLU	-0.0707245	0.0707245	0.982011	1.25411	1.85196	1.57554
CREBRF	0.161401	-0.161401	2.29269	1.77149	2.43887	2.36111
CSF2	-0.566924	0.566924	3.55197	3.0443	2.69143	3.0165
CSRNP1	0.0391534	-0.0391534	1.20957	1.23406	2.40609	2.39416
CXCL1	-0.095246	0.095246	1.40062	1.17282	3.70525	3.6242
CXCL2	0.305737	-0.305737	3.15622	2.78027	6.95818	6.86471
CXCL3	0.000184223	-0.000184223	2.84752	2.62125	5.53408	5.59625
CXCL5	0.00539895	-0.00539895	1.68464	1.95985	2.54067	2.88034
CXCL8	-0.0482581	0.0482581	5.50325	5.19339	8.02797	7.9905
DDIT3	0.0434179	-0.0434179	3.68789	3.68709	4.4221	4.31675
DDIT4	-0.00926688	0.00926688	4.08172	4.11093	3.98337	4.01206
DENND2C	-0.0563196	0.0563196	1.43895	1.3683	1.65888	1.71295
DNAJB9	0.0161747	-0.0161747	2.19412	2.02824	2.30107	2.42896
DUSP1	-0.0266388	0.0266388	4.14566	4.15627	6.53346	6.26936
DUSP10	0.114437	-0.114437	3.17657	3.243	3.48928	3.53823
DUSP5	-0.0492478	0.0492478	1.30932	1.29601	1.96179	1.92161
DUSP8	0.196944	-0.196944	2.10449	2.28884	2.52809	2.91479
EDN1	-0.186715	0.186715	1.92558	2.03162	1.51758	1.77406
EFNA1	-0.0220011	0.0220011	2.57861	2.57478	3.1579	3.2786
EGR1	0.0610399	-0.0610399	1.91473	1.99262	5.36964	5.2143
ELF3	1.47857	-1.47857	3.17868	2.14345	2.21033	3.01156
EPHA2	0.0277562	-0.0277562	0.977858	1.14568	1.32495	1.41408
ERRFI1	-0.0124758	0.0124758	1.40233	1.39699	1.26989	1.1283
ETS2	0.006442	-0.006442	1.31235	1.2846	1.5779	1.66268
FOS	0.0277753	-0.0277753	1.49056	1.52852	6.45331	6.01973
FOSB	0.0477784	-0.0477784	2.15894	1.82948	6.08119	5.89785
FOSL1	0.023434	-0.023434	1.31622	1.53037	1.64292	1.82429
FOSL2	0.0202358	-0.0202358	1.10237	1.17295	1.10669	1.23239
FZD10	0.0613041	-0.0613041	1.46234	1.50652	2.26851	2.40853
GABARAPL1	0.087183	-0.087183	1.26846	1.07123	1.26622	1.29389
GADD45A	-0.00871145	0.00871145	1.99671	1.99122	2.20024	2.37022
GADD45B	-0.00926318	0.00926318	1.44379	1.42405	3.59699	3.18416
H1-2	-0.2627	0.2627	1.36215	1.33837	2.56846	2.27113
H2AC6	0.610959	-0.610959	2.07862	1.83492	2.93553	2.66983
H2BC21	0.0426063	-0.0426063	1.53012	1.36041	2.83266	3.22067
HBEGF	-0.0241699	0.0241699	2.24096	2.3862	3.48884	3.48182
HCAR2	-0.0271367	0.0271367	1.71699	1.88913	1.06173	1.11723
HCAR3	0.0723353	-0.0723353	2.60647	2.72733	2.13717	2.51386
HERPUD1	-0.0394774	0.0394774	1.32878	1.33092	2.2586	2.19628
HES1	-0.034835	0.034835	1.42768	1.61135	3.68345	3.54774
HMOX1	0.25505	-0.25505	4.22086	4.51005	4.46249	4.67838
HS3ST1	-0.0527487	0.0527487	1.78357	1.99314	1.16886	1.90167
IGFBP3	0.106798	-0.106798	2.76701	2.83512	3.14164	3.5769
IL1A	0.0281658	-0.0281658	1.93023	1.9159	2.35779	2.43179
IL1B	0.0537368	-0.0537368	1.19305	1.0794	1.7874	1.97851
IL1RN	-0.088962	0.088962	1.41243	1.3443	2.12121	2.30361
IL20	-0.301141	0.301141	1.87471	1.74693	3.15476	2.61763
IL23A	0.0628136	-0.0628136	1.28346	1.18692	1.81781	1.35827
IL24	-0.119308	0.119308	1.56986	1.39385	2.687	2.78631
IL36G	0.100309	-0.100309	3.04312	2.4075	2.07588	3.06294
INHBA	-0.0332434	0.0332434	2.2519	2.18835	1.72625	1.93501
INSIG1	-0.0159141	0.0159141	2.04909	2.10387	2.90456	2.93692
IRF1	-0.0672227	0.0672227	1.0348	1.13039	1.45131	1.47292
IRF6	0.0256831	-0.0256831	1.21939	1.1337	1.30211	1.4515
JUN	0.0425186	-0.0425186	2.83777	2.88304	4.98378	4.78705
JUNB	-0.00650029	0.00650029	1.24075	1.2886	3.04465	2.90068
JUND	0.00510724	-0.00510724	1.94091	1.94076	3.22905	3.28121
KCNQ1OT1	-0.226069	0.226069	1.47333	1.44668	2.65856	3.01985
KCTD11	-0.0936537	0.0936537	1.26079	1.30455	1.38839	1.2308
KLF6	0.0166227	-0.0166227	1.82276	1.79641	2.41327	2.39647
KLF9	0.0315814	-0.0315814	1.73649	1.72652	1.54982	1.85473
KLHL24	0.104661	-0.104661	1.29916	1.40474	1.59545	1.67572
KRT34	-0.0371469	0.0371469	1.41189	0.998009	1.07076	1.26969
KRTAP2-3	-0.107486	0.107486	1.19261	1.38178	1.41946	1.80286
LINC00673	0.030491	-0.030491	1.23896	1.24085	1.24128	1.1672
LOC105374952	0.149736	-0.149736	1.02884	0.999259	0.986907	1.25298
LOC284454	-0.132417	0.132417	1.48951	1.27729	2.44183	2.48704
LRAT	-0.0550268	0.0550268	1.72965	1.47264	1.98731	1.97435
LURAP1L	0.122245	-0.122245	2.77919	2.56873	2.20271	2.47396
MAFB	0.0452499	-0.0452499	0.938044	1.75239	4.28559	3.95106
MAFF	-0.0616301	0.0616301	2.00863	1.90119	2.80039	2.80861
MAFG	0.0274804	-0.0274804	1.05788	1.05071	1.02527	1.17489
MAP3K8	0.220103	-0.220103	2.53905	2.25739	3.19836	3.32214
MCL1	-0.00492111	0.00492111	1.55963	1.57037	2.21895	2.29856
MNT	0.0638716	-0.0638716	1.1879	1.44931	1.18958	1.58031
MT1B	-0.202452	0.202452	2.79615	2.95916	2.83037	2.06413
MT1E	-0.0170102	0.0170102	2.73031	2.77455	2.85721	2.86089
MT1F	0.406384	-0.406384	5.07798	5.19124	4.5432	4.62902
MT1G	-0.0964333	0.0964333	6.50313	6.51902	6.66505	6.5608
MT1L	-0.136657	0.136657	2.67138	2.95255	2.5958	2.53847
MT1X	-0.0644488	0.0644488	4.69036	4.72067	4.57258	4.63687
MXD1	0.0593429	-0.0593429	2.59379	2.6304	2.87316	3.14847
NCOA7	0.038009	-0.038009	1.22625	0.997501	1.06818	1.29295
NDRG1	-0.0316033	0.0316033	1.58773	1.53581	1.6806	1.78013
NEAT1	0.114176	-0.114176	2.5948	2.30036	1.36334	1.98105
NEDD9	-0.0388403	0.0388403	2.46082	2.29815	3.32917	3.35198
NFIL3	-0.120312	0.120312	1.37594	1.3897	1.61769	1.58625
NFKBIA	-0.0126368	0.0126368	2.75484	2.77352	3.87576	3.76998
NFKBIZ	-0.00930851	0.00930851	2.17679	2.01986	3.77047	3.83353
NMRAL2P	-0.0267742	0.0267742	1.63524	1.14037	2.1139	2.02174
NOCT	0.088314	-0.088314	1.14457	1.22412	1.22515	1.47819
NR1D1	0.0639276	-0.0639276	0.981142	1.05574	1.77811	1.78926
NR4A1	-0.163621	0.163621	1.84472	1.80256	5.92985	5.78962
NR4A2	-0.0803697	0.0803697	1.81183	1.32104	6.24305	6.08092
NUAK2	0.0411064	-0.0411064	1.75626	1.76552	1.74667	1.84815
OSER1	0.0134072	-0.0134072	1.24067	1.18316	1.53444	1.53933
OTUD1	0.137857	-0.137857	1.27453	1.24526	1.82012	1.77567
OVOL1	0.286653	-0.286653	2.40739	2.77061	3.69443	3.96842
PARD6B	0.157697	-0.157697	1.21332	1.28324	1.59217	1.64368
PELI1	-0.033341	0.033341	1.13224	1.05641	1.8685	1.91722
PER1	0.00094135	-0.00094135	1.58127	1.64812	2.2514	2.30264
PFKFB3	0.0682983	-0.0682983	1.10744	1.19668	1.08781	1.11035
PHLDA1	0.00361521	-0.00361521	0.97945	1.08762	1.44276	1.58506
PIGA	0.00391929	-0.00391929	1.20422	1.05312	1.32478	1.31282
PIK3IP1	-0.0905828	0.0905828	2.45939	2.46022	0.947871	1.20609
PIM1	0.0324795	-0.0324795	1.32028	1.38449	0.944345	1.08675
PIM3	0.0446392	-0.0446392	1.10544	1.23879	2.25824	2.26245
PLAUR	-0.0391499	0.0391499	1.79578	1.79167	2.08748	2.27974
PLK3	0.0596565	-0.0596565	1.13131	1.17693	2.04767	1.83793
PMAIP1	-0.00163482	0.00163482	1.85786	1.80141	2.56667	2.55344
PNRC1	-0.10342	0.10342	3.14873	3.18808	4.21794	4.21658
PPP1R15A	-0.00300494	0.00300494	2.72004	2.76972	3.80419	3.72978
PRDM1	0.0669999	-0.0669999	1.90935	1.80297	2.41779	2.69086
PTGS2	0.0363778	-0.0363778	3.33394	3.24177	3.75396	3.82296
PVT1	-0.0966986	0.0966986	1.03497	1.02285	1.07492	1.08434
RASGEF1B	0.473749	-0.473749	3.40936	3.52575	3.99011	3.87065
RASSF9	-0.088512	0.088512	1.41655	1.35663	0.936992	1.10393
RELT	0.0823129	-0.0823129	0.998663	1.09049	1.71111	1.8795
RGS16	0.493975	-0.493975	4.20871	4.94404	4.91614	4.51929
RND3	-0.00847635	0.00847635	2.29579	2.14892	2.43598	2.39739
RNF165	-0.453254	0.453254	1.92292	1.92422	1.16252	1.98591
RNF227	-0.107554	0.107554	1.41784	1.02471	1.87168	2.08625
RORA	0.227095	-0.227095	1.15569	0.985752	2.00583	1.9946
RRAD	-0.0713001	0.0713001	1.72565	1.53554	4.3059	4.12626
RSRP1	-0.0915924	0.0915924	1.25206	0.932049	1.75201	1.76995
SERPINB2	0.000217842	-0.000217842	2.52662	2.35304	2.82104	2.97417
SESN2	-0.056289	0.056289	2.79159	3.00839	2.98832	3.02711
SLC25A25	-0.000458147	0.000458147	1.16025	1.29477	1.83873	1.76137
SLC2A3	0.0125965	-0.0125965	2.19793	2.28808	2.47114	2.47007
SLC30A1	-0.00125616	0.00125616	3.91372	3.93718	3.8543	4.12571
SMG1P1	-0.144276	0.144276	2.1043	2.12181	2.03972	1.89329
SNORD139	0.0659473	-0.0659473	1.40589	1.70159	2.17691	1.9279
SOCS3	-0.165703	0.165703	2.48978	2.54511	4.29753	4.20958
SQSTM1	-0.0339575	0.0339575	1.27956	1.35169	2.35944	2.39631
ST7-AS1	-0.398773	0.398773	2.35435	2.14097	1.52333	1.89295
STC2	0.0114386	-0.0114386	2.27021	2.21117	1.90649	2.00514
TNFAIP3	-0.0115265	0.0115265	4.00819	3.98747	3.77558	3.98669
TRIB1	-0.0546491	0.0546491	1.52249	1.65949	1.4476	1.54501
TSC22D3	0.0123044	-0.0123044	1.78308	1.83596	2.78086	2.68521
UBC	-0.0908555	0.0908555	1.18776	1.18761	1.47306	1.21184
VEGFA	0.0359818	-0.0359818	2.44604	2.56855	2.27967	2.46134
ZBTB2	-0.017669	0.017669	1.43038	1.54527	1.55752	1.60136
ZBTB43	-0.0559443	0.0559443	1.16615	1.08385	1.21431	1.35744
ZC3H12A	0.00152444	-0.00152444	1.81141	1.77587	2.65098	2.69399
ZFP36	0.0294963	-0.0294963	3.31313	3.48485	4.91351	4.7693
ZFP36L1	0.0158648	-0.0158648	1.4935	1.60902	2.05633	2.16018
ZNF165	-0.0510844	0.0510844	1.54903	1.6489	2.55541	2.4967
ZNF460	0.814712	-0.814712	2.10267	2.36303	2.55568	2.51958
ZNF483	-0.047893	0.047893	1.53344	1.58524	1.10443	1.42882
ZNF750	-0.139049	0.139049	0.829336	1.1969	1.99104	2.38939

## Sheet: Fig1l
GO term	negative log10pvalue
organic cyclic compound binding	1.53875
heterocyclic compound binding	1.58947
RNA polymerase II core promoter proximal region sequence-specific DNA binding	9.98
transcription factor activity, sequence-specific DNA binding	11.1

## Sheet: Fig1m
	Percent Overlap with 3hr KL
Cluster I	20.4
Cluster II	1.55
Cluster III	1.4

[truncated: 124 more sheets: Fig2a, Fig2c, Fig2d, Fig2e, Fig2f, Fig2g, Fig2h, Fig2i, Fig2j, Fig3a, Fig3b, Fig3c, Fig3d, Fig3e, Fig3f, Fig3g, Fig3h, Fig3j, Fig3k, Fig3l …]
